# Supplementary material for: (E,E)-3-Methyl-2,5-bis­(4-methyl­benzyl­idene)cyclo­penta­none: synthesis, characterization, Hirshfeld surface analysis and anti­bacterial activity
Source: Acta Crystallogr E Crystallogr Commun. 2019 Mar 26;75(Pt 4):506–11. doi: 10.1107/S2056989019003827 (PMC6509686; doi:10.1107/S2056989019003827)
Supplement: Supplementary file 1 [file e-75-00506-sup1.cif]

##############################################################################
#                                                                            #
# This CIF contains the data in a paper accepted for publication in          #
# Acta Crystallographica Section E. It conforms to the requirements of       #
# Notes for Authors for Acta Crystallographica Section E, and has been       #
# peer reviewed under the auspices of the IUCr Commission on Journals.       #
#                                                                            #
# Full details of the Crystallographic Information File format               #
# are given in the paper "The Crystallographic Information File (CIF):       #
# a New Standard Archive File for Crystallography" by S. R. Hall, F. H.      #
# Allen and I. D. Brown [Acta Cryst. (1991), A47, 655-685].                  #
#                                                                            #
# The current version of the core CIF dictionary is obtainable from          #
# ftp://ftp.iucr.org/pub/cif_core.dic.                                       #
#                                                                            #
# Software is freely available for graphical display of the structure(s)     #
# in this CIF. For information consult the CIF software page                 #
# http://www.iucr.org/resources/cif/software.                                #
#                                                                            #
# This file may be used for bona fide research purposes within the           #
# scientific community so long as proper attribution is given to the journal # 
# article from which it was obtained.                                        #
#                                                                            #
##############################################################################
data_I
_database_code_depnum_ccdc_archive 'CCDC 1515960'
_journal_date_recd_electronic     2018-12-10
_journal_date_accepted     2019-03-19
_journal_name_full     'Acta Crystallographica, Section E'
_journal_year     2019
_journal_volume     75
_journal_issue      4
_journal_page_first     506
_journal_page_last     511
_journal_paper_category     GO
_journal_paper_doi     10.1107/S2056989019003827
_journal_coeditor_code     FY2134
_publ_contact_author_name     'Rafika Bouchene'
_publ_contact_author_address
;
Laboratoire des Sciences Analytiques, Mat\'eriaux et Environnement (LSAME),
Universit\'e Larbi Ben M'hidi, Oum El Bouaghi, 04000, rue de
 Constantine, Algeria.
D\'epartement Sciences de la Mati\`ere,
Facult\'e des Sciences Exactes et Sciences de la Nature et de la Vie,
Universit\'e Larbi Ben M'hidi, Oum El Bouaghi Algeria.
;
_publ_contact_author_email
;
wbouchene@yahoo.fr
;
_publ_contact_author_fax     ?
_publ_contact_author_phone     '00 (213) 75 99 03 49'
_publ_section_title
;
(<i>E</i>,<i>E</i>)-3-Methyl-2,5-bis(4-methylbenzylidene)cyclopentanone:
synthesis, characterization, Hirshfeld surface analysis and antibacterial
activity
;
loop_
    _publ_author_name
    _publ_author_footnote
    _publ_author_address
    'Mahdi, Fatiha' .
;
Laboratoire des Sciences Analytiques, Mat\'eriaux et Environnement (LSAME),
Universit\'e Larbi Ben M'hidi, Oum El Bouaghi, 04000,
Algeria
;
    'Sid, Assia' .
;
Laboratoire des Sciences Analytiques, Mat\'eriaux et Environnement (LSAME),
Universit\'e Larbi Ben M'hidi, Oum El Bouaghi, 04000,
Algeria
;
    'Bouchene, Rafika' .
;
D\'epartement Sciences de la Mati\`ere,
Facult\'e des Sciences Exactes et Sciences de la Nature et de la Vie,
Universit\'e Larbi Ben M'hidi, Oum El Bouaghi, 04000,
Algeria
;
    'Mosset, Paul' .
;
Universit\'e de Rennes 1, Institut des Sciences Chimiques de Rennes, CNRS UMR
6226, Avenue du G\'en\'eral Leclerc, 35042 Rennes Cedex,
France
;
    'Roisnel, Thierry' .
;
Universit\'e de Rennes 1, Institut des Sciences Chimiques de Rennes, CNRS UMR
6226, Avenue du G\'en\'eral Leclerc, 35042 Rennes Cedex,
France
;
_publ_section_synopsis
;
The title compound has been synthesized by a Claisen--Schmidt reaction. The
molecular structure is fully extended in the <i>E</i>,<i>E</i> configuration.
C---H...\p interactions have a dominant role among the intermolecular
interactions.
;
_chemical_name_systematic
;
(<i>E</i>,<i>E</i>)-3-Methyl-2,5-bis(4-methylbenzylidene)cyclopentanone
;
_chemical_formula_moiety     'C22 H22 O'
_chemical_formula_sum     'C22 H22 O'
_chemical_formula_iupac     'C22 H22 O'
_chemical_formula_weight     302.39
_chemical_compound_source     'synthesis as described'
_space_group_crystal_system     monoclinic
_space_group_name_H-M_alt     'P 21/n'
_space_group_name_Hall     '-P 2yn'
loop_
    _space_group_symop_operation_xyz
    'x, y, z'
    '-x+1/2, y+1/2, -z+1/2'
    '-x, -y, -z'
    'x-1/2, -y-1/2, z-1/2'
_cell_length_a     9.8037(9)
_cell_length_b     8.9815(9)
_cell_length_c     18.8946(17)
_cell_angle_alpha     90
_cell_angle_beta     90.985(4)
_cell_angle_gamma     90
_cell_volume     1663.5(3)
_cell_formula_units_Z     4
_cell_measurement_reflns_used     2848
_cell_measurement_theta_min     2.36
_cell_measurement_theta_max     27.36
_cell_measurement_temperature     150
_exptl_crystal_description     'thick plate'
_exptl_crystal_colour     colourless
_exptl_crystal_size_max     0.520
_exptl_crystal_size_mid     0.280
_exptl_crystal_size_min     0.060
_exptl_crystal_density_diffrn     1.207
_exptl_crystal_density_meas     ?
_exptl_crystal_density_method     ?
_exptl_crystal_F_000     648
_exptl_absorpt_coefficient_mu     0.072
_exptl_absorpt_correction_type     multi-scan
_exptl_absorpt_process_details
;
(SADABS; Bruker, 2014)
;
_exptl_absorpt_correction_T_min     0.735
_exptl_absorpt_correction_T_max     0.996
_exptl_special_details     ?
_diffrn_ambient_temperature     150
_diffrn_radiation_type     MoK\a
_diffrn_radiation_wavelength     0.71073
_diffrn_radiation_source     'Incoatec microfocus sealed tube'
_diffrn_radiation_monochromator     'multilayer monochromator'
_diffrn_measurement_device_type     'Bruker D8 VENTURE'
_diffrn_measurement_method     'rotation images'
_diffrn_detector     '(CMOS) PHOTON 100'
_diffrn_reflns_number     15325
_diffrn_reflns_av_r_equivalents     0.1151
_diffrn_reflns_av_uneti/neti     0.0892
_diffrn_reflns_theta_min     3.076
_diffrn_reflns_theta_max     27.485
_diffrn_reflns_theta_full     25.242
_diffrn_measured_fraction_theta_max     0.998
_diffrn_measured_fraction_theta_full     0.998
_diffrn_reflns_limit_h_min     -12
_diffrn_reflns_limit_h_max     12
_diffrn_reflns_limit_k_min     -11
_diffrn_reflns_limit_k_max     10
_diffrn_reflns_limit_l_min     -24
_diffrn_reflns_limit_l_max     24
_diffrn_radiation_probe     x-ray
_refine_special_details
;
Refinement of
 F^2^ against ALL
 reflections. The weighted
 R-factor wR and
 goodness of fit
 S are based
 on F^2^, conventional
 R-factors R are
 based on F,
 with F set
 to zero for
 negative F^2^. The
 threshold expression of
 F^2^ > 2sigma(F^2^)
 is used only
 for calculating R-factors(gt)
 etc. and is
 not relevant to
 the choice of
 reflections for refinement.
 R-factors based on
 F^2^ are statistically
 about twice as
 large as those
 based on F,
 and R- factors
 based on ALL
 data will be
 even larger.
;
_reflns_number_total     3808
_reflns_number_gt     2471
_reflns_threshold_expression     >2sigma(I)
_refine_ls_structure_factor_coef     Fsqd
_refine_ls_matrix_type     full
_refine_ls_R_factor_all     0.1172
_refine_ls_R_factor_gt     0.0700
_refine_ls_wR_factor_gt     0.1522
_refine_ls_wR_factor_ref     0.1713
_refine_ls_goodness_of_fit_ref     1.118
_refine_ls_restrained_S_all     1.118
_refine_ls_number_reflns     3808
_refine_ls_number_parameters     211
_refine_ls_number_restraints     0
_refine_ls_hydrogen_treatment     constr
_refine_ls_weighting_scheme     calc
_refine_ls_weighting_details
              'w=1/[\s^2^(Fo^2^)+(0.0652P)^2^+0.4310P] where P=(Fo^2^+2Fc^2^)/3'
_atom_sites_solution_hydrogens     geom
_atom_sites_solution_primary     direct
_atom_sites_solution_secondary     difmap
_refine_ls_shift/su_max     0.005
_refine_ls_shift/su_mean     0.000
_refine_diff_density_max     0.295
_refine_diff_density_min     -0.260
_refine_ls_extinction_method     none
_refine_ls_extinction_coef     .
loop_
    _atom_type_symbol
    _atom_type_description
    _atom_type_scat_dispersion_real
    _atom_type_scat_dispersion_imag
    _atom_type_scat_source
    C C 0.0033 0.0016 'International Tables Vol C Tables 4.2.6.8 and 6.1.1.4'
    H H 0.0000 0.0000 'International Tables Vol C Tables 4.2.6.8 and 6.1.1.4'
    O O 0.0106 0.0060 'International Tables Vol C Tables 4.2.6.8 and 6.1.1.4'
_computing_data_collection
;
SAINT (Bruker, 2014)
;
_computing_cell_refinement
;
APEX3 (Bruker, 2015) and SAINT (Bruker, 2014)
;
_computing_data_reduction
;
SAINT (Bruker, 2014)
;
_computing_structure_solution
;
SHELXT (Sheldrick, 2015a)
;
_computing_structure_refinement
;
SHELXL2014 (Sheldrick, 2015b)
;
_computing_molecular_graphics
;
ORTEP-3 for Windows (Farrugia, 2012) and DIAMOND (Brandenburg & Berndt,
2001)
;
_computing_publication_material
;
<i>CRYSCALc</i> (T. Roisnel, local program, version of 2015)
;
loop_
    _atom_site_type_symbol
    _atom_site_label
    _atom_site_fract_x
    _atom_site_fract_y
    _atom_site_fract_z
    _atom_site_U_iso_or_equiv
    _atom_site_adp_type
    _atom_site_calc_flag
    _atom_site_occupancy
    _atom_site_disorder_assembly
    _atom_site_disorder_group
    C C1 0.6385(3) 0.4045(3) -0.09361(12) 0.0385(6) Uani d 1 . .
    H H1A 0.6054 0.3291 -0.1273 0.058 Uiso calc 1 . .
    H H1B 0.7347 0.4259 -0.1025 0.058 Uiso calc 1 . .
    H H1C 0.5848 0.4958 -0.0994 0.058 Uiso calc 1 . .
    C C2 0.6242(2) 0.3472(3) -0.01957(12) 0.0274(5) Uani d 1 . .
    C C3 0.5158(2) 0.2568(3) -0.00074(13) 0.0357(6) Uani d 1 . .
    H H3 0.4503 0.2287 -0.0359 0.043 Uiso calc 1 . .
    C C4 0.5009(2) 0.2070(3) 0.06766(12) 0.0316(6) Uani d 1 . .
    H H4 0.4260 0.1443 0.0785 0.038 Uiso calc 1 . .
    C C5 0.5940(2) 0.2468(2) 0.12164(11) 0.0227(5) Uani d 1 . .
    C C6 0.7056(2) 0.3345(3) 0.10266(12) 0.0286(5) Uani d 1 . .
    H H6 0.7722 0.3611 0.1375 0.034 Uiso calc 1 . .
    C C7 0.7195(2) 0.3824(3) 0.03386(12) 0.0308(6) Uani d 1 . .
    H H7 0.7964 0.4414 0.0223 0.037 Uiso calc 1 . .
    C C8 0.5659(2) 0.1961(3) 0.19360(12) 0.0242(5) Uani d 1 . .
    H H8 0.4994 0.1195 0.1962 0.029 Uiso calc 1 . .
    C C9 0.6180(2) 0.2391(2) 0.25660(12) 0.0226(5) Uani d 1 . .
    C C10 0.5636(2) 0.1772(2) 0.32316(12) 0.0232(5) Uani d 1 . .
    O O11 0.49025(16) 0.06702(19) 0.32852(8) 0.0328(4) Uani d 1 . .
    C C12 0.6133(2) 0.2716(2) 0.38293(12) 0.0228(5) Uani d 1 . .
    C C13 0.6898(2) 0.4010(2) 0.35203(11) 0.0244(5) Uani d 1 . .
    H H13A 0.7731 0.4227 0.3805 0.029 Uiso calc 1 . .
    H H13B 0.6318 0.4913 0.3506 0.029 Uiso calc 1 . .
    C C14 0.7269(2) 0.3520(2) 0.27653(12) 0.0235(5) Uani d 1 . .
    H H14 0.7247 0.4386 0.2433 0.028 Uiso calc 1 . .
    C C15 0.8679(2) 0.2773(3) 0.27741(13) 0.0315(6) Uani d 1 . .
    H H15A 0.8700 0.1980 0.3130 0.047 Uiso calc 1 . .
    H H15B 0.9381 0.3515 0.2891 0.047 Uiso calc 1 . .
    H H15C 0.8856 0.2349 0.2307 0.047 Uiso calc 1 . .
    C C16 0.5869(2) 0.2357(2) 0.44987(11) 0.0236(5) Uani d 1 . .
    H H16 0.5378 0.1453 0.4553 0.028 Uiso calc 1 . .
    C C17 0.6207(2) 0.3119(2) 0.51624(11) 0.0230(5) Uani d 1 . .
    C C18 0.6069(2) 0.2345(3) 0.57982(12) 0.0262(5) Uani d 1 . .
    H H18 0.5783 0.1335 0.5787 0.031 Uiso calc 1 . .
    C C19 0.6338(2) 0.3014(3) 0.64411(12) 0.0288(6) Uani d 1 . .
    H H19 0.6255 0.2451 0.6864 0.035 Uiso calc 1 . .
    C C20 0.6730(2) 0.4508(3) 0.64823(12) 0.0269(5) Uani d 1 . .
    C C21 0.6866(2) 0.5284(3) 0.58517(12) 0.0274(5) Uani d 1 . .
    H H21 0.7138 0.6299 0.5866 0.033 Uiso calc 1 . .
    C C22 0.6614(2) 0.4612(3) 0.52014(12) 0.0247(5) Uani d 1 . .
    H H22 0.6718 0.5170 0.4779 0.030 Uiso calc 1 . .
    C C23 0.6981(3) 0.5255(3) 0.71853(13) 0.0394(7) Uani d 1 . .
    H H23A 0.7168 0.6314 0.7110 0.059 Uiso calc 1 . .
    H H23B 0.7766 0.4790 0.7425 0.059 Uiso calc 1 . .
    H H23C 0.6172 0.5147 0.7478 0.059 Uiso calc 1 . .
loop_
    _atom_site_aniso_label
    _atom_site_aniso_U_11
    _atom_site_aniso_U_22
    _atom_site_aniso_U_33
    _atom_site_aniso_U_12
    _atom_site_aniso_U_13
    _atom_site_aniso_U_23
    C1 0.0416(15) 0.0411(16) 0.0330(14) -0.0006(12) 0.0010(11) 0.0032(12)
    C2 0.0267(12) 0.0281(13) 0.0273(12) 0.0035(10) 0.0014(10) -0.0004(10)
    C3 0.0260(12) 0.0494(17) 0.0314(14) -0.0082(11) -0.0056(10) -0.0007(12)
    C4 0.0218(12) 0.0392(15) 0.0338(14) -0.0112(10) 0.0002(10) -0.0009(11)
    C5 0.0189(10) 0.0199(11) 0.0293(12) 0.0013(9) 0.0013(9) 0.0003(9)
    C6 0.0218(11) 0.0329(14) 0.0309(13) -0.0075(10) -0.0032(9) -0.0017(11)
    C7 0.0279(12) 0.0310(14) 0.0337(13) -0.0112(10) 0.0049(10) 0.0000(11)
    C8 0.0168(10) 0.0214(12) 0.0346(13) 0.0001(9) 0.0000(9) 0.0012(10)
    C9 0.0180(10) 0.0180(11) 0.0318(12) 0.0041(8) 0.0001(9) 0.0022(10)
    C10 0.0198(11) 0.0198(11) 0.0299(12) 0.0018(9) -0.0011(9) 0.0049(10)
    O11 0.0343(9) 0.0284(9) 0.0357(10) -0.0127(8) -0.0001(7) 0.0056(8)
    C12 0.0191(10) 0.0178(11) 0.0314(12) 0.0040(8) -0.0008(9) 0.0037(10)
    C13 0.0240(11) 0.0192(12) 0.0298(12) -0.0016(9) -0.0013(9) 0.0019(10)
    C14 0.0202(11) 0.0203(12) 0.0299(12) -0.0027(9) 0.0016(9) 0.0031(10)
    C15 0.0212(11) 0.0354(15) 0.0380(14) -0.0036(10) -0.0009(10) -0.0031(11)
    C16 0.0205(11) 0.0180(11) 0.0323(13) 0.0033(9) 0.0017(9) 0.0041(10)
    C17 0.0168(10) 0.0234(12) 0.0289(12) 0.0040(9) 0.0029(9) 0.0053(10)
    C18 0.0208(11) 0.0248(13) 0.0331(13) 0.0035(9) 0.0032(9) 0.0065(10)
    C19 0.0222(11) 0.0374(14) 0.0271(13) 0.0108(10) 0.0050(9) 0.0104(11)
    C20 0.0164(10) 0.0387(14) 0.0258(12) 0.0111(10) 0.0011(9) -0.0002(11)
    C21 0.0223(11) 0.0247(13) 0.0352(14) 0.0049(9) 0.0017(10) 0.0018(10)
    C22 0.0227(11) 0.0263(13) 0.0252(12) 0.0043(9) 0.0005(9) 0.0061(10)
    C23 0.0380(14) 0.0501(17) 0.0302(14) 0.0100(12) 0.0005(11) -0.0021(12)
_geom_special_details
;
 All esds (except
 the esd in
 the dihedral angle
 between two l.s.
 planes) are estimated
 using the full
 covariance matrix. The
 cell esds are
 taken into account
 individually in the
 estimation of esds
 in distances, angles
 and torsion angles;
 correlations between esds
 in cell parameters
 are only used
 when they are
 defined by crystal
 symmetry. An approximate
 (isotropic) treatment of
 cell esds is
 used for estimating
 esds involving l.s.
 planes.
;
loop_
    _geom_bond_atom_site_label_1
    _geom_bond_atom_site_label_2
    _geom_bond_site_symmetry_2
    _geom_bond_distance
    _geom_bond_publ_flag
    C1 C2 . 1.499(3) ?
    C1 H1A . 0.9800 ?
    C1 H1B . 0.9800 ?
    C1 H1C . 0.9800 ?
    C2 C3 . 1.388(3) ?
    C2 C7 . 1.400(3) ?
    C3 C4 . 1.378(3) ?
    C3 H3 . 0.9500 ?
    C4 C5 . 1.404(3) ?
    C4 H4 . 0.9500 ?
    C5 C6 . 1.399(3) ?
    C5 C8 . 1.464(3) ?
    C6 C7 . 1.379(3) ?
    C6 H6 . 0.9500 ?
    C7 H7 . 0.9500 ?
    C8 C9 . 1.344(3) ?
    C8 H8 . 0.9500 ?
    C9 C10 . 1.483(3) ?
    C9 C14 . 1.515(3) ?
    C10 O11 . 1.228(3) ?
    C10 C12 . 1.488(3) ?
    C12 C16 . 1.335(3) ?
    C12 C13 . 1.506(3) ?
    C13 C14 . 1.543(3) ?
    C13 H13A . 0.9900 ?
    C13 H13B . 0.9900 ?
    C14 C15 . 1.536(3) ?
    C14 H14 . 1.0000 ?
    C15 H15A . 0.9800 ?
    C15 H15B . 0.9800 ?
    C15 H15C . 0.9800 ?
    C16 C17 . 1.462(3) ?
    C16 H16 . 0.9500 ?
    C17 C18 . 1.396(3) ?
    C17 C22 . 1.401(3) ?
    C18 C19 . 1.377(3) ?
    C18 H18 . 0.9500 ?
    C19 C20 . 1.398(4) ?
    C19 H19 . 0.9500 ?
    C20 C21 . 1.389(3) ?
    C20 C23 . 1.504(3) ?
    C21 C22 . 1.387(3) ?
    C21 H21 . 0.9500 ?
    C22 H22 . 0.9500 ?
    C23 H23A . 0.9800 ?
    C23 H23B . 0.9800 ?
    C23 H23C . 0.9800 ?
loop_
    _geom_angle_atom_site_label_1
    _geom_angle_atom_site_label_2
    _geom_angle_atom_site_label_3
    _geom_angle_site_symmetry_1
    _geom_angle_site_symmetry_3
    _geom_angle
    _geom_angle_publ_flag
    C2 C1 H1A . . 109.5 ?
    C2 C1 H1B . . 109.5 ?
    H1A C1 H1B . . 109.5 ?
    C2 C1 H1C . . 109.5 ?
    H1A C1 H1C . . 109.5 ?
    H1B C1 H1C . . 109.5 ?
    C3 C2 C7 . . 116.8(2) ?
    C3 C2 C1 . . 121.6(2) ?
    C7 C2 C1 . . 121.6(2) ?
    C4 C3 C2 . . 121.6(2) ?
    C4 C3 H3 . . 119.2 ?
    C2 C3 H3 . . 119.2 ?
    C3 C4 C5 . . 121.4(2) ?
    C3 C4 H4 . . 119.3 ?
    C5 C4 H4 . . 119.3 ?
    C6 C5 C4 . . 117.3(2) ?
    C6 C5 C8 . . 125.0(2) ?
    C4 C5 C8 . . 117.7(2) ?
    C7 C6 C5 . . 120.5(2) ?
    C7 C6 H6 . . 119.7 ?
    C5 C6 H6 . . 119.7 ?
    C6 C7 C2 . . 122.3(2) ?
    C6 C7 H7 . . 118.9 ?
    C2 C7 H7 . . 118.9 ?
    C9 C8 C5 . . 131.2(2) ?
    C9 C8 H8 . . 114.4 ?
    C5 C8 H8 . . 114.4 ?
    C8 C9 C10 . . 120.4(2) ?
    C8 C9 C14 . . 131.9(2) ?
    C10 C9 C14 . . 107.62(18) ?
    O11 C10 C9 . . 126.3(2) ?
    O11 C10 C12 . . 125.5(2) ?
    C9 C10 C12 . . 108.17(19) ?
    C16 C12 C10 . . 121.0(2) ?
    C16 C12 C13 . . 131.3(2) ?
    C10 C12 C13 . . 107.73(18) ?
    C12 C13 C14 . . 105.37(18) ?
    C12 C13 H13A . . 110.7 ?
    C14 C13 H13A . . 110.7 ?
    C12 C13 H13B . . 110.7 ?
    C14 C13 H13B . . 110.7 ?
    H13A C13 H13B . . 108.8 ?
    C9 C14 C15 . . 109.94(18) ?
    C9 C14 C13 . . 104.13(17) ?
    C15 C14 C13 . . 109.97(18) ?
    C9 C14 H14 . . 110.9 ?
    C15 C14 H14 . . 110.9 ?
    C13 C14 H14 . . 110.9 ?
    C14 C15 H15A . . 109.5 ?
    C14 C15 H15B . . 109.5 ?
    H15A C15 H15B . . 109.5 ?
    C14 C15 H15C . . 109.5 ?
    H15A C15 H15C . . 109.5 ?
    H15B C15 H15C . . 109.5 ?
    C12 C16 C17 . . 130.9(2) ?
    C12 C16 H16 . . 114.6 ?
    C17 C16 H16 . . 114.6 ?
    C18 C17 C22 . . 117.6(2) ?
    C18 C17 C16 . . 118.7(2) ?
    C22 C17 C16 . . 123.6(2) ?
    C19 C18 C17 . . 121.5(2) ?
    C19 C18 H18 . . 119.3 ?
    C17 C18 H18 . . 119.3 ?
    C18 C19 C20 . . 121.1(2) ?
    C18 C19 H19 . . 119.5 ?
    C20 C19 H19 . . 119.5 ?
    C21 C20 C19 . . 117.7(2) ?
    C21 C20 C23 . . 121.1(2) ?
    C19 C20 C23 . . 121.2(2) ?
    C22 C21 C20 . . 121.6(2) ?
    C22 C21 H21 . . 119.2 ?
    C20 C21 H21 . . 119.2 ?
    C21 C22 C17 . . 120.6(2) ?
    C21 C22 H22 . . 119.7 ?
    C17 C22 H22 . . 119.7 ?
    C20 C23 H23A . . 109.5 ?
    C20 C23 H23B . . 109.5 ?
    H23A C23 H23B . . 109.5 ?
    C20 C23 H23C . . 109.5 ?
    H23A C23 H23C . . 109.5 ?
    H23B C23 H23C . . 109.5 ?
loop_
    _geom_torsion_atom_site_label_1
    _geom_torsion_atom_site_label_2
    _geom_torsion_atom_site_label_3
    _geom_torsion_atom_site_label_4
    _geom_torsion_site_symmetry_1
    _geom_torsion_site_symmetry_2
    _geom_torsion_site_symmetry_3
    _geom_torsion_site_symmetry_4
    _geom_torsion
    _geom_torsion_publ_flag
    C7 C2 C3 C4 . . . . 1.4(4) ?
    C1 C2 C3 C4 . . . . -178.5(2) ?
    C2 C3 C4 C5 . . . . 0.8(4) ?
    C3 C4 C5 C6 . . . . -2.4(4) ?
    C3 C4 C5 C8 . . . . 176.5(2) ?
    C4 C5 C6 C7 . . . . 1.9(3) ?
    C8 C5 C6 C7 . . . . -176.9(2) ?
    C5 C6 C7 C2 . . . . 0.3(4) ?
    C3 C2 C7 C6 . . . . -2.0(4) ?
    C1 C2 C7 C6 . . . . 178.0(2) ?
    C6 C5 C8 C9 . . . . 13.9(4) ?
    C4 C5 C8 C9 . . . . -164.9(2) ?
    C5 C8 C9 C10 . . . . 175.1(2) ?
    C5 C8 C9 C14 . . . . -2.0(4) ?
    C8 C9 C10 O11 . . . . 14.6(3) ?
    C14 C9 C10 O11 . . . . -167.6(2) ?
    C8 C9 C10 C12 . . . . -165.43(19) ?
    C14 C9 C10 C12 . . . . 12.3(2) ?
    O11 C10 C12 C16 . . . . 4.3(3) ?
    C9 C10 C12 C16 . . . . -175.62(19) ?
    O11 C10 C12 C13 . . . . -175.4(2) ?
    C9 C10 C12 C13 . . . . 4.7(2) ?
    C16 C12 C13 C14 . . . . 160.9(2) ?
    C10 C12 C13 C14 . . . . -19.5(2) ?
    C8 C9 C14 C15 . . . . -88.7(3) ?
    C10 C9 C14 C15 . . . . 93.9(2) ?
    C8 C9 C14 C13 . . . . 153.5(2) ?
    C10 C9 C14 C13 . . . . -23.9(2) ?
    C12 C13 C14 C9 . . . . 26.3(2) ?
    C12 C13 C14 C15 . . . . -91.4(2) ?
    C10 C12 C16 C17 . . . . -178.0(2) ?
    C13 C12 C16 C17 . . . . 1.6(4) ?
    C12 C16 C17 C18 . . . . -166.3(2) ?
    C12 C16 C17 C22 . . . . 16.4(4) ?
    C22 C17 C18 C19 . . . . -0.8(3) ?
    C16 C17 C18 C19 . . . . -178.30(19) ?
    C17 C18 C19 C20 . . . . 1.5(3) ?
    C18 C19 C20 C21 . . . . -1.3(3) ?
    C18 C19 C20 C23 . . . . 178.0(2) ?
    C19 C20 C21 C22 . . . . 0.4(3) ?
    C23 C20 C21 C22 . . . . -178.8(2) ?
    C20 C21 C22 C17 . . . . 0.2(3) ?
    C18 C17 C22 C21 . . . . 0.0(3) ?
    C16 C17 C22 C21 . . . . 177.3(2) ?
loop_
    _geom_hbond_atom_site_label_D
    _geom_hbond_atom_site_label_H
    _geom_hbond_atom_site_label_A
    _geom_hbond_site_symmetry_A
    _geom_hbond_distance_DH
    _geom_hbond_distance_HA
    _geom_hbond_distance_DA
    _geom_hbond_angle_DHA
    C1 H1C Cg1 3_665 0.98 2.84 3.728(3) 152
    C4 H4 Cg2 4_565 0.95 2.75 3.574(2) 146
_shelx_hkl_file
;
   2   0   0  147.43   13.07   0
  -2   0   0  165.15   13.19   0
  -3   0   0   -2.45    3.44   0
   3   0   0   -4.71    3.14   0
  -4   0   0 3761.94  258.90   0
   4   0   0 3691.87  259.16   0
  -5   0   0   -2.27    4.93   0
   5   0   0   -3.62    5.63   0
   6   0   0   92.61   13.20   0
  -6   0   0  116.86   13.89   0
   7   0   0    7.49    8.99   0
  -7   0   0   -1.44    7.40   0
  -8   0   0  437.01   36.29   0
   8   0   0  395.46   37.23   0
   9   0   0   13.61   12.78   0
  -9   0   0   17.11   11.70   0
 -10   0   0  634.43   51.78   0
  10   0   0  584.03   54.74   0
 -11   0   0  -21.90   16.72   0
  11   0   0   17.81   19.51   0
  12   0   0    0.33   28.06   0
 -12   0   0   26.41   21.39   0
  -1  -1   0  631.61   45.60   0
   1  -1   0  685.50   45.20   0
  -1   1   0  622.33   45.10   0
   1   1   0  603.15   45.59   0
  -4  -1   0  813.20   56.57   0
   4  -1   0  798.08   56.03   0
  -4   1   0  794.74   55.85   0
   4   1   0  693.50   56.75   0
   5  -1   0  829.35   59.79   0
  -5  -1   0  881.23   60.29   0
   5   1   0  718.56   60.51   0
  -5   1   0  848.73   59.51   0
   6  -1   0  214.93   21.41   0
  -6  -1   0  256.17   22.24   0
  -6   1   0  260.92   21.28   0
   6   1   0  206.24   22.96   0
   7  -1   0   39.37   10.94   0
  -7  -1   0   46.95   10.99   0
  -7   1   0   52.34    9.79   0
   7   1   0   37.48   11.01   0
  -8  -1   0  809.99   60.36   0
   8  -1   0  733.71   60.09   0
   8   1   0  734.95   61.75   0
  -8   1   0  826.07   59.35   0
  -9  -1   0    3.45   12.76   0
   9  -1   0   11.86   13.27   0
  -9   1   0    4.84   11.00   0
   9   1   0   -1.09   13.92   0
 -10  -1   0  106.95   19.79   0
  10  -1   0  102.00   21.81   0
  10   1   0  107.80   21.90   0
 -10   1   0  132.04   19.01   0
 -11  -1   0  -26.18   18.03   0
  11  -1   0   28.15   19.65   0
  11   1   0   16.42   21.18   0
 -11   1   0  -19.52   15.39   0
 -12  -1   0  -11.61   22.50   0
  12  -1   0   -0.43   22.94   0
  12   1   0   21.95   27.51   0
 -12   1   0    9.67   31.04   0
  -1  -2   0 9999.00  686.41   0
   1   2   0 9898.35  686.29   0
  -2  -2   0 7112.93  493.99   0
   2  -2   0 7772.71  493.27   0
  -2   2   0 6793.20  492.97   0
   2   2   0 6903.26  494.05   0
  -3  -2   0  552.60   43.39   0
   3  -2   0  652.03   42.53   0
   3   2   0  548.83   43.77   0
  -3   2   0  600.24   42.42   0
  -4  -2   0 3889.09  263.61   0
   4  -2   0 3806.91  262.58   0
   4   2   0 3621.13  264.14   0
  -4   2   0 3819.51  262.55   0
  -5  -2   0  842.03   57.93   0
   5  -2   0  772.48   56.56   0
   5   2   0  733.79   58.69   0
  -5   2   0  763.24   56.32   0
  -6  -2   0 2887.15  188.87   0
   6  -2   0 2654.74  187.75   0
  -6   2   0 2650.85  187.42   0
   6   2   0 2521.06  189.80   0
  -7  -2   0   31.42   10.53   0
   7  -2   0   24.38    8.64   0
  -7   2   0   28.06    8.59   0
   7   2   0   10.10   12.36   0
   8  -2   0 1160.53   87.27   0
  -8  -2   0 1281.41   88.12   0
  -8   2   0 1198.84   86.33   0
   8   2   0 1086.78   90.28   0
  -9  -2   0  220.32   27.33   0
   9  -2   0  204.91   26.57   0
  -9   2   0  227.61   24.53   0
   9   2   0  218.73   31.04   0
 -10  -2   0  100.83   20.43   0
  10  -2   0  123.06   21.22   0
  10   2   0   99.18   24.27   0
 -10   2   0   99.44   16.86   0
  11  -2   0  190.34   28.88   0
 -11  -2   0  190.19   28.00   0
 -11   2   0  146.56   23.59   0
  11   2   0  168.38   33.53   0
 -12  -2   0  135.71   38.36   0
 -12  -2   0  110.80   28.46   0
  12  -2   0   49.84   27.22   0
 -12   2   0   45.28   22.87   0
 -12   2   0   49.45   31.39   0
  12   2   0   75.87   32.76   0
   0  -3   0   -3.71    2.71   0
   1  -3   0  635.83   46.72   0
  -1  -3   0  654.54   47.59   0
   1   3   0  674.93   47.25   0
  -2  -3   0 1330.65   91.75   0
   2  -3   0 1293.16   90.50   0
  -2   3   0 1293.33   89.82   0
   2   3   0 1247.62   91.49   0
   3  -3   0  329.86   23.51   0
  -3  -3   0  336.90   25.51   0
   3   3   0  280.79   25.37   0
  -3   3   0  287.48   22.96   0
   4  -3   0 3757.93  242.53   0
  -4  -3   0 3573.59  243.90   0
  -4   3   0 3242.86  242.11   0
   4   3   0 3387.88  244.39   0
  -5  -3   0   14.14    7.51   0
   5  -3   0   16.10    5.64   0
  -5   3   0    6.20    5.16   0
   5   3   0   20.79    8.42   0
  -6  -3   0  350.16   28.13   0
   6  -3   0  299.16   25.01   0
  -6   3   0  286.76   24.61   0
   6   3   0  261.86   29.07   0
  -7  -3   0  105.51   16.37   0
   7  -3   0   99.95   13.75   0
  -7   3   0   98.94   14.29   0
   7   3   0  114.32   20.67   0
  -8  -3   0  373.51   32.91   0
   8  -3   0  288.99   29.29   0
   8   3   0  293.89   36.69   0
  -8   3   0  328.10   28.51   0
  -9  -3   0  885.52   65.99   0
   9  -3   0  820.58   64.08   0
   9   3   0  787.31   70.50   0
  -9   3   0  789.83   62.23   0
 -10  -3   0    6.78   18.40   0
  10  -3   0   21.40   16.90   0
  10   3   0   17.46   22.21   0
 -10   3   0   51.05   13.91   0
 -11  -3   0  281.44   33.07   0
  11  -3   0  210.15   31.04   0
  11   3   0  198.29   37.40   0
 -11   3   0  234.13   32.14   0
 -11   3   0  149.33   24.33   0
 -12  -3   0  213.74   34.52   0
  12  -3   0  204.27   35.97   0
 -12  -3   0  117.42   41.40   0
  12   3   0  202.71   41.54   0
 -12   3   0  143.80   35.19   0
 -12   3   0  188.74   27.68   0
   0  -4   0 2559.53  178.52   0
  -1  -4   0   12.42    5.36   0
  -1  -4   0   16.34    6.20   0
   1  -4   0   16.60    4.77   0
  -2  -4   0 1307.71   88.58   0
   2  -4   0 1217.13   86.97   0
   2   4   0 1173.42   87.75   0
  -3  -4   0  242.82   22.39   0
   3  -4   0  271.41   20.12   0
   3   4   0  218.04   21.91   0
  -4  -4   0 1839.17  122.60   0
   4  -4   0 1859.02  120.55   0
  -4   4   0 1582.64  119.44   0
   4   4   0 1578.70  122.37   0
  -5  -4   0  332.33   28.56   0
   5  -4   0  342.65   25.60   0
   5   4   0  324.85   29.90   0
  -5   4   0  284.84   24.80   0
   6  -4   0   15.51    6.83   0
  -6  -4   0    2.52    9.55   0
  -6   4   0   12.45    6.29   0
   6   4   0    4.07   11.36   0
  -7  -4   0  434.62   35.47   0
   7  -4   0  396.28   31.79   0
  -7   4   0  329.20   30.41   0
   7   4   0  371.60   37.73   0
  -8  -4   0  138.62   21.16   0
   8  -4   0  111.53   16.14   0
  -8   4   0  133.28   17.20   0
   8   4   0  123.03   24.38   0
  -9  -4   0   93.66   19.66   0
   9  -4   0  101.60   17.37   0
  -9   4   0   74.10   14.65   0
   9   4   0  111.05   23.90   0
  10  -4   0  208.44   26.34   0
 -10  -4   0  178.62   28.01   0
 -10   4   0  180.83   22.89   0
  10   4   0  188.80   32.54   0
 -10   4   0  202.55   26.89   0
  11  -4   0  246.18   31.25   0
 -11  -4   0  225.78   35.03   0
 -11  -4   0  143.23   36.31   0
 -11   4   0  222.38   31.31   0
 -11   4   0  197.25   26.37   0
  11   4   0  295.25   45.93   0
   0  -5   0   10.71    5.55   0
   0  -5   0   20.57    6.65   0
  -1  -5   0   92.51   11.94   0
  -1  -5   0   97.67   12.87   0
   1  -5   0   74.92   10.86   0
   2  -5   0  249.52   22.58   0
  -2  -5   0  294.75   25.05   0
  -2  -5   0  292.98   24.70   0
  -3  -5   0   92.52   14.16   0
   3  -5   0   78.17   10.73   0
   3   5   0   81.84   12.67   0
  -4  -5   0  388.00   32.21   0
   4  -5   0  374.38   28.86   0
   4   5   0  338.96   31.73   0
   5  -5   0   41.52    7.55   0
  -5  -5   0   18.47   11.35   0
   5   5   0   -1.46   10.42   0
   6  -5   0  585.16   41.22   0
  -6  -5   0  571.33   45.22   0
  -6   5   0  490.66   39.02   0
   6   5   0  480.97   45.82   0
   7  -5   0  191.01   19.86   0
  -7  -5   0  180.63   25.89   0
  -7   5   0  161.54   17.97   0
   7   5   0  206.28   27.78   0
  -8  -5   0   16.01   15.73   0
   8  -5   0   -7.40    9.98   0
  -8   5   0  -10.45    8.61   0
  -8   5   0    5.93   10.60   0
   8   5   0  -20.60   17.82   0
  -9  -5   0   13.26   19.14   0
   9  -5   0    8.04   13.64   0
  -9   5   0   34.34   14.02   0
  -9   5   0   18.91   11.86   0
   9   5   0   51.98   25.26   0
  10  -5   0  130.33   22.50   0
 -10  -5   0   99.70   31.04   0
 -10  -5   0   65.14   22.75   0
 -10   5   0   85.69   19.63   0
 -10   5   0   89.19   16.88   0
  10   5   0   90.90   30.69   0
 -11  -5   0  -19.64   31.85   0
  11  -5   0  -10.95   23.25   0
 -11  -5   0   20.27   27.75   0
  11   5   0  -62.54   35.61   0
 -11   5   0   -2.62   20.50   0
 -11   5   0    1.11   18.63   0
   0  -6   0  446.58   36.28   0
   0  -6   0  475.26   37.17   0
   1  -6   0  113.17   14.86   0
  -1  -6   0  149.61   17.80   0
  -1  -6   0  119.95   15.71   0
   2  -6   0  431.88   34.20   0
  -2  -6   0  404.64   36.25   0
  -2  -6   0  457.15   36.24   0
  -3  -6   0   98.56   15.77   0
   3  -6   0  102.57   13.03   0
  -3  -6   0   69.74   13.79   0
   4  -6   0  116.64   14.35   0
  -4  -6   0  125.25   19.26   0
  -4  -6   0  119.98   17.22   0
   4   6   0  111.52   16.63   0
   5  -6   0  551.04   41.01   0
  -5  -6   0  534.51   45.52   0
  -5  -6   0  546.44   47.12   0
   5   6   0  488.99   44.99   0
  -6  -6   0   38.54   13.77   0
   6  -6   0   25.12    8.90   0
   6   6   0    9.30   14.47   0
   7  -6   0   -9.37    8.91   0
  -7  -6   0  -17.61   17.02   0
  -7  -6   0   -4.50   15.30   0
   7   6   0   -5.17   17.07   0
  -8  -6   0  185.53   32.36   0
   8  -6   0  196.44   23.93   0
  -8  -6   0  238.08   33.39   0
   8   6   0  149.05   28.26   0
  -9  -6   0  241.60   38.80   0
   9  -6   0  198.62   30.85   0
  -9  -6   0  322.27   40.88   0
   9   6   0  276.50   39.37   0
 -10  -6   0  153.52   33.14   0
  10  -6   0  133.17   25.13   0
 -10  -6   0   93.66   36.31   0
  10   6   0  152.03   35.67   0
   0  -7   0   22.58    9.82   0
   0  -7   0   43.45   11.45   0
  -1  -7   0  381.63   35.68   0
  -1  -7   0  377.08   34.13   0
   1  -7   0  427.37   33.55   0
   2  -7   0   70.40   12.66   0
  -2  -7   0   65.93   14.86   0
  -2  -7   0   76.10   14.90   0
   3  -7   0   19.34    9.03   0
  -3  -7   0   13.81   12.42   0
  -3  -7   0    8.52   10.89   0
  -4  -7   0   35.48   13.60   0
   4  -7   0    6.48    8.23   0
  -4  -7   0   -4.32   11.98   0
  -5  -7   0   77.22   16.94   0
   5  -7   0   81.51   12.53   0
  -5  -7   0   41.75   17.05   0
   5   7   0   79.47   17.85   0
  -6  -7   0  -14.42   15.42   0
   6  -7   0    4.88    9.35   0
  -6  -7   0    0.03   15.53   0
   6   7   0   -1.48   15.02   0
   7  -7   0   49.36   12.92   0
  -7  -7   0   -6.68   18.31   0
  -7  -7   0   48.50   20.15   0
   7   7   0   35.26   18.93   0
   8  -7   0  222.24   29.47   0
  -8  -7   0  351.33   42.92   0
  -8  -7   0  196.91   37.99   0
   8   7   0  292.11   41.54   0
  -9  -7   0  170.31   31.83   0
  -9  -7   0   11.10   29.84   0
   9  -7   0  103.58   21.61   0
   9   7   0   59.64   30.17   0
 -10  -7   0  -14.27   31.48   0
 -10  -7   0   37.36   36.85   0
  10  -7   0  -18.12   22.51   0
  10   7   0   96.21   37.41   0
   0  -8   0   20.12   12.93   0
   0  -8   0   29.37   11.73   0
  -1  -8   0   14.29   10.71   0
  -1  -8   0   -6.45   12.13   0
   1  -8   0  -12.76   11.75   0
   1  -8   0    6.37   10.83   0
   2  -8   0   91.76   16.14   0
  -2  -8   0   86.89   18.05   0
  -2  -8   0  102.03   18.96   0
  -3  -8   0    5.61   12.68   0
   3  -8   0   10.48   10.68   0
  -3  -8   0   19.74   14.46   0
  -4  -8   0   59.51   18.57   0
   4  -8   0   67.94   14.02   0
  -4  -8   0   82.95   19.50   0
  -5  -8   0   44.45   18.08   0
  -5  -8   0   41.27   17.96   0
   5  -8   0   16.68   11.23   0
   6  -8   0  146.59   19.65   0
  -6  -8   0  146.58   26.58   0
  -6  -8   0  142.02   25.96   0
   6   8   0  182.57   26.49   0
  -7  -8   0  100.20   28.15   0
   7  -8   0   70.57   16.30   0
  -7  -8   0   75.23   26.32   0
   7   8   0   34.16   23.05   0
  -8  -8   0    3.33   28.03   0
  -8  -8   0   13.10   26.83   0
   8  -8   0    6.39   16.84   0
   8   8   0   21.42   25.63   0
   9  -8   0    9.64   22.08   0
  -9  -8   0   -0.03   32.34   0
  -9  -8   0  -47.22   35.50   0
   9   8   0   31.61   30.35   0
   0  -9   0   25.67   14.73   0
   0  -9   0  -10.87   15.53   0
  -1  -9   0   18.03   16.93   0
   1  -9   0    1.58   15.51   0
  -1  -9   0    5.21   14.84   0
   1  -9   0   12.82   13.48   0
   2  -9   0   19.12   17.06   0
  -2  -9   0   29.91   15.01   0
   2  -9   0    1.50   14.08   0
  -2  -9   0    8.79   17.06   0
  -3  -9   0   84.29   22.30   0
  -3  -9   0   86.30   21.68   0
   3  -9   0  136.12   19.92   0
   4  -9   0   52.03   15.24   0
  -4  -9   0   25.77   21.21   0
  -4  -9   0   22.23   20.89   0
   5  -9   0   67.37   16.69   0
  -5  -9   0   51.61   25.07   0
  -5  -9   0   76.51   22.92   0
  -6  -9   0   26.02   24.99   0
   6  -9   0    3.64   15.19   0
  -6  -9   0   -9.38   25.33   0
  -7  -9   0    6.72   31.88   0
  -7  -9   0   59.11   30.32   0
   7  -9   0   -6.12   17.64   0
   8  -9   0   21.94   23.47   0
  -8  -9   0  149.96   38.63   0
  -8  -9   0   81.76   38.63   0
   8   9   0   36.73   30.81   0
   0 -10   0  153.31   24.25   0
   0 -10   0   98.52   25.40   0
  -1 -10   0   38.78   20.55   0
  -1 -10   0  -14.89   20.16   0
   1 -10   0   29.02   21.43   0
   1 -10   0   50.98   18.88   0
  -2 -10   0  -13.73   19.87   0
  -2 -10   0   30.07   21.27   0
   2 -10   0  -33.27   20.13   0
   2 -10   0    1.38   17.16   0
   3 -10   0    0.26   16.71   0
  -3 -10   0   20.29   21.16   0
  -3 -10   0    7.74   22.64   0
  -4 -10   0    0.08   24.76   0
   4 -10   0  -18.71   17.21   0
  -4 -10   0   16.76   26.45   0
  -5 -10   0    0.92   28.77   0
   5 -10   0   -5.37   18.64   0
  -6 -10   0    6.05   32.92   0
  -6 -10   0  -29.69   34.16   0
   6 -10   0  -14.19   20.18   0
   0 -11   0   -6.30   23.89   0
   0 -11   0   -2.53   26.72   0
  -1 -11   0    7.96   25.49   0
  -1 -11   0   30.15   28.27   0
   1 -11   0   -3.48   23.59   0
   1 -11   0  -12.52   27.49   0
  -2 -11   0   60.80   28.90   0
  -2 -11   0   74.89   30.61   0
   2 -11   0   52.99   25.47   0
   2 -11   0   -4.75   28.75   0
   3 -11   0   38.77   32.35   0
   3 -11   0   -1.23   23.02   0
  -3 -11   0   92.52   31.86   0
  -3 -11   0   37.98   30.29   0
  -4 -11   0   27.66   32.21   0
   4 -11   0    5.00   25.63   0
  -4 -11   0  100.30   35.26   0
 -12   0   1  -20.62   20.48   0
 -12   0   1   22.76   33.04   0
  12   0  -1   13.69   26.24   0
  11   0  -1   17.75   20.02   0
 -11   0   1   28.18   18.39   0
 -11   0   1  127.80   29.37   0
  10   0  -1  -23.19   17.22   0
 -10   0   1  -10.18   13.42   0
  -9   0   1   24.55   12.62   0
   9   0  -1   32.63   14.76   0
   8   0  -1  -14.08    9.70   0
  -8   0   1   -1.71    8.91   0
  -7   0   1  580.37   43.28   0
   7   0  -1  517.90   44.35   0
  -6   0   1    2.03    5.85   0
   6   0  -1   -4.19    6.25   0
  -5   0   1 2791.23  188.54   0
   5   0  -1 2599.76  188.94   0
  -4   0   1    3.18    4.51   0
   4   0  -1    0.62    4.40   0
  -3   0   1 9932.59  663.17   0
   3   0  -1 9286.51  663.30   0
   2   0  -1   -6.06    3.23   0
  -2   0   1   -5.36    2.92   0
  -2   0  -1    0.80    3.35   0
   2   0   1   -0.42    3.15   0
  -3   0  -1  846.25   60.41   0
   3   0   1  852.26   60.53   0
   4   0   1   -2.84    4.63   0
  -4   0  -1   -0.70    4.05   0
   5   0   1  168.71   17.11   0
  -5   0  -1  182.13   16.76   0
   6   0   1   -9.28    6.42   0
  -6   0  -1   -4.83    6.20   0
   7   0   1  542.78   45.83   0
  -7   0  -1  606.45   45.29   0
  -8   0  -1   23.31   10.47   0
   8   0   1  -11.14   10.85   0
   9   0   1  356.92   39.07   0
  -9   0  -1  446.54   37.20   0
  10   0   1    0.81   17.56   0
 -10   0  -1   13.86   14.53   0
 -11   0  -1   64.02   20.03   0
  11   0   1   40.80   21.50   0
  12   0   1   -8.12   23.60   0
 -12  -1   1   23.03   35.27   0
 -12  -1   1   22.33   22.62   0
  12  -1  -1    9.08   23.03   0
  12   1  -1   49.30   29.26   0
 -12   1   1   19.96   31.27   0
 -12   1   1  -35.51   19.78   0
 -11  -1   1   42.05   27.77   0
  11  -1  -1   14.50   20.26   0
 -11  -1   1   15.81   18.99   0
  11   1  -1   26.01   21.83   0
 -11   1   1   53.33   25.94   0
 -11   1   1   28.61   16.21   0
  10  -1  -1  104.34   20.65   0
 -10  -1   1  118.67   20.23   0
  10   1  -1   58.48   19.64   0
 -10   1   1   92.57   16.79   0
   9  -1  -1   42.51   14.64   0
  -9  -1   1   36.11   13.74   0
   9   1  -1   21.21   16.45   0
  -9   1   1   24.33   11.54   0
  -8  -1   1   63.36   12.65   0
   8  -1  -1   58.28   14.18   0
   8   1  -1   41.57   13.66   0
  -8   1   1   54.80   12.01   0
  -7  -1   1 2375.82  160.13   0
   7  -1  -1 2096.51  159.77   0
  -7   1   1 2299.85  159.20   0
  -6  -1   1  190.51   18.46   0
   6  -1  -1  173.38   17.85   0
   6   1  -1  138.19   18.97   0
  -6   1   1  181.30   16.95   0
   5  -1  -1    7.48    5.68   0
  -5  -1   1   11.93    6.21   0
  -5   1   1   10.99    5.36   0
   5   1  -1    1.66    7.01   0
   4  -1  -1  578.47   42.58   0
  -4  -1   1  615.64   43.33   0
   4   1  -1  538.25   43.68   0
  -4   1   1  595.74   42.34   0
  -3  -1   1 5151.01  364.66   0
   3  -1  -1 5436.26  364.11   0
   3   1  -1 4981.20  364.98   0
  -3   1   1 5498.10  363.98   0
  -2  -1   1  167.68   16.72   0
   2  -1  -1  230.03   15.62   0
  -2   1   1  235.94   15.60   0
   2   1  -1  162.41   16.94   0
   1  -1  -1 4126.85  271.86   0
  -1  -1   1 4076.66  273.02   0
   1   1  -1 3623.58  272.71   0
  -1  -1  -1 1728.87  119.28   0
   1  -1   1 1752.16  119.30   0
   1   1   1 1727.18  119.33   0
  -1   1  -1 1668.30  119.29   0
  -2  -1  -1 4818.39  325.55   0
   2  -1   1 4789.48  325.29   0
  -2   1  -1 4768.02  325.34   0
   2   1   1 4453.19  325.61   0
   3  -1   1  766.38   53.71   0
  -3  -1  -1  749.56   54.06   0
  -3   1  -1  788.67   53.80   0
   3   1   1  701.34   54.24   0
   4  -1   1   64.39    9.08   0
  -4  -1  -1   71.94   10.08   0
   4   1   1   71.58   10.80   0
  -4   1  -1   94.01    9.63   0
   5  -1   1  953.71   68.78   0
  -5  -1  -1  983.58   69.22   0
  -5   1  -1  986.36   68.72   0
   5   1   1  881.67   69.58   0
  -6  -1  -1  649.70   46.34   0
   6  -1   1  592.15   45.70   0
  -6   1  -1  582.67   45.29   0
   6   1   1  574.36   46.86   0
   7  -1   1  194.74   20.54   0
  -7  -1  -1  185.20   20.64   0
   7   1   1  135.31   21.47   0
  -7   1  -1  201.30   19.85   0
  -8  -1  -1  371.64   33.91   0
   8  -1   1  347.12   33.96   0
  -8   1  -1  410.82   33.34   0
   8   1   1  368.44   35.85   0
  -9  -1  -1  106.32   18.14   0
   9  -1   1   62.65   15.32   0
  -9   1  -1   91.46   15.80   0
   9   1   1   62.83   17.40   0
 -10  -1  -1   90.08   19.20   0
  10  -1   1   39.50   18.36   0
  10   1   1   47.11   18.70   0
 -10   1  -1   51.81   16.10   0
 -11  -1  -1   77.41   22.80   0
  11  -1   1   80.27   24.72   0
  11   1   1   84.33   26.22   0
 -11   1  -1   86.02   20.50   0
  12  -1   1   45.07   30.66   0
 -12  -1  -1   55.53   25.61   0
 -12   1  -1   61.38   23.16   0
  12   1   1   91.50   33.14   0
 -12  -2   1  -27.22   23.97   0
 -12  -2   1   59.66   39.36   0
  12  -2  -1    2.94   23.54   0
 -12   2   1  -34.99   18.67   0
 -12   2   1   49.11   30.06   0
  12   2  -1  -20.00   34.22   0
 -11  -2   1  181.98   35.52   0
 -11  -2   1  168.12   27.33   0
  11  -2  -1  137.97   26.69   0
  11   2  -1  113.13   28.87   0
 -11   2   1  116.29   27.60   0
 -11   2   1  142.58   21.91   0
 -10  -2   1   29.49   17.86   0
  10  -2  -1   14.11   15.59   0
  10   2  -1   57.23   23.03   0
 -10   2   1   12.34   12.61   0
   9  -2  -1  253.16   28.01   0
  -9  -2   1  260.54   28.94   0
  -9   2   1  230.63   25.28   0
   9   2  -1  236.74   33.99   0
  -8  -2   1   72.45   14.20   0
   8  -2  -1   55.72   12.23   0
  -8   2   1   38.30   10.20   0
   8   2  -1   30.54   13.92   0
   7  -2  -1   77.68   12.21   0
  -7  -2   1   87.24   13.42   0
   7   2  -1   47.44   13.33   0
  -7   2   1   92.86   12.76   0
   6  -2  -1  259.36   22.88   0
  -6  -2   1  274.99   24.79   0
  -6   2   1  279.52   22.34   0
   6   2  -1  239.95   26.36   0
   5  -2  -1 3719.93  261.90   0
  -5  -2   1 3914.68  263.15   0
  -5   2   1 3836.87  261.66   0
   5   2  -1 3599.87  263.97   0
   4  -2  -1  275.69   20.99   0
  -4  -2   1  257.00   22.57   0
  -4   2   1  294.70   20.85   0
   4   2  -1  224.47   23.26   0
  -3  -2   1 2082.79  149.36   0
   3  -2  -1 2348.12  148.20   0
  -3   2   1 2168.65  147.97   0
   3   2  -1 1914.20  149.53   0
  -2  -2   1 6994.30  491.60   0
   2  -2  -1 7667.17  490.37   0
   2   2  -1 6663.01  491.58   0
  -1  -2   1 9090.36  639.74   0
   1  -2  -1 9213.22  638.30   0
  -1  -2   1 9868.45  639.97   0
   1   2  -1 8893.50  639.61   0
   0  -2   1   95.04    8.97   0
   0   2  -1   92.03    8.88   0
   1  -2   1 2523.51  175.48   0
  -1  -2  -1 2550.64  175.50   0
   1   2   1 2585.34  175.41   0
  -1   2  -1 2459.68  175.30   0
  -2  -2  -1 3099.58  211.03   0
   2  -2   1 3265.00  210.72   0
   2   2   1 2898.30  211.05   0
  -2   2  -1 2884.39  210.53   0
   3  -2   1  671.53   44.51   0
  -3  -2  -1  611.00   45.02   0
  -3   2  -1  595.29   44.44   0
   3   2   1  580.61   45.38   0
   4  -2   1  251.81   19.23   0
  -4  -2  -1  231.67   20.26   0
   4   2   1  202.98   20.92   0
  -4   2  -1  236.50   19.24   0
   5  -2   1 3429.65  236.83   0
  -5  -2  -1 3517.70  237.64   0
  -5   2  -1 3376.43  236.78   0
   5   2   1 3272.32  238.39   0
  -6  -2  -1    5.28    8.19   0
   6  -2   1    0.95    6.65   0
   6   2   1   10.12    8.92   0
  -6   2  -1   -2.75    5.85   0
  -7  -2  -1   69.94   12.49   0
   7  -2   1   60.02   11.55   0
  -7   2  -1   60.98   10.71   0
   7   2   1   39.72   12.63   0
   8  -2   1  257.46   26.94   0
  -8  -2  -1  301.30   28.26   0
   8   2   1  230.47   30.35   0
  -8   2  -1  254.64   25.31   0
   9  -2   1   18.20   12.54   0
  -9  -2  -1   10.12   14.29   0
   9   2   1   -1.35   17.12   0
  -9   2  -1   14.72   11.08   0
 -10  -2  -1  138.31   22.50   0
  10  -2   1  172.33   24.04   0
  10   2   1  109.28   25.02   0
 -10   2  -1  155.30   20.67   0
  11  -2   1   55.04   21.59   0
 -11  -2  -1   51.92   22.69   0
 -11   2  -1   56.04   18.86   0
  11   2   1   79.50   29.26   0
  12  -2   1  116.39   31.07   0
 -12  -2  -1   93.06   28.59   0
  12   2   1  114.85   38.66   0
 -12   2  -1   91.06   24.97   0
 -12  -3   1   93.08   42.94   0
 -12  -3   1  117.04   31.29   0
  12  -3  -1   72.85   27.98   0
 -12   3   1   43.20   21.67   0
 -12   3   1   55.43   29.70   0
  12   3  -1   23.77   40.78   0
 -11  -3   1  153.91   35.56   0
 -11  -3   1  176.04   28.89   0
  11  -3  -1  163.31   27.88   0
 -11   3   1  134.74   26.92   0
 -11   3   1  117.83   21.10   0
  11   3  -1  119.61   36.22   0
  10  -3  -1  -17.50   15.57   0
 -10  -3   1    9.90   24.86   0
 -10  -3   1    4.16   18.72   0
 -10   3   1   10.17   12.41   0
 -10   3   1  -20.10   17.54   0
  10   3  -1   15.89   24.92   0
  -9  -3   1   10.18   15.15   0
   9  -3  -1   39.78   14.06   0
  -9   3   1   -1.73    9.88   0
   9   3  -1   14.83   17.79   0
   8  -3  -1  548.45   44.50   0
  -8  -3   1  620.01   47.20   0
  -8   3   1  519.47   42.78   0
   8   3  -1  540.60   50.72   0
  -7  -3   1  786.26   55.20   0
   7  -3  -1  679.33   52.45   0
   7   3  -1  702.22   57.51   0
  -7   3   1  636.53   51.45   0
   6  -3  -1  367.89   31.08   0
  -6  -3   1  472.00   34.66   0
  -6   3   1  395.89   30.78   0
   6   3  -1  366.51   35.68   0
  -5  -3   1 1544.39  103.13   0
   5  -3  -1 1451.09  100.93   0
  -5   3   1 1395.72  100.54   0
   5   3  -1 1324.70  103.77   0
  -4  -3   1 2026.33  140.66   0
   4  -3  -1 2225.76  138.85   0
  -4   3   1 1862.90  138.15   0
   4   3  -1 1822.17  140.89   0
  -3  -3   1  330.18   26.67   0
   3  -3  -1  365.68   24.28   0
  -3   3   1  295.68   23.03   0
   3   3  -1  305.74   26.63   0
  -2  -3   1 1748.26  113.92   0
   2  -3  -1 1555.32  111.52   0
  -2  -3   1 1623.58  113.40   0
   2   3  -1 1486.95  113.06   0
  -1  -3   1 1256.12   90.65   0
   1  -3  -1 1240.77   89.08   0
  -1  -3   1 1314.21   90.85   0
   1   3  -1 1312.14   90.52   0
   0  -3   1 1119.12   79.20   0
   1  -3   1  906.29   65.10   0
  -1  -3  -1  883.37   65.11   0
  -1   3  -1  949.71   64.74   0
   1   3   1  925.58   64.73   0
  -2  -3  -1  612.35   44.97   0
   2  -3   1  633.45   44.40   0
   2   3   1  597.63   44.79   0
  -2   3  -1  610.98   43.99   0
   3  -3   1  505.34   35.33   0
  -3  -3  -1  482.40   36.35   0
  -3   3  -1  447.42   35.07   0
   3   3   1  474.24   36.66   0
   4  -3   1 1505.44   99.32   0
  -4  -3  -1 1396.81  100.24   0
  -4   3  -1 1380.08   99.18   0
   4   3   1 1331.37  100.83   0
   5  -3   1  666.54   46.09   0
  -5  -3  -1  691.15   47.82   0
  -5   3  -1  610.78   46.01   0
   5   3   1  504.75   47.94   0
  -6  -3  -1  155.27   19.44   0
   6  -3   1  179.83   17.03   0
   6   3   1  181.55   22.24   0
  -6   3  -1  151.29   16.79   0
   7  -3   1  253.39   24.74   0
  -7  -3  -1  318.19   27.91   0
  -7   3  -1  247.91   24.34   0
   7   3   1  273.54   30.49   0
  -8  -3  -1   68.42   14.96   0
   8  -3   1   52.46   12.37   0
  -8   3  -1   56.28   11.99   0
   8   3   1   45.03   15.97   0
  -9  -3  -1   65.30   17.40   0
   9  -3   1   38.61   14.12   0
  -9   3  -1   61.80   13.39   0
   9   3   1   74.22   22.15   0
  10  -3   1   10.76   16.47   0
 -10  -3  -1    6.23   17.33   0
 -10   3  -1   -4.74   13.07   0
  10   3   1    1.50   20.89   0
  11  -3   1   33.54   20.90   0
 -11  -3  -1   18.04   21.80   0
 -11   3  -1   11.68   17.48   0
  11   3   1   91.31   30.74   0
  12  -3   1   96.78   30.20   0
 -12  -3  -1   36.99   29.14   0
  12   3   1   77.95   40.69   0
 -12   3  -1   73.24   23.75   0
 -11  -4   1    3.20   31.71   0
  11  -4  -1   12.52   20.42   0
 -11  -4   1   31.02   24.86   0
 -11   4   1  -13.54   21.17   0
 -11   4   1  -10.50   15.89   0
  11   4  -1   -3.77   30.14   0
  10  -4  -1  133.19   22.26   0
 -10  -4   1   91.67   26.63   0
 -10  -4   1  138.14   25.94   0
 -10   4   1   80.10   16.58   0
 -10   4   1   95.47   20.04   0
  10   4  -1  147.14   32.38   0
   9  -4  -1   33.33   13.02   0
  -9  -4   1    8.19   21.64   0
  -9  -4   1   16.50   16.15   0
  -9   4   1   39.39   14.90   0
  -9   4   1   28.08   11.41   0
   9   4  -1   70.29   24.23   0
  -8  -4   1  171.46   24.58   0
   8  -4  -1  160.05   19.28   0
   8   4  -1  111.31   23.20   0
  -8   4   1  114.14   17.17   0
  -8   4   1  146.97   20.54   0
  -7  -4   1  156.53   24.61   0
   7  -4  -1  221.17   20.10   0
   7   4  -1  184.02   28.08   0
  -7   4   1  195.71   18.44   0
   6  -4  -1    7.64    6.43   0
  -6  -4   1   19.03    9.92   0
   6   4  -1   24.99   11.60   0
  -6   4   1   10.01    5.81   0
   5  -4  -1   32.08    6.53   0
  -5  -4   1   34.37   11.24   0
   5   4  -1   17.26   10.46   0
  -5   4   1   24.42    5.04   0
  -4  -4   1  178.91   19.90   0
   4  -4  -1  216.32   16.58   0
   4   4  -1  172.78   20.43   0
   3  -4  -1 7638.51  526.70   0
  -3  -4   1 7700.63  528.92   0
  -3  -4   1 7931.88  529.65   0
   3   4  -1 7237.52  528.58   0
  -2  -4   1   77.25   11.29   0
   2  -4  -1   55.48    7.67   0
  -2  -4   1   54.45    9.63   0
   2   4  -1   52.15    9.25   0
  -1  -4   1  723.16   53.42   0
   1  -4  -1  719.49   51.77   0
  -1  -4   1  735.47   53.65   0
   0  -4   1   28.06    6.44   0
   0  -4  -1   28.12    5.48   0
  -1  -4  -1    9.96    5.64   0
   1  -4   1   18.97    5.69   0
  -2  -4  -1   -2.44    5.01   0
   2  -4   1    3.65    4.34   0
   2   4   1    9.71    5.17   0
  -2   4  -1   11.60    4.08   0
   3  -4   1   29.99    6.28   0
  -3  -4  -1   20.69    6.79   0
   3   4   1   19.90    7.48   0
  -3   4  -1   20.73    5.27   0
  -4  -4  -1   67.94   11.17   0
   4  -4   1   64.87    9.39   0
   4   4   1   43.50   10.09   0
  -4   4  -1   58.78    8.25   0
  -5  -4  -1  502.10   37.60   0
   5  -4   1  483.48   35.27   0
  -5   4  -1  417.89   34.81   0
   5   4   1  431.53   38.38   0
   6  -4   1  634.64   45.15   0
  -6  -4  -1  668.93   47.66   0
   6   4   1  568.80   48.77   0
  -6   4  -1  508.83   44.31   0
   7  -4   1  446.95   35.35   0
  -7  -4  -1  435.01   38.15   0
   7   4   1  432.62   40.78   0
  -7   4  -1  399.34   34.65   0
   8  -4   1  244.01   24.87   0
  -8  -4  -1  230.80   28.06   0
   8   4   1  215.79   32.79   0
  -8   4  -1  228.00   23.57   0
  -9  -4  -1  181.72   24.41   0
   9  -4   1  201.10   25.40   0
   9   4   1  164.53   29.05   0
  -9   4  -1  168.80   23.48   0
  10  -4   1   50.05   17.90   0
 -10  -4  -1   42.80   21.02   0
 -10   4  -1   31.44   14.71   0
  10   4   1    4.31   26.71   0
  11  -4   1   32.92   21.36   0
 -11  -4  -1  -16.38   24.13   0
  11   4   1   62.20   32.25   0
 -11  -5   1  117.18   39.45   0
 -11  -5   1  112.49   29.60   0
  11  -5  -1  108.35   26.42   0
 -11   5   1   77.14   20.96   0
 -11   5   1   64.39   18.38   0
  11   5  -1   77.69   39.83   0
  10  -5  -1   -7.63   17.28   0
 -10  -5   1   10.90   22.95   0
 -10  -5   1    3.84   25.95   0
 -10   5   1   13.93   15.25   0
  10   5  -1   17.14   29.22   0
 -10   5   1   17.12   13.04   0
  -9  -5   1   58.68   23.09   0
   9  -5  -1   33.28   13.98   0
  -9  -5   1   60.72   21.62   0
   9   5  -1   49.01   23.77   0
  -9   5   1   45.73   12.83   0
  -9   5   1   47.15   11.52   0
   8  -5  -1  184.88   21.60   0
  -8  -5   1  184.57   30.22   0
  -8  -5   1  226.54   29.73   0
  -8   5   1  168.33   18.45   0
   8   5  -1  200.49   30.10   0
  -8   5   1  149.26   17.83   0
  -7  -5   1   13.53   14.14   0
  -7  -5   1    1.36   13.78   0
   7  -5  -1    4.28    7.93   0
   7   5  -1   22.13   15.20   0
  -6  -5   1  453.33   39.99   0
  -6  -5   1  472.66   42.71   0
   6  -5  -1  449.56   35.33   0
   6   5  -1  437.22   41.82   0
  -5  -5   1  374.38   35.69   0
   5  -5  -1  414.95   29.95   0
  -5  -5   1  367.99   34.21   0
   5   5  -1  337.61   34.67   0
  -4  -5   1   40.66   10.43   0
   4  -5  -1   24.13    6.06   0
  -4  -5   1   28.15   10.81   0
   4   5  -1   17.16    9.27   0
  -3  -5   1  201.79   22.33   0
   3  -5  -1  221.76   18.68   0
  -3  -5   1  254.91   23.03   0
   3   5  -1  213.55   21.95   0
   2  -5  -1  749.40   54.20   0
  -2  -5   1  752.84   56.83   0
  -2  -5   1  741.94   56.44   0
  -1  -5   1 1321.37   92.31   0
   1  -5  -1 1260.90   90.37   0
  -1  -5   1 1249.38   91.86   0
   0  -5   1 1207.06   90.43   0
   0  -5  -1 1260.58   89.70   0
   0  -5   1 1277.67   90.71   0
   0  -5  -1 1304.37   89.98   0
   1  -5   1  121.55   13.28   0
  -1  -5  -1  100.22   13.75   0
   2  -5   1  686.14   51.54   0
  -2  -5  -1  708.05   52.45   0
  -3  -5  -1   23.14    8.24   0
   3  -5   1   19.22    6.19   0
  -3   5  -1   25.10    5.12   0
   3   5   1   13.85    7.05   0
   4  -5   1  120.18   12.80   0
  -4  -5  -1   92.80   13.94   0
   4   5   1   82.16   13.79   0
  -4   5  -1  105.16   10.95   0
  -5  -5  -1   17.65   10.03   0
   5  -5   1   38.63    8.06   0
   5   5   1   41.89   11.97   0
  -5   5  -1   28.94    7.32   0
  -6  -5  -1  -10.00   11.23   0
   6  -5   1    5.49    7.59   0
  -6   5  -1    4.72    7.11   0
   6   5   1   31.84   13.34   0
  -7  -5  -1  299.09   29.45   0
   7  -5   1  255.52   23.96   0
  -7   5  -1  210.98   22.54   0
   7   5   1  195.58   30.77   0
   8  -5   1   93.88   15.91   0
  -8  -5  -1  145.53   21.55   0
  -8   5  -1  104.24   15.43   0
   8   5   1  117.39   22.84   0
   9  -5   1   63.28   16.27   0
  -9  -5  -1   67.40   22.67   0
   9   5   1   48.71   23.26   0
  -9   5  -1   68.35   14.45   0
 -10  -5  -1   15.03   21.86   0
  10  -5   1    7.02   18.59   0
 -10   5  -1   -3.15   14.85   0
  10   5   1   20.71   26.31   0
 -11  -5  -1   57.28   37.25   0
 -11  -5  -1   53.52   29.26   0
  11  -5   1   37.68   24.79   0
  11   5   1   18.06   36.09   0
 -11   5  -1   46.54   23.82   0
 -11   5  -1    5.85   19.24   0
 -10  -6   1   66.27   33.06   0
  10  -6  -1   88.04   22.31   0
 -10  -6   1   55.16   28.10   0
  10   6  -1   91.25   33.37   0
   9  -6  -1   35.18   16.05   0
  -9  -6   1   44.51   25.05   0
  -9  -6   1   91.81   23.80   0
   9   6  -1   86.17   27.81   0
   8  -6  -1   78.99   15.09   0
  -8  -6   1   57.91   20.47   0
  -8  -6   1   60.82   25.23   0
   8   6  -1   68.03   25.42   0
   7  -6  -1    0.55    8.95   0
  -7  -6   1   20.83   17.82   0
  -7  -6   1   -7.85   15.57   0
   7   6  -1    7.60   16.83   0
  -6  -6   1   93.64   18.21   0
   6  -6  -1   90.19   12.02   0
  -6  -6   1   33.61   16.24   0
   6   6  -1   66.73   18.02   0
   5  -6  -1  152.77   16.15   0
  -5  -6   1  128.50   20.06   0
  -5  -6   1  163.65   23.89   0
   5   6  -1  144.01   21.42   0
  -4  -6   1  208.59   23.94   0
   4  -6  -1  193.43   17.81   0
  -4  -6   1  164.53   23.41   0
   4   6  -1  164.02   22.43   0
   3  -6  -1   70.82   10.21   0
  -3  -6   1   68.23   13.70   0
  -3  -6   1   65.57   13.79   0
  -2  -6   1  111.04   16.83   0
   2  -6  -1  125.46   14.37   0
  -2  -6   1  137.03   18.97   0
  -1  -6   1   22.68    8.77   0
   1  -6  -1   17.68    6.81   0
  -1  -6   1   38.64   10.70   0
   0  -6  -1  468.83   37.81   0
   0  -6  -1  514.58   38.62   0
   0  -6   1  484.92   39.42   0
   0  -6   1  487.13   38.76   0
  -1  -6  -1  110.75   15.82   0
  -1  -6  -1   94.56   13.91   0
   1  -6   1   99.18   13.58   0
   2  -6   1  654.36   50.52   0
  -2  -6  -1  669.58   51.69   0
  -2  -6  -1  679.09   51.63   0
  -3  -6  -1   28.39   10.77   0
   3  -6   1   15.39    7.27   0
   4  -6   1   15.00    7.62   0
  -4  -6  -1   -9.07    9.20   0
   4   6   1   14.38    9.97   0
   5  -6   1  451.79   34.27   0
  -5  -6  -1  423.89   38.17   0
   5   6   1  374.55   37.45   0
  -6  -6  -1  129.31   21.29   0
   6  -6   1   93.19   14.29   0
   6   6   1  102.38   20.08   0
  -7  -6  -1  119.46   21.59   0
   7  -6   1  156.57   19.82   0
   7   6   1  128.79   22.54   0
  -8  -6  -1  -11.33   17.46   0
   8  -6   1   -5.72   11.44   0
   8   6   1   33.78   19.29   0
  -8   6  -1    7.39    9.45   0
  -8   6  -1    9.27    9.43   0
  -9  -6  -1  -15.54   20.40   0
   9  -6   1   -3.92   15.10   0
   9   6   1   -0.02   24.06   0
  -9   6  -1   19.68   12.19   0
  -9   6  -1  -12.14   11.72   0
  10  -6   1   18.84   20.92   0
 -10  -6  -1    1.43   23.59   0
 -10  -6  -1   62.26   29.68   0
 -10   6  -1   52.59   14.77   0
  10   6   1   35.32   32.14   0
 -10   6  -1   15.91   14.99   0
 -10  -7   1   56.35   32.78   0
 -10  -7   1   81.33   36.94   0
  10  -7  -1   53.12   22.81   0
  10   7  -1  -59.16   35.94   0
   9  -7  -1   50.71   19.11   0
  -9  -7   1   81.83   26.92   0
  -9  -7   1    8.40   28.47   0
   9   7  -1   60.71   29.16   0
   8  -7  -1   10.12   13.06   0
  -8  -7   1   40.77   25.82   0
  -8  -7   1   33.79   22.72   0
   8   7  -1  -20.33   21.83   0
  -7  -7   1   18.89   19.96   0
  -7  -7   1   53.42   20.68   0
   7  -7  -1   16.55   11.34   0
   7   7  -1   10.13   19.10   0
   6  -7  -1    6.03    9.11   0
  -6  -7   1    8.28   17.39   0
  -6  -7   1  -14.92   16.21   0
   6   7  -1  -12.02   15.69   0
  -5  -7   1   -2.26   13.58   0
   5  -7  -1    9.60    8.34   0
  -5  -7   1    9.26   15.68   0
   5   7  -1   19.38   14.62   0
   4  -7  -1   65.75   11.56   0
  -4  -7   1   90.08   18.64   0
  -4  -7   1   87.27   17.65   0
  -3  -7   1  112.17   18.35   0
   3  -7  -1  131.76   16.40   0
  -3  -7   1  123.66   20.10   0
   2  -7  -1   42.33   10.21   0
  -2  -7   1   34.23   11.75   0
  -2  -7   1   33.61   13.29   0
  -1  -7   1   13.31    9.47   0
   1  -7  -1   17.17    8.42   0
  -1  -7   1   22.78   11.35   0
   0  -7   1  122.88   17.90   0
   0  -7  -1  124.43   18.51   0
   0  -7  -1  125.91   16.70   0
   0  -7   1  142.16   20.47   0
  -1  -7  -1   17.40    8.98   0
   1  -7   1    4.16    8.74   0
  -1  -7  -1    2.15    9.56   0
  -2  -7  -1  163.36   21.41   0
  -2  -7  -1  155.08   22.18   0
   2  -7   1  175.46   20.27   0
  -3  -7  -1   62.10   14.65   0
   3  -7   1   52.17   11.15   0
  -3  -7  -1   40.08   13.53   0
   4  -7   1   37.10   10.67   0
  -4  -7  -1    5.50   13.23   0
  -4  -7  -1   34.48   13.65   0
  -5  -7  -1  143.02   22.65   0
   5  -7   1  122.84   17.75   0
  -5  -7  -1   99.80   19.97   0
   5   7   1  136.81   20.23   0
  -6  -7  -1   18.62   16.03   0
  -6  -7  -1   45.94   17.95   0
   6  -7   1    6.39   10.30   0
   6   7   1    4.69   15.14   0
  -7  -7  -1   88.21   22.57   0
   7  -7   1   67.10   14.50   0
  -7  -7  -1  106.83   23.45   0
   7   7   1   64.33   20.24   0
  -8  -7  -1   78.32   24.11   0
   8  -7   1   47.41   15.87   0
  -8  -7  -1   63.74   25.98   0
   8   7   1   67.72   24.49   0
  -9  -7  -1  210.30   35.17   0
   9  -7   1  215.78   27.08   0
  -9  -7  -1   90.68   35.21   0
   9   7   1  160.28   34.34   0
 -10  -7  -1  -20.08   36.66   0
  10  -7   1   15.02   24.10   0
 -10  -7  -1   64.85   30.83   0
  10   7   1   36.40   34.95   0
  -9  -8   1   28.77   33.39   0
   9  -8  -1   32.00   22.57   0
  -9  -8   1    1.92   33.89   0
   9   8  -1   59.05   33.22   0
   8  -8  -1   35.62   17.23   0
  -8  -8   1   69.66   30.54   0
  -8  -8   1   23.93   32.56   0
   8   8  -1    1.69   26.73   0
  -7  -8   1   49.99   26.85   0
  -7  -8   1   48.38   25.16   0
   7  -8  -1   11.54   13.84   0
   7   8  -1   52.25   23.12   0
  -6  -8   1   42.18   21.12   0
  -6  -8   1   45.22   23.19   0
   6  -8  -1   43.01   13.12   0
   6   8  -1   26.86   19.00   0
  -5  -8   1   37.44   19.19   0
  -5  -8   1   40.28   18.37   0
   5  -8  -1   38.03   11.89   0
  -4  -8   1   86.61   20.44   0
  -4  -8   1   90.84   19.87   0
   4  -8  -1   98.97   15.35   0
   3  -8  -1  -10.32    9.46   0
  -3  -8   1   21.30   13.85   0
  -3  -8   1    7.44   15.10   0
  -2  -8   1   22.28   14.49   0
  -2  -8   1   42.54   16.14   0
   2  -8  -1   44.81   12.49   0
   1  -8  -1  227.70   23.06   0
  -1  -8   1  196.22   27.67   0
  -1  -8   1  170.35   24.70   0
   1  -8  -1  176.48   25.22   0
   0  -8  -1   37.19   13.99   0
   0  -8   1   42.04   14.88   0
   0  -8  -1   48.93   12.58   0
   0  -8   1   57.61   13.78   0
  -1  -8  -1  -13.47   10.12   0
   1  -8   1   -6.22   13.11   0
   1  -8   1   11.11   11.34   0
  -1  -8  -1  -12.47   12.42   0
  -2  -8  -1   -3.98   12.25   0
  -2  -8  -1   15.27   12.06   0
   2  -8   1   -8.04   11.23   0
  -3  -8  -1   20.00   14.10   0
   3  -8   1    9.19   10.62   0
  -3  -8  -1   14.62   14.47   0
  -4  -8  -1   31.50   15.85   0
  -4  -8  -1   28.24   16.00   0
   4  -8   1   44.20   12.85   0
  -5  -8  -1  190.91   27.93   0
   5  -8   1  178.48   23.41   0
  -5  -8  -1  143.67   26.59   0
  -6  -8  -1  -17.98   18.83   0
   6  -8   1   -1.31   12.40   0
  -6  -8  -1  -17.70   19.18   0
   6   8   1   29.42   18.78   0
  -7  -8  -1  192.12   31.79   0
  -7  -8  -1  126.65   30.60   0
   7  -8   1  181.58   26.66   0
   7   8   1  174.93   28.73   0
   8  -8   1   -8.59   17.35   0
  -8  -8  -1   -3.87   27.24   0
  -8  -8  -1   -6.65   28.51   0
   8   8   1   24.02   25.22   0
  -9  -8  -1   37.61   32.35   0
   9  -8   1   38.72   22.27   0
  -9  -8  -1    9.53   30.74   0
   9   8   1   -7.16   30.25   0
  -8  -9   1   16.88   33.03   0
  -8  -9   1   -0.46   33.53   0
   8  -9  -1  -38.85   20.67   0
   8   9  -1  -11.38   30.79   0
  -7  -9   1  -17.77   28.70   0
   7  -9  -1   -8.90   17.27   0
  -7  -9   1    3.66   29.90   0
  -6  -9   1  -15.23   24.05   0
   6  -9  -1   -4.48   14.11   0
  -6  -9   1   50.93   26.00   0
  -5  -9   1   37.87   22.22   0
  -5  -9   1  -32.47   20.90   0
   5  -9  -1    3.76   13.83   0
  -4  -9   1  -13.49   19.28   0
  -4  -9   1   18.87   21.06   0
   4  -9  -1    8.30   12.63   0
  -3  -9   1  144.51   26.28   0
   3  -9  -1  143.18   20.45   0
  -3  -9   1  123.95   26.81   0
   2  -9  -1   13.23   16.49   0
   2  -9  -1    4.81   14.17   0
  -2  -9   1   29.07   16.81   0
  -2  -9   1   20.03   17.97   0
  -1  -9   1   18.12   15.84   0
  -1  -9   1   13.08   17.29   0
   1  -9  -1   62.73   16.73   0
   1  -9  -1   22.86   14.38   0
   0  -9  -1   -6.52   15.14   0
   0  -9  -1   31.09   13.62   0
   0  -9   1  -16.70   15.50   0
   0  -9   1   14.30   14.61   0
  -1  -9  -1   30.98   17.61   0
   1  -9   1   13.63   15.06   0
   1  -9   1   24.30   17.87   0
  -1  -9  -1   16.29   15.30   0
  -2  -9  -1   -1.49   15.74   0
   2  -9   1   21.22   18.43   0
   2  -9   1    3.96   13.93   0
  -2  -9  -1   39.16   17.36   0
  -3  -9  -1  199.08   28.73   0
  -3  -9  -1  198.57   28.19   0
   3  -9   1  199.79   28.45   0
   4  -9   1   17.48   14.04   0
  -4  -9  -1   -8.58   18.60   0
  -4  -9  -1   -6.80   17.90   0
   5  -9   1   14.37   15.19   0
  -5  -9  -1   67.47   25.55   0
  -5  -9  -1   37.87   22.11   0
   6  -9   1   71.46   18.52   0
  -6  -9  -1   29.02   26.51   0
  -6  -9  -1   12.68   25.07   0
   7  -9   1  -27.97   17.49   0
  -7  -9  -1   66.24   30.22   0
  -7  -9  -1   12.09   29.72   0
  -8  -9  -1   10.33   33.88   0
  -8  -9  -1   10.24   33.65   0
   8   9   1   74.22   30.75   0
  -6 -10   1  -23.30   34.11   0
   6 -10  -1  -22.68   19.32   0
  -6 -10   1   51.39   34.59   0
  -5 -10   1   64.09   31.67   0
   5 -10  -1   13.52   18.78   0
  -5 -10   1   90.30   32.28   0
   4 -10  -1    1.31   17.35   0
  -4 -10   1   38.02   27.94   0
  -4 -10   1  -16.31   23.44   0
  -3 -10   1   -9.79   24.54   0
   3 -10  -1  -16.21   16.88   0
  -3 -10   1    8.80   22.05   0
   2 -10  -1    2.06   17.49   0
  -2 -10   1   15.48   20.54   0
  -2 -10   1   -3.64   21.82   0
   2 -10  -1  -28.15   19.25   0
   1 -10  -1    7.54   19.78   0
  -1 -10   1   21.73   19.98   0
  -1 -10   1   22.17   22.21   0
   1 -10  -1   13.77   17.63   0
   0 -10   1  163.97   29.22   0
   0 -10   1  185.04   28.52   0
   0 -10  -1  178.73   28.47   0
   0 -10  -1  182.88   26.50   0
  -1 -10  -1    4.94   18.23   0
   1 -10   1   43.24   23.09   0
   1 -10   1   30.57   17.93   0
  -1 -10  -1   37.14   20.80   0
   2 -10   1   46.49   20.13   0
  -2 -10  -1  116.29   24.62   0
   2 -10   1   17.34   23.69   0
  -2 -10  -1   50.62   20.81   0
   3 -10   1   42.24   19.70   0
  -3 -10  -1   28.40   22.94   0
  -3 -10  -1   -4.96   21.48   0
  -4 -10  -1    6.45   25.06   0
   4 -10   1    0.85   17.90   0
  -4 -10  -1   -4.59   24.33   0
  -5 -10  -1  -11.34   28.43   0
   5 -10   1   22.56   19.92   0
  -5 -10  -1   10.64   28.57   0
   6 -10   1    3.12   21.78   0
  -6 -10  -1   29.94   32.69   0
  -6 -10  -1   15.09   32.41   0
  -4 -11   1  100.30   35.69   0
  -4 -11   1   98.37   36.58   0
   4 -11  -1   42.01   25.92   0
  -3 -11   1   15.87   31.81   0
  -3 -11   1  -35.06   30.57   0
   3 -11  -1   48.14   29.80   0
   3 -11  -1   -8.82   22.94   0
   2 -11  -1   20.70   27.42   0
   2 -11  -1   54.87   23.82   0
  -2 -11   1   24.01   28.46   0
  -2 -11   1   45.19   29.19   0
  -1 -11   1   54.30   29.94   0
  -1 -11   1   12.10   26.61   0
   1 -11  -1   48.58   27.35   0
   1 -11  -1    9.81   22.04   0
   0 -11   1   70.46   28.42   0
   0 -11  -1   27.28   26.67   0
   0 -11  -1   -6.14   23.35   0
   0 -11   1    8.91   23.77   0
   1 -11   1   80.46   30.97   0
   1 -11   1   52.93   26.07   0
  -1 -11  -1   25.96   27.47   0
  -1 -11  -1   85.29   26.66   0
  -2 -11  -1   17.52   27.96   0
   2 -11   1   17.70   24.58   0
   2 -11   1   44.81   29.37   0
  -2 -11  -1   18.14   27.33   0
  -3 -11  -1   33.58   29.47   0
   3 -11   1   47.11   33.59   0
  -3 -11  -1    2.85   28.67   0
   3 -11   1    0.97   24.95   0
  -4 -11  -1   82.68   35.51   0
  -4 -11  -1  109.50   34.93   0
   4 -11   1  122.10   29.80   0
  12   0  -2   69.06   26.95   0
 -12   0   2  136.40   35.33   0
 -12   0   2  103.19   25.24   0
 -11   0   2    0.71   15.67   0
  11   0  -2    2.51   19.80   0
 -11   0   2   39.01   28.13   0
 -10   0   2   45.01   21.66   0
  10   0  -2   57.97   19.34   0
 -10   0   2   76.93   16.85   0
   9   0  -2   -7.81   12.78   0
  -9   0   2   31.25   12.42   0
  -8   0   2  106.61   15.09   0
   8   0  -2   85.78   16.05   0
  -7   0   2    1.61    7.89   0
   7   0  -2    4.53    8.29   0
  -6   0   2  557.00   39.86   0
   6   0  -2  471.25   40.51   0
  -5   0   2    5.49    5.67   0
   5   0  -2   -0.34    5.53   0
  -4   0   2 1407.93   92.88   0
   4   0  -2 1216.72   93.08   0
   3   0  -2   -7.20    3.32   0
  -3   0   2   -5.08    3.30   0
  -2   0   2 2905.45  221.88   0
  -2   0   2 3500.54  221.62   0
   2   0  -2 3191.57  221.71   0
   1   0  -2   -0.27    1.70   0
  -1   0   2   -0.10    1.66   0
   1   0  -2   -1.13    1.81   0
  -1   0   2    2.11    1.84   0
   1   0   2    1.88    1.81   0
  -1   0  -2   -0.69    1.76   0
   2   0   2  770.89   54.94   0
  -2   0  -2  776.25   54.98   0
   3   0   2   -6.29    3.06   0
  -3   0  -2    1.95    3.82   0
  -4   0  -2  147.06   14.06   0
   4   0   2  143.87   14.06   0
   5   0   2    2.29    6.06   0
  -5   0  -2    5.33    5.48   0
  -6   0  -2    1.15    6.88   0
   6   0   2   -1.50    6.61   0
  -7   0  -2    8.92    8.02   0
   7   0   2   -3.70    8.13   0
   8   0   2   91.00   16.92   0
  -8   0  -2  119.30   16.63   0
  -9   0  -2   16.72   12.99   0
   9   0   2   14.60   12.98   0
  10   0   2   85.65   20.51   0
 -10   0  -2  102.35   20.37   0
  11   0   2  -37.47   21.58   0
 -11   0  -2    1.35   18.42   0
 -12   0  -2  -39.39   21.78   0
  12   0   2  -16.26   26.53   0
 -12  -1   2   44.99   34.77   0
  12  -1  -2   -6.65   24.55   0
 -12  -1   2   13.20   22.54   0
 -12   1   2   23.93   31.32   0
 -12   1   2   80.19   22.01   0
  12   1  -2  114.50   33.81   0
 -11  -1   2   -0.95   19.15   0
 -11  -1   2   33.71   28.07   0
  11  -1  -2   41.46   19.92   0
  11   1  -2    3.00   23.50   0
 -11   1   2  -10.56   23.83   0
 -11   1   2   16.99   16.03   0
 -10  -1   2   74.13   22.54   0
  10  -1  -2   69.70   20.46   0
 -10  -1   2   48.58   16.77   0
 -10   1   2   74.92   15.55   0
 -10   1   2   40.26   20.22   0
  10   1  -2   26.51   17.86   0
  -9  -1   2  101.21   17.08   0
   9  -1  -2   89.09   17.15   0
   9   1  -2  108.57   21.16   0
  -9   1   2  104.64   16.23   0
  -9   1   2  118.44   21.48   0
   8  -1  -2    0.56   10.32   0
  -8  -1   2    6.47   10.32   0
   8   1  -2    2.36   12.69   0
  -8   1   2    7.56    8.89   0
  -7  -1   2  666.32   47.21   0
   7  -1  -2  557.73   46.60   0
  -7   1   2  644.21   45.72   0
   7   1  -2  511.29   48.12   0
   6  -1  -2  298.69   25.76   0
  -6  -1   2  309.75   26.26   0
  -6   1   2  314.98   24.87   0
   6   1  -2  279.06   27.44   0
   5  -1  -2  127.20   13.45   0
  -5  -1   2  113.97   14.19   0
   5   1  -2  114.96   15.31   0
  -5   1   2  134.74   12.84   0
   4  -1  -2    3.26    4.28   0
  -4  -1   2    0.57    4.77   0
  -4   1   2    1.88    3.63   0
   4   1  -2   -1.78    5.69   0
   3  -1  -2  877.37   57.51   0
  -3  -1   2  819.50   59.27   0
  -3  -1   2  801.44   58.22   0
  -3   1   2  774.40   57.94   0
  -3   1   2  865.46   57.20   0
   3   1  -2  712.59   58.41   0
  -2  -1   2 1739.80  122.46   0
  -2  -1   2 1633.00  121.88   0
  -2   1   2 2078.20  120.84   0
  -2   1   2 1623.80  121.01   0
   2   1  -2 1635.36  122.05   0
  -1  -1   2 3353.25  234.10   0
  -1  -1   2 3383.26  234.20   0
   1   1  -2 3444.96  234.21   0
   1   1  -2 3334.89  234.10   0
   0  -1   2  130.02   10.43   0
   0   1  -2  124.31   10.40   0
  -1  -1  -2  306.37   21.19   0
   1  -1   2  279.86   21.44   0
  -1   1  -2  275.26   21.53   0
   1   1   2  293.44   21.17   0
   2  -1   2 2553.33  180.38   0
  -2  -1  -2 2700.77  180.47   0
  -2   1  -2 2544.13  180.49   0
   2   1   2 2598.23  180.55   0
   3  -1   2  242.64   19.19   0
  -3  -1  -2  250.69   19.60   0
   3   1   2  244.03   19.82   0
  -3   1  -2  239.50   19.39   0
  -4  -1  -2   -1.14    4.52   0
   4  -1   2    8.08    4.27   0
   4   1   2    2.68    5.02   0
  -4   1  -2    0.53    4.41   0
   5  -1   2    9.06    6.39   0
  -5  -1  -2    6.56    5.93   0
  -5   1  -2   -0.39    5.14   0
   5   1   2   -5.25    5.92   0
  -6  -1  -2  405.75   32.03   0
   6  -1   2  369.83   31.40   0
  -6   1  -2  400.56   31.42   0
   6   1   2  361.48   32.60   0
  -7  -1  -2    4.97    8.29   0
   7  -1   2   -0.10    8.14   0
   7   1   2   12.03   10.24   0
  -7   1  -2   -7.86    7.57   0
  -8  -1  -2   23.42   11.74   0
   8  -1   2    9.56   10.91   0
  -8   1  -2   24.01   10.39   0
   8   1   2   -6.25   11.66   0
  -9  -1  -2   83.53   18.01   0
   9  -1   2   42.31   15.73   0
   9   1   2  121.45   21.33   0
  -9   1  -2   93.21   16.03   0
 -10  -1  -2  383.32   37.74   0
  10  -1   2  315.66   38.97   0
 -10   1  -2  313.13   35.41   0
  10   1   2  360.66   41.01   0
  11  -1   2   18.34   20.70   0
 -11  -1  -2  -31.97   18.66   0
  11   1   2   13.02   21.60   0
 -11   1  -2  -31.20   16.89   0
 -12  -1  -2   69.14   26.35   0
  12  -1   2   88.13   28.00   0
 -12   1  -2  101.09   25.47   0
  12   1   2  131.66   31.61   0
  12  -2  -2    8.91   25.14   0
 -12  -2   2  -12.74   24.07   0
 -12  -2   2  -86.94   33.16   0
 -12   2   2   13.21   28.86   0
  12   2  -2   17.42   31.11   0
 -12   2   2  -23.35   18.11   0
 -11  -2   2   17.09   29.93   0
 -11  -2   2    9.05   19.00   0
  11  -2  -2   -3.30   19.50   0
 -11   2   2   65.50   23.65   0
 -11   2   2    9.65   14.46   0
  11   2  -2   62.12   26.62   0
 -10  -2   2  637.99   60.40   0
  10  -2  -2  575.67   51.84   0
 -10  -2   2  605.23   52.36   0
 -10   2   2  622.84   48.42   0
 -10   2   2  586.36   54.32   0
  10   2  -2  516.76   56.77   0
  -9  -2   2   18.46   17.16   0
   9  -2  -2   -6.14   12.06   0
  -9  -2   2   12.94   13.64   0
  -9   2   2   -1.15    9.44   0
  -9   2   2   23.53   15.23   0
   9   2  -2  -12.14   14.96   0
  -8  -2   2    2.66   10.94   0
   8  -2  -2    0.85    9.45   0
  -8   2   2   17.27   12.42   0
  -8   2   2   -0.60    7.80   0
   8   2  -2    9.07   14.48   0
  -7  -2   2   82.88   13.65   0
   7  -2  -2   39.75    9.88   0
  -7   2   2   55.89    9.68   0
   7   2  -2   54.13   14.55   0
   6  -2  -2  123.22   14.83   0
  -6  -2   2  130.79   17.27   0
  -6   2   2  136.05   13.70   0
   6   2  -2  155.63   20.37   0
  -5  -2   2  328.02   27.75   0
   5  -2  -2  348.98   26.08   0
   5   2  -2  288.78   28.74   0
  -5   2   2  339.64   25.37   0
   4  -2  -2 2428.77  158.35   0
  -4  -2   2 2190.86  159.65   0
   4   2  -2 1998.14  160.05   0
  -4   2   2 2329.91  158.87   0
  -4   2   2 2395.76  157.97   0
  -3  -2   2   47.45    8.62   0
  -3  -2   2   48.52    8.17   0
   3  -2  -2   60.33    6.06   0
   3   2  -2   56.90    8.85   0
  -3   2   2   52.36    5.58   0
  -3   2   2   50.86    6.10   0
  -2  -2   2 1811.34  125.10   0
  -2  -2   2 1692.46  124.57   0
   2  -2  -2 1990.35  122.83   0
   2   2  -2 1586.78  124.48   0
  -1  -2   2  605.33   45.03   0
  -1  -2   2  594.96   45.12   0
   1   2  -2  660.92   45.17   0
   1   2  -2  613.83   45.01   0
   0  -2   2  235.60   18.68   0
   0   2  -2  235.90   18.57   0
  -1  -2  -2  810.07   53.93   0
   1  -2   2  757.33   54.36   0
  -1   2  -2  724.51   54.28   0
   1   2   2  761.25   53.70   0
   2  -2   2  414.36   28.76   0
  -2  -2  -2  409.59   28.73   0
  -2   2  -2  376.28   28.70   0
   2   2   2  344.52   28.65   0
   3  -2   2 1398.92   94.05   0
  -3  -2  -2 1391.84   94.34   0
   3   2   2 1217.63   94.46   0
  -3   2  -2 1319.78   94.15   0
  -4  -2  -2  331.16   25.79   0
   4  -2   2  336.91   25.01   0
   4   2   2  271.37   26.11   0
  -4   2  -2  319.55   25.24   0
  -5  -2  -2    5.30    6.91   0
   5  -2   2   13.12    6.13   0
   5   2   2   -3.35    6.83   0
  -5   2  -2    5.34    5.91   0
   6  -2   2  408.20   33.33   0
  -6  -2  -2  454.00   34.55   0
   6   2   2  375.29   35.50   0
  -6   2  -2  430.04   33.49   0
   7  -2   2   25.41    9.08   0
  -7  -2  -2   28.10   11.13   0
   7   2   2   10.94   11.87   0
  -7   2  -2   27.45    9.37   0
   8  -2   2  210.72   23.25   0
  -8  -2  -2  206.83   24.58   0
  -8   2  -2  144.02   21.43   0
   8   2   2  197.63   26.89   0
   9  -2   2   -1.87   12.40   0
  -9  -2  -2   15.55   15.07   0
  -9   2  -2    0.35   10.92   0
   9   2   2   15.35   15.69   0
  10  -2   2  115.05   23.58   0
 -10  -2  -2  153.52   22.62   0
  10   2   2  132.39   28.25   0
 -10   2  -2   74.73   17.65   0
  11  -2   2    8.91   20.83   0
 -11  -2  -2    7.03   20.25   0
  11   2   2    9.53   23.84   0
 -11   2  -2  -20.32   16.64   0
 -12  -2  -2   73.50   28.09   0
  12  -2   2   75.29   27.41   0
 -12   2  -2   60.12   24.81   0
  12   2   2   82.88   33.28   0
 -12  -3   2  -36.32   27.17   0
 -12  -3   2   21.05   40.50   0
  12  -3  -2   38.16   25.62   0
 -12   3   2   37.99   27.29   0
 -12   3   2   -4.15   19.21   0
  12   3  -2  -15.02   35.46   0
 -11  -3   2   87.23   33.22   0
 -11  -3   2   27.75   22.11   0
  11  -3  -2   24.99   21.23   0
 -11   3   2   50.03   16.00   0
  11   3  -2   60.34   29.34   0
 -11   3   2   16.04   22.44   0
 -10  -3   2  135.54   22.68   0
 -10  -3   2   95.98   28.10   0
  10  -3  -2   90.77   19.48   0
 -10   3   2   92.01   16.14   0
  10   3  -2  130.84   30.98   0
 -10   3   2   92.70   20.34   0
  -9  -3   2   64.79   18.20   0
   9  -3  -2   32.57   13.34   0
  -9  -3   2   57.93   19.85   0
  -9   3   2   19.35   14.91   0
  -9   3   2   47.46   11.42   0
   9   3  -2   66.59   19.89   0
  -8  -3   2   69.25   18.40   0
  -8  -3   2  102.24   17.84   0
   8  -3  -2  110.45   15.62   0
  -8   3   2   97.60   13.35   0
   8   3  -2  125.18   22.35   0
  -8   3   2  100.03   17.02   0
   7  -3  -2  105.07   15.05   0
  -7  -3   2  127.77   18.41   0
  -7   3   2   95.82   13.48   0
  -7   3   2  122.41   17.39   0
   7   3  -2  128.84   19.98   0
   6  -3  -2  106.65   13.83   0
  -6  -3   2  142.84   17.61   0
   6   3  -2   98.55   16.45   0
  -6   3   2  134.89   12.93   0
  -6   3   2  151.03   15.56   0
  -5  -3   2  100.08   13.53   0
   5  -3  -2  100.81   10.59   0
  -5   3   2   89.35   11.24   0
   5   3  -2   68.93   12.76   0
  -5   3   2   92.17    9.61   0
   4  -3  -2   20.21    4.74   0
  -4  -3   2   24.92    8.27   0
  -4  -3   2   28.02    9.27   0
   4   3  -2   16.09    7.68   0
  -4   3   2   16.52    3.72   0
  -4   3   2   14.54    3.73   0
  -3  -3   2  250.95   22.27   0
   3  -3  -2  271.93   18.99   0
  -3  -3   2  254.56   22.73   0
   3   3  -2  212.23   22.00   0
  -2  -3   2  182.76   16.97   0
   2  -3  -2  175.73   13.42   0
  -2  -3   2  188.40   17.13   0
   2   3  -2  169.44   16.69   0
  -1  -3   2  157.03   14.92   0
  -1  -3   2  164.82   15.39   0
   0  -3   2 2838.66  203.22   0
   0   3  -2 2995.85  203.08   0
   1  -3   2  847.93   60.64   0
  -1  -3  -2  868.27   60.04   0
  -1   3  -2  819.06   60.27   0
  -2  -3  -2  164.07   14.99   0
   2  -3   2  189.43   14.87   0
   2   3   2  178.31   14.87   0
  -2   3  -2  153.12   14.65   0
  -3  -3  -2  210.66   18.25   0
   3  -3   2  219.70   17.55   0
   3   3   2  197.33   18.52   0
  -3   3  -2  199.78   17.51   0
   4  -3   2  193.70   17.65   0
  -4  -3  -2  204.55   19.01   0
   4   3   2  231.80   20.13   0
  -4   3  -2  188.74   17.79   0
  -5  -3  -2  848.23   58.80   0
   5  -3   2  835.93   57.64   0
  -5   3  -2  758.49   57.61   0
   5   3   2  696.36   59.17   0
  -6  -3  -2   36.65    9.54   0
   6  -3   2   32.38    8.32   0
  -6   3  -2   38.47    9.10   0
   6   3   2   37.35   11.85   0
  -7  -3  -2   -6.45   10.14   0
   7  -3   2   -2.73    7.76   0
   7   3   2    3.89   11.35   0
  -7   3  -2    0.60    8.14   0
  -8  -3  -2   23.23   12.78   0
   8  -3   2   -5.08   10.25   0
   8   3   2    3.29   13.96   0
  -8   3  -2    3.09    9.40   0
   9  -3   2   -6.86   11.83   0
  -9  -3  -2    5.04   14.72   0
  -9   3  -2    9.06   11.54   0
   9   3   2    7.23   18.45   0
 -10  -3  -2   56.39   18.79   0
  10  -3   2   46.34   17.67   0
 -10   3  -2   69.57   16.64   0
  10   3   2  101.68   28.79   0
  11  -3   2   58.73   22.90   0
 -11  -3  -2   77.77   25.10   0
  11   3   2   77.73   30.25   0
 -11   3  -2   25.02   18.46   0
  12  -3   2   71.53   29.04   0
 -12  -3  -2  -11.87   27.29   0
 -12   3  -2   57.29   24.57   0
  12   3   2   47.61   36.21   0
 -11  -4   2  146.65   29.55   0
 -11  -4   2   48.48   32.51   0
  11  -4  -2   60.12   22.27   0
  11   4  -2   92.33   36.56   0
 -11   4   2  115.33   23.07   0
 -11   4   2  118.44   19.27   0
 -10  -4   2   39.71   24.61   0
 -10  -4   2   -2.20   18.30   0
  10  -4  -2   19.78   16.34   0
 -10   4   2   28.79   12.79   0
 -10   4   2    3.40   16.80   0
  10   4  -2   -3.18   23.74   0
  -9  -4   2   -3.39   19.73   0
   9  -4  -2    4.07   12.08   0
  -9  -4   2   -9.37   17.31   0
  -9   4   2   -0.68    9.54   0
   9   4  -2    8.68   22.67   0
  -9   4   2    0.40   13.03   0
  -8  -4   2   17.12   17.24   0
   8  -4  -2   54.34   11.38   0
  -8  -4   2   31.29   15.45   0
  -8   4   2   36.27    9.20   0
   8   4  -2   19.44   17.53   0
  -8   4   2   33.16   11.30   0
  -7  -4   2   72.27   15.77   0
  -7  -4   2   70.96   16.35   0
   7  -4  -2   85.60   12.29   0
  -7   4   2   75.62   11.49   0
   7   4  -2   90.35   19.68   0
  -7   4   2   75.03   11.26   0
   6  -4  -2    7.76    5.62   0
  -6  -4   2    5.29   10.69   0
  -6  -4   2   -3.44    9.28   0
   6   4  -2   -0.82   10.26   0
  -6   4   2    5.16    5.25   0
  -6   4   2   -3.55    4.39   0
  -5  -4   2  125.41   16.27   0
   5  -4  -2  117.71   11.98   0
  -5  -4   2  128.78   18.70   0
   5   4  -2   97.56   16.36   0
  -4  -4   2  145.59   17.91   0
  -4  -4   2  146.08   18.83   0
   4  -4  -2  163.86   13.34   0
   4   4  -2  132.78   18.23   0
  -3  -4   2 2281.28  157.93   0
   3  -4  -2 2285.30  154.91   0
  -3  -4   2 2250.18  158.30   0
   3   4  -2 2090.27  157.43   0
  -2  -4   2 1972.15  134.79   0
  -2  -4   2 1882.52  134.68   0
   2  -4  -2 1889.15  131.82   0
   2   4  -2 1842.07  134.13   0
  -1  -4   2  155.84   16.63   0
   1  -4  -2  160.02   12.48   0
  -1  -4   2  153.39   15.82   0
   0  -4   2    1.10    4.94   0
   0  -4  -2    3.24    4.03   0
   0   4  -2   -3.71    4.41   0
  -1  -4  -2  112.55   11.83   0
   1  -4   2  105.24   12.51   0
  -1   4  -2  119.78   11.82   0
  -2  -4  -2   87.12   10.63   0
   2  -4   2   80.77   10.40   0
  -2   4  -2   77.22    9.46   0
   2   4   2   69.58    9.76   0
   3  -4   2   64.57    9.26   0
  -3  -4  -2   87.06   11.27   0
  -3   4  -2   67.32    9.14   0
   3   4   2   59.48    9.49   0
   4  -4   2  984.74   66.18   0
  -4  -4  -2  958.79   67.17   0
   4   4   2  848.06   67.21   0
  -4   4  -2  856.89   65.73   0
  -5  -4  -2    0.54    7.93   0
   5  -4   2   -0.15    5.76   0
  -5   4  -2    5.97    6.26   0
   5   4   2    3.82    8.64   0
   6  -4   2   28.85    8.14   0
  -6  -4  -2   31.14   10.97   0
   6   4   2   25.75   12.77   0
  -6   4  -2   24.61    8.34   0
   7  -4   2  147.09   18.20   0
  -7  -4  -2  146.89   20.96   0
  -7   4  -2  112.94   17.47   0
   7   4   2  154.24   23.18   0
  -8  -4  -2   66.75   15.25   0
   8  -4   2   30.69   11.79   0
   8   4   2    3.62   15.67   0
  -8   4  -2   49.45   11.79   0
   9  -4   2   57.71   15.55   0
  -9  -4  -2   26.08   16.48   0
   9   4   2   46.46   22.53   0
  -9   4  -2   24.57   13.16   0
  10  -4   2   56.78   19.50   0
 -10  -4  -2   66.03   22.02   0
  10   4   2   73.52   26.31   0
 -10   4  -2   48.01   16.23   0
 -11  -4  -2   22.17   24.28   0
  11  -4   2   22.91   23.80   0
 -11   4  -2    8.11   17.88   0
  11   4   2  -25.97   31.77   0
 -11  -5   2  -21.72   35.34   0
  11  -5  -2   -1.09   23.36   0
 -11  -5   2   19.53   26.12   0
  11   5  -2  -79.00   34.52   0
 -10  -5   2  -13.53   22.87   0
 -10  -5   2  -10.57   25.28   0
  10  -5  -2  -14.13   16.59   0
  10   5  -2   29.10   28.57   0
  -9  -5   2   51.88   24.57   0
   9  -5  -2   23.00   13.51   0
  -9  -5   2   52.78   20.51   0
   9   5  -2   60.46   24.16   0
  -8  -5   2    9.21   16.04   0
  -8  -5   2    3.56   17.46   0
   8  -5  -2    9.04   10.62   0
   8   5  -2    3.18   17.80   0
   7  -5  -2  114.35   16.13   0
  -7  -5   2  145.84   24.90   0
  -7  -5   2  154.55   22.18   0
   7   5  -2   96.06   20.23   0
  -6  -5   2  216.22   27.61   0
   6  -5  -2  248.57   21.56   0
  -6  -5   2  274.99   30.66   0
   6   5  -2  246.81   30.29   0
   5  -5  -2  463.56   33.52   0
  -5  -5   2  459.10   38.75   0
  -5  -5   2  453.52   40.16   0
   5   5  -2  374.35   38.67   0
  -4  -5   2  335.58   30.57   0
   4  -5  -2  340.43   25.38   0
  -4  -5   2  305.64   30.43   0
   4   5  -2  311.52   30.11   0
  -3  -5   2  221.99   23.25   0
   3  -5  -2  233.51   18.38   0
  -3  -5   2  227.70   23.04   0
   3   5  -2  206.91   22.40   0
  -2  -5   2   17.27    7.90   0
  -2  -5   2    8.68    8.03   0
   2  -5  -2   16.29    5.17   0
   1  -5  -2  795.32   56.07   0
  -1  -5   2  827.41   59.22   0
  -1  -5   2  726.85   58.34   0
   0  -5   2   68.81   11.31   0
   0  -5   2   70.58   11.09   0
   0  -5  -2   66.78    9.21   0
   1  -5   2  146.46   16.06   0
  -1  -5  -2  148.35   15.50   0
   2  -5   2   27.88    7.23   0
  -2  -5  -2   31.29    8.02   0
  -2   5  -2   20.96    6.56   0
   3  -5   2   44.89    8.48   0
  -3  -5  -2   39.66    9.14   0
   3   5   2   34.93    8.66   0
  -3   5  -2   42.62    7.50   0
   4  -5   2   60.11    9.95   0
  -4  -5  -2   64.94   12.73   0
  -4   5  -2   48.36    8.78   0
   4   5   2   58.73   11.26   0
  -5  -5  -2   47.42   12.27   0
   5  -5   2   39.82    8.75   0
   5   5   2   27.40   11.14   0
  -5   5  -2   28.53    8.24   0
   6  -5   2    7.16    7.94   0
  -6  -5  -2    4.55   11.02   0
   6   5   2   -7.27   11.61   0
  -6   5  -2    2.85    7.83   0
   7  -5   2  138.87   18.95   0
  -7  -5  -2  193.84   23.50   0
  -7   5  -2  127.78   16.87   0
   7   5   2  135.81   21.98   0
  -8  -5  -2  -12.10   14.29   0
   8  -5   2   24.35   11.63   0
   8   5   2   31.85   20.02   0
  -8   5  -2   -3.93   10.53   0
  -9  -5  -2   17.79   19.10   0
   9  -5   2   25.62   14.91   0
  -9   5  -2   19.61   13.63   0
   9   5   2   -2.86   20.45   0
  10  -5   2   46.25   19.70   0
 -10  -5  -2   63.16   25.05   0
  10   5   2   66.48   29.94   0
 -10   5  -2   43.60   17.87   0
 -11  -5  -2   75.31   30.14   0
  11  -5   2   20.69   23.90   0
 -11   5  -2   17.44   20.83   0
  11   5   2   -4.57   32.90   0
  10  -6  -2   -7.29   18.86   0
 -10  -6   2    4.95   28.46   0
 -10  -6   2  -25.89   25.66   0
  10   6  -2   45.73   33.23   0
  -9  -6   2  -18.93   22.09   0
  -9  -6   2  -10.70   22.77   0
   9  -6  -2   -6.02   14.56   0
   9   6  -2   -1.34   25.87   0
  -8  -6   2  105.53   23.72   0
   8  -6  -2   99.34   16.53   0
  -8  -6   2   90.69   27.09   0
   8   6  -2  129.52   27.06   0
   7  -6  -2   29.86    9.86   0
  -7  -6   2  -20.98   16.80   0
  -7  -6   2   20.06   16.78   0
   7   6  -2   72.41   21.12   0
   6  -6  -2  156.24   16.33   0
  -6  -6   2  180.51   25.77   0
  -6  -6   2  108.28   21.67   0
   6   6  -2  125.77   22.48   0
   5  -6  -2   16.94    6.89   0
  -5  -6   2   20.78   12.59   0
  -5  -6   2   34.09   13.92   0
   5   6  -2   -1.59   12.52   0
   4  -6  -2  959.61   67.77   0
  -4  -6   2  965.65   72.79   0
  -4  -6   2  967.97   73.28   0
   4   6  -2  869.66   71.53   0
   3  -6  -2  108.79   13.55   0
  -3  -6   2  172.80   21.12   0
  -3  -6   2  150.05   20.30   0
  -2  -6   2    9.30   10.20   0
  -2  -6   2   17.32    8.71   0
   2  -6  -2    5.24    5.71   0
   1  -6  -2   12.85    6.08   0
  -1  -6   2    6.46    9.04   0
  -1  -6   2   -1.38    7.49   0
   0  -6   2   -8.61    7.81   0
   0  -6   2   -2.05    7.36   0
   0  -6  -2   -4.68    6.91   0
   0  -6  -2    5.68    5.70   0
   1  -6   2   48.19   10.76   0
  -1  -6  -2   54.25   10.78   0
  -2  -6  -2   60.31   12.20   0
   2  -6   2   75.70   11.91   0
  -3  -6  -2   20.57    9.77   0
   3  -6   2   20.40    7.97   0
  -4  -6  -2   29.85   10.93   0
   4  -6   2   24.33    8.37   0
  -4   6  -2   33.60    7.27   0
   4   6   2   26.30   10.84   0
  -5  -6  -2   36.18   12.99   0
   5  -6   2   47.46   10.70   0
  -5   6  -2   49.51    9.14   0
   5   6   2   48.56   13.49   0
   6  -6   2   29.00   10.78   0
  -6  -6  -2   46.91   14.79   0
   6   6   2   24.71   15.42   0
  -6   6  -2   38.99    9.47   0
  -7  -6  -2  116.82   21.56   0
   7  -6   2  107.71   16.07   0
   7   6   2  117.70   21.76   0
  -7   6  -2  108.96   14.64   0
  -8  -6  -2  125.99   23.45   0
   8  -6   2  118.92   18.54   0
   8   6   2  106.77   25.18   0
  -8   6  -2  100.06   15.32   0
   9  -6   2   49.45   17.32   0
  -9  -6  -2   38.37   23.08   0
   9   6   2   30.53   23.92   0
  -9   6  -2   58.38   15.22   0
  10  -6   2  -23.52   19.34   0
 -10  -6  -2   50.91   24.79   0
 -10   6  -2   24.83   17.60   0
 -10   6  -2    1.98   18.55   0
  10   6   2  -35.43   28.52   0
 -10  -7   2   86.75   32.99   0
 -10  -7   2   44.95   42.83   0
  10  -7  -2   61.51   23.47   0
  10   7  -2   91.11   39.78   0
  -9  -7   2   45.08   32.52   0
   9  -7  -2  -10.57   16.94   0
  -9  -7   2   13.07   27.96   0
   9   7  -2   89.84   30.85   0
   8  -7  -2   12.85   13.37   0
  -8  -7   2   30.68   23.96   0
  -8  -7   2    4.67   23.39   0
   8   7  -2    2.04   24.07   0
   7  -7  -2   -0.19   10.79   0
  -7  -7   2   20.14   22.42   0
  -7  -7   2    7.97   20.50   0
   7   7  -2   17.58   20.05   0
  -6  -7   2  330.18   41.08   0
  -6  -7   2  378.16   42.90   0
   6  -7  -2  379.87   31.11   0
   6   7  -2  363.55   40.38   0
  -5  -7   2  -11.82   14.79   0
  -5  -7   2   -2.90   13.63   0
   5  -7  -2   -9.81    7.51   0
   5   7  -2   13.49   14.45   0
   4  -7  -2   22.43    8.58   0
  -4  -7   2   27.63   12.71   0
  -4  -7   2   54.47   16.34   0
  -3  -7   2    8.45   11.72   0
  -3  -7   2    6.96   12.20   0
   3  -7  -2   18.02    7.91   0
   2  -7  -2   81.35   11.98   0
  -2  -7   2   55.84   16.19   0
  -2  -7   2   74.25   15.53   0
  -1  -7   2    8.93   11.40   0
   1  -7  -2    9.23    7.41   0
  -1  -7   2   20.87   11.16   0
   0  -7  -2   64.86   12.80   0
   0  -7   2   65.61   13.56   0
   0  -7  -2   66.72   12.20   0
   0  -7   2   90.33   15.37   0
  -1  -7  -2  150.90   20.92   0
   1  -7   2  168.58   21.58   0
  -1  -7  -2  200.92   20.53   0
   2  -7   2   95.95   14.45   0
  -2  -7  -2   68.98   14.04   0
  -2  -7  -2   65.44   14.10   0
   3  -7   2   34.07   10.31   0
  -3  -7  -2   -2.06   11.03   0
   4  -7   2  241.57   25.09   0
  -4  -7  -2  248.63   28.15   0
  -5  -7  -2   -2.27   13.02   0
   5  -7   2   20.60   10.40   0
   5   7   2  -13.88   12.73   0
  -6  -7  -2   12.49   16.36   0
   6  -7   2    8.46   10.74   0
   6   7   2  -12.48   14.15   0
  -7  -7  -2   -0.95   18.72   0
   7  -7   2   -7.84   11.94   0
   7   7   2    4.34   16.73   0
  -8  -7  -2   25.60   21.33   0
   8  -7   2   12.33   15.24   0
   8   7   2  -10.95   21.50   0
  -9  -7  -2   48.85   27.41   0
   9  -7   2    7.83   18.44   0
   9   7   2  -18.53   26.58   0
 -10  -7  -2   43.83   30.15   0
 -10  -7  -2  -38.39   35.86   0
  10  -7   2   -3.68   23.49   0
  10   7   2  -11.04   33.63   0
   9  -8  -2   17.24   21.49   0
  -9  -8   2   20.87   36.73   0
  -9  -8   2   66.89   32.75   0
   9   8  -2   -3.25   33.18   0
   8  -8  -2  149.97   21.77   0
  -8  -8   2  102.79   33.32   0
  -8  -8   2  154.13   33.39   0
   8   8  -2  119.60   31.86   0
  -7  -8   2   -1.43   24.47   0
  -7  -8   2   21.97   26.63   0
   7  -8  -2    6.28   13.04   0
   7   8  -2   11.60   23.31   0
  -6  -8   2   -2.80   20.54   0
  -6  -8   2   34.22   21.19   0
   6  -8  -2   14.80   11.17   0
   6   8  -2   33.15   19.20   0
  -5  -8   2   25.04   19.50   0
   5  -8  -2   69.34   12.61   0
  -5  -8   2   49.70   20.23   0
   4  -8  -2  198.44   22.26   0
  -4  -8   2  204.16   27.41   0
  -4  -8   2  173.81   27.09   0
  -3  -8   2  187.03   26.21   0
  -3  -8   2  159.95   24.23   0
   3  -8  -2  159.61   20.48   0
   2  -8  -2   22.52   10.59   0
  -2  -8   2    5.94   12.40   0
  -2  -8   2   36.52   16.99   0
   1  -8  -2   21.22   10.90   0
   1  -8  -2    2.90   11.35   0
  -1  -8   2   23.84   14.62   0
  -1  -8   2   13.92   12.19   0
   0  -8  -2   64.85   15.73   0
   0  -8  -2   79.04   13.91   0
   0  -8   2   67.71   16.88   0
   0  -8   2   62.08   15.29   0
  -1  -8  -2  196.98   23.97   0
  -1  -8  -2  163.06   24.66   0
   1  -8   2  191.26   25.12   0
   1  -8   2  216.03   27.60   0
  -2  -8  -2  212.74   26.89   0
  -2  -8  -2  203.53   26.93   0
   2  -8   2  230.07   26.64   0
  -3  -8  -2   20.48   13.99   0
  -3  -8  -2   23.66   14.38   0
   3  -8   2   13.14   11.71   0
  -4  -8  -2   21.50   15.64   0
  -4  -8  -2    3.46   15.25   0
   4  -8   2    1.25   11.80   0
  -5  -8  -2   10.55   18.82   0
  -5  -8  -2   51.40   19.19   0
   5  -8   2   63.28   14.70   0
   6  -8   2   19.25   13.15   0
  -6  -8  -2   41.64   20.56   0
  -6  -8  -2  -46.00   18.75   0
   6   8   2   14.26   17.94   0
  -7  -8  -2  -28.01   21.90   0
  -7  -8  -2   37.49   23.11   0
   7  -8   2   -0.99   15.03   0
   7   8   2  -17.86   20.19   0
   8  -8   2   -5.09   18.38   0
  -8  -8  -2   -1.35   26.58   0
  -8  -8  -2    3.74   29.51   0
   8   8   2   11.80   24.13   0
  -9  -8  -2  -23.22   36.70   0
   9  -8   2   10.87   22.73   0
  -9  -8  -2   57.82   32.11   0
   9   8   2    2.56   29.89   0
  -8  -9   2   29.61   36.53   0
   8  -9  -2    4.13   21.35   0
  -8  -9   2   71.02   38.71   0
   8   9  -2   32.90   33.33   0
  -7  -9   2  -26.17   27.78   0
  -7  -9   2  -24.17   32.95   0
   7  -9  -2    9.55   17.52   0
   6  -9  -2   16.38   14.60   0
  -6  -9   2   20.77   25.92   0
  -6  -9   2   47.31   27.62   0
   5  -9  -2   67.75   15.61   0
  -5  -9   2   10.53   22.84   0
  -5  -9   2  109.30   26.95   0
   4  -9  -2   33.70   14.29   0
  -4  -9   2   41.73   21.74   0
  -4  -9   2   33.23   21.10   0
  -3  -9   2   64.66   20.69   0
   3  -9  -2   86.90   16.15   0
  -3  -9   2   98.76   23.18   0
   2  -9  -2   18.20   15.28   0
  -2  -9   2    2.01   17.31   0
  -2  -9   2   38.67   17.27   0
   2  -9  -2   11.11   12.22   0
  -1  -9   2  352.17   39.38   0
   1  -9  -2  399.91   35.82   0
  -1  -9   2  391.12   41.58   0
   1  -9  -2  339.08   37.33   0
   0  -9  -2   -1.53   12.75   0
   0  -9   2  -11.56   14.63   0
   0  -9   2   -9.37   16.54   0
   0  -9  -2   26.60   15.38   0
  -1  -9  -2   69.63   17.86   0
   1  -9   2   39.31   16.38   0
   1  -9   2   47.51   19.01   0
  -1  -9  -2   49.27   16.10   0
  -2  -9  -2   47.20   16.97   0
  -2  -9  -2    0.26   15.91   0
   2  -9   2   57.72   17.69   0
   2  -9   2   55.87   19.59   0
  -3  -9  -2   -2.06   17.04   0
   3  -9   2   10.91   14.28   0
  -3  -9  -2  -11.36   16.02   0
   4  -9   2   21.96   15.50   0
  -4  -9  -2   17.37   19.58   0
  -4  -9  -2   40.99   20.07   0
   5  -9   2    6.08   15.79   0
  -5  -9  -2   52.09   23.81   0
  -5  -9  -2   39.45   24.65   0
   6  -9   2   22.11   17.21   0
  -6  -9  -2  -10.15   24.96   0
  -6  -9  -2    9.81   26.40   0
   7  -9   2   -7.95   17.99   0
  -7  -9  -2   36.61   28.79   0
  -7  -9  -2   -5.51   31.09   0
  -8  -9  -2    3.55   33.53   0
  -8  -9  -2  -47.88   35.11   0
   8  -9   2  -52.13   22.54   0
   8   9   2   12.34   30.09   0
   6 -10  -2  -21.28   18.60   0
  -6 -10   2   -6.45   33.07   0
  -6 -10   2   91.53   38.78   0
  -5 -10   2   16.12   28.15   0
  -5 -10   2  -26.44   27.73   0
   5 -10  -2  -22.51   17.40   0
  -4 -10   2  170.72   34.90   0
   4 -10  -2  181.24   25.56   0
  -4 -10   2  204.82   35.72   0
  -3 -10   2   94.65   28.80   0
  -3 -10   2  127.45   28.19   0
   3 -10  -2   85.17   20.58   0
   2 -10  -2   96.47   21.11   0
  -2 -10   2   72.98   27.80   0
  -2 -10   2  121.11   26.15   0
   2 -10  -2  107.95   23.35   0
  -1 -10   2   63.73   24.84   0
  -1 -10   2   59.32   22.08   0
   1 -10  -2   49.61   20.95   0
   1 -10  -2   93.72   20.48   0
   0 -10   2   23.12   22.54   0
   0 -10   2  -12.06   18.58   0
   0 -10  -2    2.36   17.54   0
   0 -10  -2   53.44   20.11   0
  -1 -10  -2  157.72   25.89   0
   1 -10   2  125.06   27.98   0
  -1 -10  -2  159.33   26.65   0
   1 -10   2  114.66   25.33   0
   2 -10   2  -20.95   22.72   0
  -2 -10  -2   15.72   20.87   0
   2 -10   2    8.65   18.70   0
  -2 -10  -2    2.29   19.18   0
  -3 -10  -2   68.22   23.98   0
  -3 -10  -2   33.74   22.86   0
   3 -10   2   54.83   19.55   0
  -4 -10  -2   -2.44   22.87   0
   4 -10   2   29.15   20.22   0
  -4 -10  -2   -7.52   24.06   0
   5 -10   2  -33.42   19.21   0
  -5 -10  -2  -26.99   26.61   0
  -5 -10  -2    3.63   29.13   0
  -6 -10  -2   71.41   34.40   0
  -6 -10  -2   -7.64   32.35   0
   6 -10   2    3.22   22.34   0
  -4 -11   2   65.64   41.20   0
  -4 -11   2  121.67   37.50   0
   4 -11  -2  145.89   27.85   0
  -3 -11   2  113.64   35.68   0
   3 -11  -2   36.53   23.74   0
  -3 -11   2   78.60   33.74   0
   3 -11  -2   75.91   29.96   0
   2 -11  -2   59.73   27.84   0
  -2 -11   2  100.40   30.82   0
  -2 -11   2   10.73   30.24   0
   2 -11  -2   45.65   23.79   0
  -1 -11   2   20.33   29.88   0
   1 -11  -2   11.14   25.76   0
   1 -11  -2   26.29   22.01   0
  -1 -11   2  -35.25   25.38   0
   0 -11   2   -4.77   28.75   0
   0 -11   2   46.54   26.16   0
   0 -11  -2   12.50   25.35   0
   0 -11  -2   -0.11   23.38   0
   1 -11   2   43.03   29.93   0
   1 -11   2   29.22   25.38   0
  -1 -11  -2   38.73   25.86   0
  -1 -11  -2   28.00   25.31   0
  -2 -11  -2   62.98   28.26   0
   2 -11   2   89.75   28.54   0
   2 -11   2   99.13   35.33   0
  -2 -11  -2   73.94   29.41   0
   3 -11   2   18.41   35.68   0
   3 -11   2    1.53   25.37   0
  -3 -11  -2    1.99   28.17   0
  -3 -11  -2   60.51   30.51   0
  -4 -11  -2  -51.47   31.96   0
   4 -11   2   44.55   27.47   0
  -4 -11  -2   75.28   33.10   0
  12   0  -3   40.30   26.86   0
 -12   0   3    3.23   21.49   0
 -12   0   3  -34.05   31.76   0
 -11   0   3   33.95   25.74   0
 -11   0   3   26.25   17.20   0
  11   0  -3   15.45   20.26   0
  10   0  -3   14.61   16.73   0
 -10   0   3  -23.15   12.83   0
 -10   0   3    7.54   20.78   0
   9   0  -3   72.06   17.73   0
  -9   0   3   67.34   14.46   0
  -9   0   3   98.73   21.40   0
  -8   0   3    5.31   13.52   0
  -8   0   3   -1.40    9.70   0
   8   0  -3   -0.24   10.24   0
  -7   0   3  353.39   32.63   0
  -7   0   3  361.38   29.02   0
   7   0  -3  295.08   30.46   0
  -6   0   3   -5.72    6.12   0
  -6   0   3    1.68    8.43   0
   6   0  -3  -17.04    6.87   0
  -5   0   3 6863.92  490.55   0
   5   0  -3 6688.47  489.48   0
  -5   0   3 7628.51  488.97   0
  -4   0   3    9.11    5.27   0
  -4   0   3   -0.74    4.11   0
   4   0  -3    1.65    4.68   0
   3   0  -3 1105.57   80.15   0
  -3   0   3 1023.68   80.40   0
  -3   0   3 1257.98   79.92   0
   2   0  -3   -3.57    3.12   0
   2   0  -3    3.04    3.55   0
  -2   0   3    1.75    3.36   0
  -2   0   3   -1.84    3.13   0
  -1   0   3   70.55    6.83   0
   1   0  -3   63.00    6.93   0
   1   0  -3   62.62    6.87   0
  -1   0   3   60.62    6.57   0
   0   0   3    1.13    2.40   0
   0   0  -3    1.33    1.82   0
   0   0   3    0.56    1.70   0
  -1   0  -3 8796.19  606.59   0
  -2   0  -3    3.42    3.69   0
   2   0   3    3.07    3.47   0
   3   0   3 2671.30  186.08   0
  -3   0  -3 2673.01  186.08   0
   4   0   3   -1.54    4.61   0
  -4   0  -3    3.31    4.94   0
  -5   0  -3  447.07   34.75   0
   5   0   3  442.65   34.91   0
  -6   0  -3    7.99    7.38   0
   6   0   3   -0.19    7.41   0
   7   0   3    1.15    8.59   0
  -7   0  -3    8.81    9.06   0
  -8   0  -3    2.31   10.46   0
   8   0   3    2.11   11.22   0
  -9   0  -3 1006.51   74.58   0
   9   0   3  922.21   75.78   0
 -10   0  -3    9.64   15.16   0
  10   0   3    5.80   16.84   0
 -11   0  -3  -14.03   19.18   0
  11   0   3    0.16   20.88   0
 -12   0  -3   21.06   23.56   0
  12   0   3  -14.57   26.70   0
  12  -1  -3   -5.46   25.75   0
 -12  -1   3   -8.73   21.83   0
 -12  -1   3  -35.63   32.90   0
  12   1  -3   -1.20   30.46   0
 -12   1   3  -13.80   29.59   0
 -12   1   3   14.09   19.43   0
 -11  -1   3   19.22   18.83   0
  11  -1  -3   23.86   20.04   0
 -11  -1   3   -8.27   27.69   0
  11   1  -3   37.71   24.96   0
 -11   1   3   25.44   16.32   0
 -11   1   3   42.24   25.16   0
 -10  -1   3   40.81   23.03   0
  10  -1  -3   16.36   15.15   0
 -10  -1   3    9.87   15.37   0
 -10   1   3   29.25   20.08   0
 -10   1   3   -2.38   12.01   0
  10   1  -3   19.20   18.48   0
   9  -1  -3   87.53   17.97   0
  -9  -1   3   78.13   16.43   0
  -9  -1   3   86.80   22.65   0
  -9   1   3   71.29   13.57   0
  -9   1   3   60.78   18.97   0
   9   1  -3   42.90   16.33   0
   8  -1  -3  310.79   32.49   0
  -8  -1   3  338.16   37.19   0
  -8  -1   3  404.85   33.09   0
   8   1  -3  309.57   34.94   0
  -8   1   3  395.36   30.90   0
  -8   1   3  347.41   35.66   0
  -7  -1   3   99.60   17.75   0
   7  -1  -3   59.18   11.83   0
  -7  -1   3   89.33   13.67   0
  -7   1   3   79.22   11.24   0
  -7   1   3   71.44   14.13   0
   7   1  -3   50.31   13.19   0
  -6  -1   3   -0.80    7.21   0
   6  -1  -3   -3.20    6.48   0
  -6  -1   3   16.59   10.14   0
  -6   1   3   -5.02    5.29   0
  -6   1   3   -3.31    7.55   0
   6   1  -3   -7.69    7.51   0
  -5  -1   3  957.62   64.37   0
   5  -1  -3  882.30   63.82   0
  -5  -1   3  826.77   65.90   0
   5   1  -3  801.93   64.93   0
  -5   1   3  848.15   64.75   0
  -5   1   3  938.49   63.06   0
  -4  -1   3    5.76    6.51   0
  -4  -1   3   10.06    5.63   0
   4  -1  -3    5.92    4.60   0
  -4   1   3    6.06    3.78   0
   4   1  -3    1.29    6.17   0
  -4   1   3    4.76    4.89   0
   3  -1  -3  548.47   35.33   0
  -3  -1   3  456.84   36.91   0
  -3  -1   3  448.92   36.00   0
  -3   1   3  556.96   34.82   0
   3   1  -3  432.69   36.42   0
  -3   1   3  443.41   35.37   0
   2  -1  -3 4193.44  288.89   0
  -2  -1   3 4257.41  290.12   0
  -2  -1   3 4223.63  289.69   0
   2   1  -3 4051.66  289.77   0
  -2   1   3 3930.50  288.34   0
   2   1  -3 4420.58  290.19   0
  -1  -1   3  420.75   31.84   0
   1  -1  -3  474.99   30.09   0
  -1  -1   3  410.43   31.88   0
   1   1  -3  408.62   31.82   0
   1   1  -3  421.88   31.92   0
   0  -1   3  572.83   41.31   0
   0   1  -3  577.28   41.41   0
  -1  -1  -3 2051.67  134.79   0
  -1   1  -3 1732.15  135.29   0
   1   1   3 2041.65  134.78   0
   2  -1   3 1292.24   94.21   0
  -2  -1  -3 1405.04   94.14   0
   2   1   3 1390.71   94.21   0
  -2   1  -3 1284.38   94.36   0
  -3  -1  -3   35.26    6.12   0
   3  -1   3   45.21    6.65   0
  -3   1  -3   37.55    6.53   0
   3   1   3   48.91    7.05   0
  -4  -1  -3  448.74   33.25   0
   4  -1   3  416.03   32.86   0
  -4   1  -3  441.62   33.26   0
   4   1   3  422.54   33.62   0
   5  -1   3   10.69    5.75   0
  -5  -1  -3   13.81    6.87   0
  -5   1  -3   11.86    6.73   0
   5   1   3    7.42    6.53   0
   6  -1   3  189.12   19.34   0
  -6  -1  -3  206.41   19.96   0
  -6   1  -3  186.08   19.22   0
   6   1   3  176.70   20.86   0
   7  -1   3    4.79    8.64   0
  -7  -1  -3    0.82    9.03   0
  -7   1  -3   -3.10    8.38   0
   7   1   3   12.93    9.88   0
   8  -1   3   14.31   11.57   0
  -8  -1  -3    1.12    9.77   0
   8   1   3    1.47   12.50   0
  -8   1  -3   -0.79   10.39   0
  -9  -1  -3  328.39   31.95   0
   9  -1   3  294.08   32.83   0
  -9   1  -3  291.53   31.05   0
   9   1   3  236.09   34.08   0
 -10  -1  -3    3.67   15.97   0
  10  -1   3   19.19   16.51   0
  10   1   3   28.27   18.57   0
 -10   1  -3    5.56   14.65   0
  11  -1   3  233.38   34.25   0
 -11  -1  -3  246.52   36.07   0
 -11   1  -3  206.16   28.77   0
  11   1   3  206.79   33.67   0
  12  -1   3   30.46   30.02   0
 -12  -1  -3   24.22   26.01   0
 -12   1  -3   17.52   23.54   0
  12   1   3   43.24   30.64   0
  12  -2  -3   -0.61   23.47   0
 -12  -2   3  -11.94   36.94   0
 -12  -2   3   -7.43   25.88   0
  12   2  -3   33.79   31.20   0
 -12   2   3   15.91   18.97   0
 -12   2   3    2.17   28.56   0
  11  -2  -3  152.99   26.54   0
 -11  -2   3  220.66   29.75   0
 -11  -2   3  211.76   36.38   0
  11   2  -3  180.43   36.02   0
 -11   2   3  152.95   22.68   0
 -11   2   3  203.64   30.63   0
 -10  -2   3    0.46   21.58   0
  10  -2  -3    1.38   15.30   0
 -10  -2   3   22.68   17.49   0
  10   2  -3   29.14   22.15   0
 -10   2   3   -9.22   18.50   0
 -10   2   3    9.65   11.80   0
  -9  -2   3  158.28   27.54   0
  -9  -2   3  146.73   20.51   0
   9  -2  -3  172.52   24.04   0
   9   2  -3   97.64   21.92   0
  -9   2   3  156.28   19.01   0
  -9   2   3  153.60   22.34   0
  -8  -2   3  247.92   30.89   0
  -8  -2   3  202.12   24.33   0
   8  -2  -3  183.69   22.74   0
  -8   2   3  193.54   19.94   0
  -8   2   3  181.19   24.78   0
   7  -2  -3  599.13   46.99   0
  -7  -2   3  682.14   48.68   0
  -7  -2   3  566.78   51.68   0
  -7   2   3  594.49   48.18   0
  -7   2   3  606.91   45.45   0
   7   2  -3  594.50   50.74   0
  -6  -2   3  183.46   23.13   0
   6  -2  -3  195.61   18.44   0
  -6  -2   3  186.74   19.89   0
  -6   2   3  191.42   19.83   0
   6   2  -3  169.21   21.81   0
  -6   2   3  193.29   16.74   0
   5  -2  -3   38.24    6.96   0
  -5  -2   3   14.40    8.75   0
  -5  -2   3   40.51    9.08   0
  -5   2   3   51.48    6.48   0
   5   2  -3   23.95    8.48   0
  -5   2   3   31.18    7.36   0
  -4  -2   3  663.15   51.86   0
   4  -2  -3  735.94   48.69   0
  -4  -2   3  672.12   50.53   0
  -4   2   3  723.08   48.01   0
  -4   2   3  646.74   48.65   0
   4   2  -3  597.16   50.79   0
  -3  -2   3    8.21    5.33   0
  -3  -2   3   -0.45    4.56   0
   3  -2  -3   10.22    2.90   0
   3   2  -3   -1.73    4.76   0
  -2  -2   3  782.62   55.23   0
   2  -2  -3  723.15   52.53   0
  -2  -2   3  735.18   54.84   0
   2   2  -3  698.88   54.72   0
   2   2  -3  833.51   55.37   0
  -1  -2   3  301.60   24.16   0
  -1  -2   3  305.36   23.99   0
   1   2  -3  293.02   23.82   0
   1   2  -3  313.95   24.05   0
   0  -2   3  249.63   20.17   0
   0   2  -3  254.22   20.14   0
  -1  -2  -3    0.30    2.47   0
   1  -2   3    1.38    3.18   0
   1   2   3    1.93    2.39   0
  -1   2  -3    3.93    3.70   0
   2  -2   3  173.83   14.41   0
  -2  -2  -3  174.38   14.14   0
  -2   2  -3  160.38   14.68   0
   2   2   3  164.04   14.23   0
   3  -2   3  294.45   22.17   0
  -3  -2  -3  283.83   22.23   0
   3   2   3  267.74   22.57   0
  -3   2  -3  265.32   22.47   0
  -4  -2  -3   -0.90    5.10   0
   4  -2   3   -3.46    4.23   0
   4   2   3    2.71    5.78   0
  -4   2  -3    9.58    5.31   0
  -5  -2  -3   27.49    8.16   0
   5  -2   3   35.26    7.26   0
  -5   2  -3   30.49    7.90   0
   5   2   3   19.61    8.78   0
  -6  -2  -3    0.91    7.00   0
   6  -2   3    2.09    6.50   0
  -6   2  -3   -2.20    6.60   0
   6   2   3    3.75    8.89   0
   7  -2   3    4.63    8.21   0
  -7  -2  -3    1.04    9.11   0
   7   2   3   25.28   12.63   0
  -7   2  -3   11.28    8.70   0
   8  -2   3  279.38   28.15   0
  -8  -2  -3  305.56   28.73   0
  -8   2  -3  245.04   27.22   0
   8   2   3  233.30   30.87   0
   9  -2   3  122.96   21.53   0
  -9  -2  -3  187.71   23.97   0
   9   2   3  161.66   25.20   0
  -9   2  -3  150.05   20.56   0
  10  -2   3   98.79   20.90   0
 -10  -2  -3  151.95   24.40   0
 -10   2  -3  105.26   19.46   0
  10   2   3   86.31   23.43   0
  11  -2   3   -3.70   20.21   0
 -11  -2  -3   19.43   22.53   0
  11   2   3   -8.48   25.42   0
 -11   2  -3   40.26   19.85   0
 -12  -2  -3   -9.62   27.11   0
  12  -2   3   35.76   30.05   0
  12   2   3   32.83   35.16   0
 -12   2  -3    0.06   23.32   0
 -12  -3   3  -71.03   38.32   0
 -12  -3   3   43.50   28.02   0
  12  -3  -3   18.35   27.63   0
 -12   3   3   -7.95   19.36   0
 -12   3   3   44.11   28.27   0
  12   3  -3   16.75   37.83   0
 -11  -3   3   25.73   22.55   0
  11  -3  -3    2.56   19.14   0
 -11  -3   3   10.31   31.48   0
 -11   3   3   24.09   14.93   0
  11   3  -3   33.79   29.07   0
 -11   3   3   11.11   22.15   0
  10  -3  -3  101.03   21.28   0
 -10  -3   3   73.14   25.99   0
 -10  -3   3  114.15   23.43   0
 -10   3   3   92.61   20.72   0
  10   3  -3  115.06   28.49   0
 -10   3   3   92.30   16.16   0
  -9  -3   3  332.59   33.37   0
   9  -3  -3  248.91   28.88   0
  -9  -3   3  308.76   40.95   0
  -9   3   3  266.12   25.57   0
  -9   3   3  252.73   30.47   0
   9   3  -3  255.80   39.24   0
  -8  -3   3   69.93   16.01   0
  -8  -3   3   86.27   20.84   0
   8  -3  -3  115.58   15.33   0
  -8   3   3   93.62   12.17   0
   8   3  -3  118.01   23.75   0
  -8   3   3   75.03   14.75   0
   7  -3  -3   29.64    8.60   0
  -7  -3   3   25.35   15.15   0
  -7  -3   3    7.12   11.89   0
   7   3  -3   12.65   13.30   0
  -7   3   3   15.74    9.45   0
  -7   3   3   22.60    6.85   0
  -6  -3   3  117.91   16.32   0
  -6  -3   3  155.61   21.01   0
   6  -3  -3  105.29   12.71   0
  -6   3   3   93.26   13.16   0
   6   3  -3   88.08   17.06   0
  -6   3   3  102.33   11.00   0
   5  -3  -3    0.33    4.36   0
  -5  -3   3   14.85    9.85   0
  -5  -3   3   -2.05    7.36   0
  -5   3   3    4.74    3.46   0
  -5   3   3   10.24    4.46   0
   5   3  -3    5.04    8.28   0
  -4  -3   3   77.73   11.70   0
  -4  -3   3   65.15   12.21   0
   4  -3  -3   51.84    7.14   0
   4   3  -3   46.91   10.24   0
  -3  -3   3  157.02   16.46   0
   3  -3  -3  156.76   11.57   0
  -3  -3   3  129.58   15.75   0
   3   3  -3  116.02   15.80   0
  -2  -3   3  241.91   20.13   0
  -2  -3   3  201.39   19.84   0
   2   3  -3  208.57   19.51   0
  -1  -3   3 1697.47  117.24   0
  -1  -3   3 1568.37  116.90   0
   1   3  -3 1695.67  116.95   0
   0  -3   3  626.60   47.70   0
   0   3  -3  672.39   47.64   0
  -1  -3  -3   61.17    7.31   0
   1  -3   3   70.57    9.24   0
  -1   3  -3   76.18    9.08   0
  -2  -3  -3  206.20   16.17   0
   2  -3   3  200.97   16.66   0
   2   3   3  165.03   15.65   0
  -2   3  -3  177.41   16.58   0
   3  -3   3   65.07    8.75   0
  -3  -3  -3   70.27    9.31   0
   3   3   3   46.05    8.40   0
  -3   3  -3   50.19    8.27   0
   4  -3   3    6.46    5.00   0
  -4  -3  -3    6.15    6.02   0
   4   3   3    0.23    5.91   0
  -4   3  -3    9.71    5.75   0
  -5  -3  -3   76.11   11.67   0
   5  -3   3   50.25    8.88   0
   5   3   3   52.55   11.46   0
  -5   3  -3   88.55   11.72   0
   6  -3   3   57.55    9.88   0
  -6  -3  -3   22.85    9.55   0
  -6   3  -3   48.92   10.33   0
   6   3   3   33.90   13.07   0
   7  -3   3  122.72   17.27   0
  -7  -3  -3  129.45   19.34   0
   7   3   3   82.72   17.48   0
  -7   3  -3  127.64   16.13   0
   8  -3   3  121.43   17.58   0
  -8  -3  -3  135.35   19.01   0
   8   3   3  125.71   22.69   0
  -8   3  -3  103.25   16.72   0
   9  -3   3  558.75   44.69   0
  -9  -3  -3  520.83   45.51   0
   9   3   3  472.74   50.16   0
  -9   3  -3  467.46   43.23   0
 -10  -3  -3   17.26   17.71   0
  10  -3   3  -29.95   15.31   0
 -10   3  -3   12.26   15.15   0
  10   3   3   74.41   23.34   0
  11  -3   3   28.17   22.75   0
 -11  -3  -3    4.35   21.77   0
 -11   3  -3   15.55   19.18   0
  11   3   3   51.91   31.33   0
 -12  -3  -3   47.04   29.93   0
  12  -3   3   32.27   26.47   0
  12   3   3   30.58   36.22   0
 -12   3  -3   -9.81   23.27   0
 -11  -4   3   -4.36   23.44   0
  11  -4  -3   10.64   21.33   0
 -11  -4   3   25.33   34.42   0
  11   4  -3   36.13   32.92   0
 -11   4   3    5.84   19.94   0
 -11   4   3   19.56   15.64   0
  10  -4  -3   -6.41   14.66   0
 -10  -4   3   19.48   24.88   0
 -10  -4   3    2.57   21.19   0
 -10   4   3   66.60   17.08   0
  10   4  -3   -0.30   25.76   0
 -10   4   3    7.05   12.32   0
   9  -4  -3    5.99   12.14   0
  -9  -4   3   72.26   21.44   0
  -9  -4   3  -18.83   16.37   0
  -9   4   3   14.96    9.60   0
  -9   4   3   18.42   12.63   0
   9   4  -3   -9.06   21.29   0
  -8  -4   3   36.85   16.68   0
  -8  -4   3  -10.23   17.06   0
   8  -4  -3   39.75   11.13   0
   8   4  -3   54.96   19.35   0
  -8   4   3   17.59    9.78   0
  -8   4   3   34.66    8.09   0
  -7  -4   3   22.54   13.63   0
   7  -4  -3   41.45    9.55   0
  -7  -4   3   16.16   12.57   0
  -7   4   3   40.67    6.49   0
  -7   4   3   35.71    6.97   0
   7   4  -3   31.56   14.76   0
  -6  -4   3  -12.71   10.26   0
   6  -4  -3   19.34    6.51   0
  -6  -4   3   23.58   12.65   0
   6   4  -3   20.18   13.99   0
   5  -4  -3  310.46   22.61   0
  -5  -4   3  269.79   27.25   0
  -5  -4   3  301.73   29.04   0
   5   4  -3  232.08   28.16   0
  -4  -4   3  127.69   17.89   0
   4  -4  -3  106.07   10.10   0
  -4  -4   3   89.31   14.07   0
   4   4  -3  109.25   15.21   0
   3  -4  -3  659.21   43.99   0
  -3  -4   3  650.18   48.36   0
  -3  -4   3  609.28   48.33   0
   3   4  -3  539.83   47.35   0
  -2  -4   3   81.79   11.80   0
  -2  -4   3   74.43   11.60   0
   2   4  -3   69.31   11.57   0
  -1  -4   3  133.51   14.92   0
  -1  -4   3  133.54   15.69   0
   0  -4   3   -8.10    5.93   0
   0  -4  -3    1.63    3.48   0
   0  -4   3   -1.90    5.08   0
   0   4  -3   -9.28    4.79   0
   1  -4   3    7.84    5.67   0
  -1  -4  -3    7.43    4.44   0
  -1   4  -3    0.89    5.05   0
   2  -4   3   20.98    5.99   0
  -2  -4  -3   28.45    6.65   0
  -2   4  -3   29.78    6.72   0
   2   4   3   30.10    5.95   0
  -3  -4  -3  146.25   15.39   0
   3  -4   3  159.27   15.12   0
  -3   4  -3  149.16   15.09   0
   3   4   3  139.11   15.09   0
  -4  -4  -3   67.84   10.78   0
   4  -4   3   58.63    9.28   0
  -4   4  -3   66.76   10.51   0
   4   4   3   60.12   10.44   0
   5  -4   3   12.69    6.90   0
  -5  -4  -3    9.25    8.63   0
   5   4   3   13.84    8.68   0
  -5   4  -3   21.03    7.66   0
  -6  -4  -3  272.57   25.10   0
   6  -4   3  248.91   22.92   0
  -6   4  -3  225.24   22.92   0
   6   4   3  219.41   26.44   0
  -7  -4  -3  404.64   33.68   0
   7  -4   3  350.30   31.11   0
   7   4   3  364.86   36.03   0
  -7   4  -3  312.82   31.06   0
   8  -4   3   73.50   15.21   0
  -8  -4  -3  131.37   19.37   0
  -8   4  -3   79.66   14.80   0
   8   4   3   99.03   20.29   0
  -9  -4  -3   29.16   16.98   0
   9  -4   3  -15.35   12.55   0
   9   4   3    1.63   18.11   0
  -9   4  -3   16.99   13.04   0
  10  -4   3    6.67   16.77   0
 -10  -4  -3  -24.33   19.40   0
 -10   4  -3    1.90   14.82   0
  10   4   3   66.91   27.98   0
 -11  -4  -3  105.17   28.06   0
  11  -4   3   84.29   23.45   0
  11   4   3   75.55   36.07   0
 -11   4  -3   45.03   20.90   0
 -11  -5   3    3.46   26.14   0
  11  -5  -3    5.26   21.69   0
 -11  -5   3  -75.41   31.65   0
  11   5  -3   40.70   40.05   0
  10  -5  -3    6.12   16.77   0
 -10  -5   3   23.15   23.16   0
 -10  -5   3   -0.57   27.94   0
  10   5  -3   16.81   28.91   0
   9  -5  -3    0.52   13.08   0
  -9  -5   3   27.35   20.29   0
  -9  -5   3    8.28   20.77   0
   9   5  -3   17.36   25.84   0
  -8  -5   3   29.48   22.12   0
  -8  -5   3    1.92   16.42   0
   8  -5  -3   17.86   10.78   0
   8   5  -3   25.48   18.97   0
  -7  -5   3   76.65   18.85   0
   7  -5  -3   62.55   10.99   0
  -7  -5   3   22.23   16.33   0
   7   5  -3   35.89   17.09   0
  -6  -5   3   46.80   14.68   0
  -6  -5   3   71.01   18.02   0
   6  -5  -3   63.04    9.54   0
   6   5  -3   56.25   15.97   0
  -5  -5   3   13.87   10.48   0
  -5  -5   3    5.92   11.18   0
   5  -5  -3    1.35    4.68   0
   5   5  -3   -0.36   11.48   0
  -4  -5   3   -0.95    8.38   0
   4  -5  -3   -2.31    3.88   0
  -4  -5   3    1.40    9.34   0
   4   5  -3   -9.25    8.95   0
   3  -5  -3  109.44   10.91   0
  -3  -5   3  128.20   17.33   0
  -3  -5   3  113.66   16.27   0
   3   5  -3  122.00   17.27   0
  -2  -5   3  719.81   54.88   0
   2  -5  -3  689.03   50.71   0
  -2  -5   3  742.78   55.29   0
  -1  -5   3  236.92   23.12   0
  -1  -5   3  230.56   22.17   0
   0  -5   3   -3.79    6.34   0
   0  -5   3   -5.63    7.13   0
   0  -5  -3   -2.16    4.71   0
   1  -5   3   15.02    7.07   0
  -1  -5  -3   21.72    6.82   0
  -1   5  -3   18.17    6.91   0
  -2  -5  -3   24.84    7.31   0
   2  -5   3    6.17    6.59   0
  -2   5  -3   16.17    6.53   0
   3  -5   3    8.99    6.47   0
  -3  -5  -3   12.98    7.05   0
   3   5   3    2.13    6.53   0
  -3   5  -3    3.50    6.52   0
   4  -5   3   89.83   12.83   0
  -4  -5  -3   94.43   13.53   0
   4   5   3   66.17   12.56   0
  -4   5  -3   79.78   11.44   0
   5  -5   3  318.09   26.16   0
  -5  -5  -3  306.73   28.24   0
   5   5   3  277.37   28.32   0
  -5   5  -3  278.29   25.65   0
  -6  -5  -3   40.02   13.17   0
   6  -5   3   56.22   11.18   0
   6   5   3   39.90   13.86   0
  -6   5  -3   43.39   10.88   0
   7  -5   3   12.97    9.70   0
  -7  -5  -3    3.94   12.09   0
   7   5   3    8.72   14.85   0
  -7   5  -3    9.51   10.19   0
  -8  -5  -3   68.02   18.68   0
   8  -5   3   53.58   13.40   0
   8   5   3   50.33   18.22   0
  -8   5  -3   63.25   14.08   0
  -9  -5  -3   39.45   19.32   0
   9  -5   3   30.84   15.63   0
  -9   5  -3   14.39   14.54   0
   9   5   3   32.77   24.29   0
 -10  -5  -3   55.18   25.80   0
  10  -5   3   44.37   21.24   0
 -10   5  -3   70.49   17.74   0
  10   5   3   35.72   28.00   0
 -11  -5  -3   28.92   28.82   0
  11  -5   3   32.46   25.72   0
  11   5   3  109.17   36.82   0
 -11   5  -3   22.11   21.41   0
 -10  -6   3    9.80   31.81   0
 -10  -6   3  109.74   30.85   0
  10  -6  -3   33.87   20.30   0
  10   6  -3   28.52   36.26   0
  -9  -6   3    2.09   23.46   0
  -9  -6   3    8.56   22.86   0
   9  -6  -3   32.79   14.70   0
   9   6  -3   52.53   29.35   0
  -8  -6   3   30.31   20.97   0
   8  -6  -3   12.37   11.68   0
  -8  -6   3   16.13   21.48   0
   8   6  -3   24.55   23.90   0
   7  -6  -3   51.05   10.90   0
  -7  -6   3   53.99   18.78   0
  -7  -6   3   48.78   21.42   0
   7   6  -3   45.50   19.68   0
   6  -6  -3   63.85    9.65   0
  -6  -6   3   43.39   17.47   0
  -6  -6   3   25.88   15.25   0
   6   6  -3   33.81   17.88   0
  -5  -6   3  742.77   61.44   0
   5  -6  -3  835.79   54.94   0
  -5  -6   3  752.84   61.95   0
   5   6  -3  636.08   60.34   0
  -4  -6   3  338.40   32.47   0
   4  -6  -3  316.94   25.02   0
  -4  -6   3  275.41   31.89   0
   4   6  -3  317.92   31.49   0
  -3  -6   3  137.44   21.03   0
  -3  -6   3  156.76   22.46   0
   3  -6  -3  158.10   14.58   0
  -2  -6   3   10.37    9.93   0
  -2  -6   3   27.29    9.77   0
   2  -6  -3   19.38    5.70   0
  -1  -6   3   55.15   12.42   0
  -1  -6   3   76.88   13.24   0
   1  -6  -3   60.58    9.31   0
   0  -6  -3   14.33    7.28   0
   0  -6   3   20.58    9.55   0
   0  -6   3    9.38    8.39   0
  -1  -6  -3   43.20    9.78   0
   1  -6   3   54.42   11.39   0
   2  -6   3   11.42    8.56   0
  -2  -6  -3   18.67    8.38   0
  -2   6  -3   17.86    7.33   0
   3  -6   3   30.22    9.39   0
  -3  -6  -3   19.16    9.57   0
  -3   6  -3   23.60    7.94   0
   4  -6   3   45.11   10.70   0
  -4  -6  -3   17.92   11.13   0
  -4   6  -3   44.65    9.38   0
   4   6   3   17.73   10.03   0
  -5  -6  -3   94.20   17.08   0
   5  -6   3   87.89   13.66   0
  -5   6  -3   94.71   13.23   0
   5   6   3  103.13   16.58   0
   6  -6   3  155.64   19.87   0
  -6  -6  -3  183.78   24.90   0
  -6   6  -3  147.97   19.38   0
   6   6   3  134.65   21.61   0
  -7  -6  -3   82.79   18.78   0
   7  -6   3   81.46   14.49   0
   7   6   3   85.31   20.05   0
  -7   6  -3   81.29   14.35   0
  -8  -6  -3   -2.19   18.47   0
   8  -6   3   -4.97   12.74   0
   8   6   3    3.71   19.35   0
  -8   6  -3    3.09   12.14   0
   9  -6   3  143.17   22.76   0
  -9  -6  -3  144.09   24.85   0
  -9   6  -3  112.82   18.99   0
   9   6   3   43.46   25.18   0
  10  -6   3   23.66   22.20   0
 -10  -6  -3   36.76   24.95   0
 -10   6  -3   45.32   19.25   0
  10   6   3  101.54   31.20   0
 -10  -7   3   11.70   36.24   0
  10  -7  -3   25.27   22.25   0
  10   7  -3   35.00   36.64   0
  -9  -7   3   49.95   28.44   0
   9  -7  -3    5.07   16.85   0
  -9  -7   3   -4.15   31.19   0
   9   7  -3    9.50   29.20   0
   8  -7  -3  138.28   20.32   0
  -8  -7   3  198.09   31.98   0
  -8  -7   3  166.04   30.07   0
   8   7  -3  114.22   28.98   0
  -7  -7   3   96.19   25.97   0
   7  -7  -3  113.23   15.56   0
  -7  -7   3  110.23   25.37   0
   7   7  -3   76.52   23.70   0
  -6  -7   3   88.96   21.65   0
   6  -7  -3   84.90   12.80   0
  -6  -7   3   74.78   20.05   0
   6   7  -3   89.94   21.50   0
  -5  -7   3   -1.14   14.93   0
   5  -7  -3   -2.09    7.20   0
  -5  -7   3    9.62   15.46   0
   5   7  -3   -8.24   14.60   0
   4  -7  -3  115.09   13.96   0
  -4  -7   3  102.92   19.06   0
  -4  -7   3  135.66   23.28   0
  -3  -7   3  102.26   17.98   0
   3  -7  -3   90.16   12.44   0
  -3  -7   3  115.41   20.32   0
   2  -7  -3   21.21    7.99   0
  -2  -7   3    5.49   10.95   0
  -2  -7   3   -0.13   12.57   0
   1  -7  -3   14.36    7.60   0
  -1  -7   3   22.68   11.22   0
  -1  -7   3    1.17   11.70   0
   0  -7   3    9.66   10.09   0
   0  -7  -3   19.59    7.91   0
   0  -7  -3   -5.28    8.40   0
   0  -7   3    9.20   11.14   0
   1  -7   3  168.47   21.98   0
  -1  -7  -3  194.18   20.15   0
  -1  -7  -3  167.08   20.75   0
  -2  -7  -3  134.09   19.70   0
   2  -7   3  133.97   19.72   0
  -3  -7  -3   86.70   16.15   0
   3  -7   3  112.16   16.64   0
  -4  -7  -3  185.25   25.28   0
   4  -7   3  194.55   22.35   0
   5  -7   3   96.75   15.16   0
  -5  -7  -3   81.47   17.29   0
  -5   7  -3   78.94   11.21   0
   5   7   3   61.93   14.75   0
  -6  -7  -3   20.38   16.13   0
   6  -7   3   23.38   11.57   0
  -6   7  -3    6.59    8.94   0
   6   7   3   10.03   15.00   0
  -7  -7  -3   -5.96   17.96   0
   7  -7   3  -10.31   12.26   0
  -7   7  -3    8.85   10.27   0
   7   7   3   15.74   18.28   0
  -8  -7  -3   58.50   24.44   0
   8  -7   3   29.28   16.08   0
  -8   7  -3   47.51   13.24   0
   8   7   3   45.49   22.95   0
  -9  -7  -3   29.01   26.41   0
   9  -7   3    7.90   18.88   0
   9   7   3  -11.76   25.64   0
 -10  -7  -3   90.78   32.40   0
  10  -7   3   46.08   26.55   0
  10   7   3   38.03   33.90   0
  -9  -8   3  -13.78   34.22   0
   9  -8  -3  -18.17   20.57   0
  -9  -8   3  -12.24   29.87   0
   9   8  -3   -1.11   33.55   0
  -8  -8   3   -8.16   29.29   0
  -8  -8   3   60.91   27.76   0
   8  -8  -3   15.07   16.06   0
   8   8  -3   13.38   28.50   0
  -7  -8   3   18.63   26.55   0
   7  -8  -3   -1.65   12.62   0
  -7  -8   3   28.18   26.89   0
   7   8  -3   42.07   24.51   0
   6  -8  -3  224.44   24.53   0
  -6  -8   3  282.74   36.95   0
  -6  -8   3  229.00   35.21   0
   6   8  -3  203.43   31.82   0
  -5  -8   3  -17.09   16.94   0
   5  -8  -3    7.24    9.59   0
  -5  -8   3   -2.05   19.42   0
   4  -8  -3    5.83    8.85   0
  -4  -8   3  -18.10   14.14   0
  -4  -8   3   -2.29   18.11   0
  -3  -8   3   -2.18   14.78   0
   3  -8  -3   11.99    9.49   0
  -3  -8   3  -17.40   13.99   0
  -2  -8   3  184.78   26.69   0
   2  -8  -3  153.06   20.64   0
  -2  -8   3  206.49   26.70   0
  -1  -8   3   11.13   12.73   0
   1  -8  -3   -3.74   10.49   0
   1  -8  -3    5.44    9.06   0
  -1  -8   3   32.61   15.35   0
   0  -8  -3   -3.43   10.93   0
   0  -8   3  -18.12   11.04   0
   0  -8   3    6.18   13.96   0
   0  -8  -3   -3.06    9.72   0
  -1  -8  -3   64.54   14.34   0
   1  -8   3   58.22   16.99   0
  -1  -8  -3   40.51   14.11   0
   1  -8   3   60.80   15.46   0
  -2  -8  -3   33.63   13.33   0
   2  -8   3   38.32   13.48   0
  -2  -8  -3   43.55   14.67   0
   3  -8   3  164.63   24.64   0
  -3  -8  -3  172.87   23.78   0
  -3  -8  -3  194.45   25.67   0
  -4  -8  -3   -9.69   14.36   0
   4  -8   3   13.56   12.74   0
  -5  -8  -3   -0.17   16.48   0
   5  -8   3    9.78   13.01   0
  -6  -8  -3    5.84   18.50   0
   6  -8   3   -4.44   13.53   0
   6   8   3   16.55   18.10   0
  -7  -8  -3   43.84   23.50   0
   7  -8   3   17.77   16.00   0
   7   8   3   18.70   20.25   0
  -8  -8  -3   -7.06   26.79   0
   8  -8   3   10.84   19.18   0
   8   8   3   27.87   24.68   0
   9  -8   3   81.64   25.44   0
  -9  -8  -3   56.77   35.62   0
  -9  -8  -3  103.06   32.95   0
   9   8   3   74.69   30.46   0
   7  -9  -3  -13.60   16.24   0
  -7  -9   3  -54.06   31.97   0
  -7  -9   3  -40.58   31.42   0
   6  -9  -3   54.43   16.13   0
  -6  -9   3  102.46   31.67   0
  -6  -9   3   79.18   30.44   0
   5  -9  -3  156.66   20.18   0
  -5  -9   3  131.37   29.98   0
  -5  -9   3  185.57   34.06   0
  -4  -9   3   51.44   21.62   0
  -4  -9   3    9.06   20.48   0
   4  -9  -3    3.52   12.26   0
   3  -9  -3    4.77   11.95   0
  -3  -9   3    0.27   18.51   0
  -3  -9   3   13.41   18.11   0
  -2  -9   3  181.88   26.99   0
  -2  -9   3  198.13   28.78   0
   2  -9  -3  166.13   24.34   0
   2  -9  -3  190.28   27.55   0
   1  -9  -3    5.48   12.16   0
  -1  -9   3   -5.65   15.31   0
   1  -9  -3   15.23   14.83   0
  -1  -9   3   45.63   18.72   0
   0  -9  -3  331.53   33.62   0
   0  -9   3  323.18   39.51   0
   0  -9  -3  305.85   34.62   0
   0  -9   3  381.61   38.94   0
  -1  -9  -3    0.36   13.53   0
  -1  -9  -3   25.35   15.55   0
   1  -9   3    3.86   15.42   0
   1  -9   3    4.81   17.81   0
   2  -9   3   23.05   16.90   0
   2  -9   3   15.97   19.42   0
  -2  -9  -3   39.97   16.66   0
  -2  -9  -3   26.03   16.42   0
  -3  -9  -3    7.63   17.61   0
  -3  -9  -3    6.10   16.80   0
   3  -9   3   -7.68   15.16   0
  -4  -9  -3  -35.52   16.88   0
   4  -9   3   25.58   16.03   0
  -4  -9  -3   21.77   19.66   0
  -5  -9  -3  -27.10   22.34   0
   5  -9   3  -11.14   15.80   0
  -5  -9  -3   13.60   21.05   0
   6  -9   3   42.28   18.71   0
  -6  -9  -3    9.01   25.42   0
  -6  -9  -3   -2.15   25.78   0
   7  -9   3   45.99   21.31   0
  -7  -9  -3   43.56   30.73   0
  -7  -9  -3   52.79   32.54   0
  -6 -10   3    8.12   32.80   0
   6 -10  -3   26.23   18.93   0
  -6 -10   3   47.10   33.22   0
   5 -10  -3  -22.89   17.41   0
  -5 -10   3    0.57   27.94   0
  -5 -10   3   11.11   28.70   0
  -4 -10   3  130.52   33.29   0
   4 -10  -3  163.36   23.06   0
  -4 -10   3  128.57   33.82   0
  -3 -10   3  177.44   32.67   0
   3 -10  -3  153.87   24.03   0
  -3 -10   3  176.68   33.59   0
  -2 -10   3   23.15   24.83   0
  -2 -10   3   51.55   24.57   0
   2 -10  -3   28.88   17.46   0
   2 -10  -3   65.63   20.45   0
  -1 -10   3   11.00   23.94   0
   1 -10  -3   15.03   16.32   0
   1 -10  -3  -21.86   17.80   0
  -1 -10   3  -16.34   20.63   0
   0 -10  -3    9.55   18.21   0
   0 -10   3   17.43   20.08   0
   0 -10   3   26.74   23.60   0
   0 -10  -3   36.55   17.57   0
   1 -10   3   39.58   21.37   0
  -1 -10  -3   69.86   21.06   0
  -1 -10  -3   48.79   18.84   0
   1 -10   3    0.41   22.99   0
  -2 -10  -3  -12.00   19.70   0
   2 -10   3   22.30   19.84   0
  -2 -10  -3  -11.12   18.87   0
   2 -10   3    9.36   25.63   0
  -3 -10  -3   -8.68   22.47   0
  -3 -10  -3   36.42   21.25   0
   3 -10   3    0.30   19.80   0
  -4 -10  -3   38.97   24.38   0
   4 -10   3   24.84   21.29   0
  -4 -10  -3  -31.86   24.94   0
  -5 -10  -3   -8.35   27.44   0
  -5 -10  -3   76.64   31.78   0
   5 -10   3   -9.23   21.21   0
  -6 -10  -3   13.25   32.44   0
  -6 -10  -3   43.95   35.16   0
   6 -10   3    5.69   22.95   0
   3 -11  -3  -16.37   20.94   0
   3 -11  -3    7.28   26.40   0
  -3 -11   3    5.37   32.99   0
  -3 -11   3   49.10   33.10   0
  -2 -11   3   24.44   31.92   0
   2 -11  -3   75.88   27.08   0
   2 -11  -3   53.43   23.47   0
  -2 -11   3   37.49   30.74   0
  -1 -11   3   -9.31   30.29   0
  -1 -11   3   31.91   28.13   0
   1 -11  -3    9.96   24.40   0
   1 -11  -3  -20.59   21.65   0
   0 -11  -3   88.55   25.30   0
   0 -11   3  146.47   34.75   0
   0 -11  -3   82.69   27.83   0
   0 -11   3   78.08   30.08   0
  -1 -11  -3   17.58   25.01   0
   1 -11   3   14.76   31.09   0
   1 -11   3   20.29   27.26   0
  -1 -11  -3    9.61   25.61   0
   2 -11   3  -32.17   25.75   0
  -2 -11  -3   11.99   26.71   0
  -2 -11  -3   23.07   26.69   0
   2 -11   3   17.66   32.68   0
   3 -11   3   32.98   37.33   0
  -3 -11  -3   51.75   30.75   0
   3 -11   3   24.39   26.92   0
  -3 -11  -3  -13.98   27.63   0
 -12   0   4   19.11   21.68   0
 -12   0   4   57.28   33.05   0
  12   0  -4   31.92   26.24   0
  11   0  -4   36.02   21.27   0
 -11   0   4    8.09   25.25   0
 -11   0   4   27.12   17.35   0
 -10   0   4   61.25   23.03   0
 -10   0   4   65.11   15.84   0
  10   0  -4   78.49   21.32   0
  -9   0   4   17.58   11.21   0
   9   0  -4   -5.69   12.18   0
  -9   0   4  -13.84   15.49   0
  -8   0   4   -6.36   13.86   0
  -8   0   4    4.75    9.35   0
   8   0  -4   25.15   12.83   0
  -7   0   4   -1.18   10.24   0
   7   0  -4  -12.15    8.23   0
  -7   0   4    7.66    7.78   0
  -6   0   4  233.71   20.93   0
   6   0  -4  210.44   22.37   0
  -6   0   4  245.23   24.16   0
  -5   0   4   -9.09    6.75   0
  -5   0   4   -0.99    5.55   0
   5   0  -4   -3.33    5.86   0
  -4   0   4  300.56   22.11   0
  -4   0   4  246.32   23.23   0
   4   0  -4  257.24   22.72   0
  -3   0   4   -3.38    3.48   0
  -3   0   4    2.55    4.59   0
   3   0  -4   -4.06    3.85   0
   3   0  -4   -2.31    4.00   0
  -2   0   4  306.05   25.14   0
   2   0  -4  335.04   25.63   0
  -2   0   4  363.06   25.13   0
   2   0  -4  328.80   25.30   0
   0   0  -4   15.26    3.81   0
   0   0   4   14.94    4.56   0
   0   0   4   17.79    3.49   0
   1   0   4    2.18    3.25   0
  -1   0  -4   -0.80    3.44   0
  -2   0  -4  289.51   23.01   0
   2   0   4  310.12   22.94   0
   3   0   4    1.31    4.10   0
  -3   0  -4    3.34    3.86   0
  -4   0  -4 1168.21   83.49   0
   4   0   4 1167.42   83.49   0
  -5   0  -4    0.63    5.94   0
   5   0   4    6.45    5.83   0
  -6   0  -4  597.88   44.79   0
   6   0   4  548.42   44.67   0
   7   0   4  -14.73    7.95   0
  -7   0  -4   -0.48    8.38   0
  -8   0  -4  993.67   73.94   0
   8   0   4  954.35   74.60   0
  -9   0  -4   10.60   13.40   0
   9   0   4   20.76   15.85   0
 -10   0  -4   96.87   19.56   0
  10   0   4   51.01   20.77   0
 -11   0  -4  -11.54   18.69   0
  11   0   4  -16.55   22.06   0
 -12   0  -4   46.05   26.40   0
  12   0   4   77.92   31.46   0
 -12  -1   4    3.35   33.40   0
 -12  -1   4   20.43   22.72   0
  12  -1  -4   37.07   25.26   0
 -12   1   4   10.60   19.20   0
  12   1  -4  -18.11   29.62   0
 -12   1   4  -14.16   29.78   0
 -11  -1   4  -12.67   18.24   0
 -11  -1   4    4.31   27.60   0
  11  -1  -4    9.22   21.82   0
  11   1  -4   20.45   24.51   0
 -11   1   4    7.28   15.32   0
 -11   1   4   60.14   25.40   0
  10  -1  -4  -12.26   16.25   0
 -10  -1   4  -19.55   21.92   0
 -10  -1   4   -1.61   14.73   0
 -10   1   4    8.92   11.90   0
 -10   1   4    8.81   18.57   0
  10   1  -4    6.44   20.66   0
  -9  -1   4   39.94   13.74   0
   9  -1  -4   44.99   14.89   0
  -9  -1   4   38.07   20.26   0
  -9   1   4   43.06   17.59   0
  -9   1   4   28.92   11.42   0
   9   1  -4   22.64   17.58   0
   8  -1  -4   16.99   12.43   0
  -8  -1   4   34.23   14.39   0
  -8  -1   4   45.43   12.26   0
  -8   1   4   37.11   14.77   0
   8   1  -4   37.00   13.96   0
  -8   1   4   63.79   11.09   0
  -7  -1   4   59.91   11.86   0
   7  -1  -4   44.79   11.24   0
  -7  -1   4   46.62   14.30   0
   7   1  -4   23.52   11.66   0
  -7   1   4   36.51   12.15   0
  -7   1   4   56.67    9.63   0
   6  -1  -4    4.19    6.43   0
  -6  -1   4    3.24    6.91   0
  -6  -1   4    7.76    8.65   0
  -6   1   4   14.19    8.21   0
   6   1  -4    5.56    8.36   0
  -6   1   4   -0.18    5.29   0
  -5  -1   4  110.29   15.91   0
   5  -1  -4   95.39   12.81   0
  -5  -1   4  116.42   13.95   0
   5   1  -4  109.67   15.04   0
  -5   1   4  117.71   14.18   0
  -5   1   4  123.93   11.71   0
  -4  -1   4  392.26   29.19   0
   4  -1  -4  391.88   28.38   0
  -4  -1   4  336.17   30.47   0
   4   1  -4  345.38   29.76   0
  -4   1   4  359.25   28.62   0
   3  -1  -4    2.42    3.73   0
  -3  -1   4   -5.04    4.37   0
   3  -1  -4    4.43    3.25   0
  -3  -1   4    0.50    4.93   0
   3   1  -4   -5.10    4.76   0
  -3   1   4   -1.25    2.99   0
  -3   1   4    0.88    2.60   0
   3   1  -4    1.75    5.12   0
   2  -1  -4  535.30   40.43   0
   2  -1  -4  654.26   40.31   0
  -2  -1   4  554.28   41.49   0
  -2  -1   4  570.08   41.86   0
   2   1  -4  536.14   41.59   0
  -2   1   4  538.83   39.69   0
   2   1  -4  555.65   41.87   0
   1  -1  -4  374.55   25.68   0
  -1  -1   4  367.48   27.69   0
  -1  -1   4  335.66   27.31   0
   1  -1  -4  365.01   25.74   0
   1   1  -4  352.50   27.50   0
   1   1  -4  361.12   27.61   0
   0  -1   4 1927.18  133.84   0
   0   1   4 1885.91  132.66   0
   0   1  -4 1940.87  134.03   0
  -1  -1  -4  136.56   10.76   0
   1  -1   4  130.37   11.76   0
   1   1   4  137.25   10.69   0
  -1   1  -4  111.24   11.94   0
  -2  -1  -4 1249.42   86.02   0
   2  -1   4 1228.70   86.32   0
   2   1   4 1265.62   86.05   0
  -2   1  -4 1150.84   86.46   0
   3  -1   4 1017.48   74.16   0
  -3  -1  -4 1037.55   74.11   0
   3   1   4 1097.47   74.34   0
  -3   1  -4 1015.98   74.43   0
   4  -1   4  912.68   67.92   0
  -4  -1  -4  986.22   68.17   0
  -4   1  -4  935.22   68.24   0
   4   1   4  935.27   68.35   0
   5  -1   4   80.13   12.12   0
  -5  -1  -4   93.85   12.85   0
   5   1   4   86.72   13.33   0
  -5   1  -4  105.06   13.06   0
   6  -1   4  320.74   28.21   0
  -6  -1  -4  339.05   28.64   0
  -6   1  -4  356.10   28.85   0
   6   1   4  296.29   29.11   0
   7  -1   4   45.40   11.75   0
  -7  -1  -4   50.34   11.43   0
   7   1   4   34.87   11.93   0
  -7   1  -4   30.05   10.65   0
  -8  -1  -4  169.79   24.21   0
   8  -1   4  192.60   24.20   0
  -8   1  -4  187.81   24.10   0
   8   1   4  223.30   26.94   0
   9  -1   4  142.59   22.88   0
  -9  -1  -4  157.77   23.02   0
   9   1   4  122.00   22.34   0
  -9   1  -4  163.09   22.19   0
  10  -1   4  278.22   37.42   0
 -10  -1  -4  307.85   37.31   0
 -10   1  -4  357.21   36.19   0
  10   1   4  311.08   40.18   0
  11  -1   4   60.80   23.60   0
 -11  -1  -4  124.27   25.14   0
  11   1   4    7.21   21.69   0
 -11   1  -4   97.67   22.66   0
  12  -1   4   62.97   29.39   0
 -12  -1  -4   28.56   26.09   0
  12   1   4  -30.84   31.48   0
 -12   1  -4   25.14   24.68   0
  12  -2  -4   13.12   25.39   0
 -12  -2   4   31.93   38.71   0
 -12  -2   4   -0.23   24.97   0
 -12   2   4    5.92   28.53   0
 -12   2   4  -17.90   17.90   0
  12   2  -4   19.79   34.14   0
 -11  -2   4  -29.68   27.89   0
  11  -2  -4   20.62   20.83   0
 -11  -2   4   -0.22   20.46   0
  11   2  -4   37.18   29.95   0
 -11   2   4    0.77   13.83   0
 -11   2   4   33.98   23.24   0
 -10  -2   4   23.40   24.55   0
  10  -2  -4   18.95   16.51   0
 -10  -2   4   30.36   17.55   0
 -10   2   4   18.52   18.81   0
  10   2  -4   -5.37   20.09   0
 -10   2   4   -7.20   11.27   0
   9  -2  -4   12.22   12.32   0
  -9  -2   4   20.61   14.59   0
  -9  -2   4   71.65   21.25   0
  -9   2   4   20.26    9.87   0
   9   2  -4  -26.95   17.37   0
  -9   2   4   49.73   15.47   0
  -8  -2   4   40.68   13.60   0
   8  -2  -4   45.10   11.67   0
  -8  -2   4   25.97   15.83   0
  -8   2   4    6.11   11.99   0
  -8   2   4   29.96    8.84   0
   8   2  -4   18.21   16.13   0
   7  -2  -4  119.27   15.16   0
  -7  -2   4  115.04   16.01   0
  -7  -2   4   84.04   18.22   0
   7   2  -4   84.16   16.51   0
  -7   2   4  105.76   12.87   0
  -7   2   4  109.50   15.91   0
   6  -2  -4  401.93   31.56   0
  -6  -2   4  390.40   36.02   0
  -6  -2   4  422.94   33.59   0
  -6   2   4  396.05   32.29   0
  -6   2   4  413.24   30.11   0
   6   2  -4  332.67   34.50   0
  -5  -2   4   11.53    8.72   0
   5  -2  -4    9.28    5.42   0
  -5  -2   4    8.22    6.72   0
  -5   2   4    1.44    5.71   0
  -5   2   4    5.21    4.02   0
   5   2  -4   16.06    9.22   0
  -4  -2   4   27.68    8.17   0
  -4  -2   4   29.62    9.19   0
   4   2  -4   14.66    7.00   0
  -4   2   4   19.15    4.27   0
  -3  -2   4  317.93   26.62   0
  -3  -2   4  306.61   27.20   0
   3   2  -4  349.80   27.09   0
  -2  -2   4   41.35    7.45   0
   2  -2  -4   44.49    3.59   0
  -2  -2   4   20.06    6.16   0
   2  -2  -4   31.81    4.17   0
   2   2  -4   35.12    7.39   0
   2   2  -4   37.42    7.43   0
  -1  -2   4  591.02   43.93   0
  -1  -2   4  576.12   43.64   0
   1   2  -4  592.97   43.73   0
   1   2  -4  600.47   43.85   0
   0  -2   4  207.81   17.62   0
   0  -2  -4  207.33   14.94   0
   0   2  -4  216.68   17.71   0
   1  -2   4 1157.12   83.40   0
   1   2   4 1168.35   82.01   0
  -1   2  -4 1207.07   83.74   0
  -2  -2  -4  963.89   61.95   0
   2  -2   4  830.56   62.35   0
  -2   2  -4  803.17   62.62   0
   2   2   4  880.56   61.91   0
   3  -2   4  318.68   25.37   0
  -3  -2  -4  343.83   25.25   0
  -3   2  -4  317.44   25.94   0
   3   2   4  306.81   25.44   0
   4  -2   4  109.58   12.50   0
  -4  -2  -4  136.35   13.53   0
   4   2   4  100.43   13.65   0
  -4   2  -4  111.42   13.43   0
  -5  -2  -4  304.39   26.15   0
   5  -2   4  321.64   25.52   0
   5   2   4  279.54   26.52   0
  -5   2  -4  307.23   26.09   0
   6  -2   4   74.04   12.05   0
  -6  -2  -4   63.98   11.01   0
  -6   2  -4   65.27   11.77   0
   6   2   4   71.43   14.32   0
   7  -2   4 1231.35   92.85   0
  -7  -2  -4 1322.95   93.47   0
  -7   2  -4 1309.21   93.18   0
   7   2   4 1225.99   94.58   0
  -8  -2  -4   65.72   13.75   0
   8   2   4   73.02   16.37   0
  -9  -2  -4   73.57   17.94   0
   9  -2   4   70.50   16.64   0
   9   2   4   64.49   20.71   0
  -9   2  -4   58.72   15.86   0
 -10  -2  -4   59.24   19.98   0
  10  -2   4   50.21   19.78   0
 -10   2  -4   66.84   18.92   0
  10   2   4  109.15   26.69   0
 -11  -2  -4   -0.93   21.62   0
  11  -2   4   46.38   23.60   0
 -11   2  -4   30.06   20.25   0
  11   2   4   48.14   29.37   0
  12  -2   4   50.73   29.94   0
 -12  -2  -4  -20.02   25.85   0
  12   2   4   55.47   37.72   0
 -12   2  -4   58.16   25.78   0
 -12  -3   4   37.42   29.86   0
 -12  -3   4   81.42   40.50   0
  12  -3  -4   37.56   28.30   0
 -12   3   4   75.13   27.52   0
 -12   3   4   -1.69   19.42   0
  12   3  -4   97.09   46.43   0
 -11  -3   4  -14.24   32.28   0
  11  -3  -4   -7.20   20.30   0
 -11  -3   4   34.43   24.04   0
 -11   3   4    1.52   14.32   0
 -11   3   4   27.67   21.99   0
  11   3  -4   22.83   30.79   0
 -10  -3   4    7.57   25.13   0
 -10  -3   4   19.98   17.28   0
  10  -3  -4   30.42   15.96   0
  10   3  -4   13.67   23.74   0
 -10   3   4   -3.72   11.21   0
 -10   3   4   -3.87   16.99   0
  -9  -3   4    6.99   15.05   0
  -9  -3   4   21.79   20.79   0
   9  -3  -4    3.97   11.55   0
   9   3  -4   20.57   19.84   0
  -9   3   4    4.05    8.85   0
  -9   3   4   -1.66   13.63   0
  -8  -3   4  -26.33   15.07   0
  -8  -3   4  -21.10   11.71   0
   8  -3  -4   -7.13    9.33   0
  -8   3   4    1.40   10.10   0
  -8   3   4   -0.63    6.80   0
   8   3  -4   -7.91   14.12   0
  -7  -3   4   34.56   16.10   0
  -7  -3   4   44.48   14.00   0
   7  -3  -4   50.89    9.77   0
   7   3  -4   33.97   13.35   0
  -7   3   4   32.66   10.00   0
  -7   3   4   41.03    7.38   0
   6  -3  -4    4.80    6.07   0
  -6  -3   4    9.79    8.99   0
  -6  -3   4    2.11    9.82   0
   6   3  -4   12.66   11.88   0
  -6   3   4    3.37    5.52   0
  -6   3   4    6.78    4.47   0
   5  -3  -4   66.59    8.93   0
  -5  -3   4   72.43   12.12   0
  -5  -3   4   81.48   14.50   0
   5   3  -4   44.19   11.46   0
   4  -3  -4  155.11   12.11   0
  -4  -3   4  122.60   16.59   0
  -4  -3   4  130.29   17.09   0
   4   3  -4  131.22   17.64   0
   3  -3  -4  141.83   10.33   0
  -3  -3   4  121.72   15.38   0
  -3  -3   4  121.06   15.51   0
   3   3  -4  110.85   15.36   0
  -2  -3   4   40.85    8.52   0
  -2  -3   4   38.19    8.61   0
   2   3  -4   54.25    9.94   0
   2   3  -4   62.89   10.05   0
  -1  -3   4  149.93   16.22   0
  -1  -3   4  149.42   15.88   0
   1   3  -4  174.36   15.77   0
   0  -3   4  212.94   18.49   0
   0   3  -4  201.58   18.27   0
  -1  -3  -4  247.50   17.88   0
   1  -3   4  227.94   19.72   0
  -1   3  -4  214.56   19.53   0
  -2  -3  -4  242.74   17.92   0
   2  -3   4  220.19   18.79   0
  -2   3  -4  209.91   19.15   0
   2   3   4  197.79   17.44   0
   3  -3   4  606.87   44.62   0
  -3  -3  -4  656.62   44.48   0
   3   3   4  544.87   44.34   0
  -3   3  -4  588.80   44.99   0
   4  -3   4  811.02   57.89   0
  -4  -3  -4  847.23   58.13   0
  -4   3  -4  752.17   58.28   0
   4   3   4  744.70   58.39   0
   5  -3   4  253.92   22.72   0
  -5  -3  -4  297.64   23.80   0
  -5   3  -4  263.85   23.73   0
   5   3   4  226.91   24.26   0
  -6  -3  -4  290.34   24.99   0
   6  -3   4  255.80   23.80   0
  -6   3  -4  237.30   24.21   0
   6   3   4  242.28   26.50   0
  -7  -3  -4   11.41   10.29   0
   7  -3   4    7.39    9.01   0
   7   3   4    6.49   11.55   0
  -7   3  -4   -0.04    9.28   0
   8  -3   4  360.86   33.47   0
  -8  -3  -4  380.56   34.25   0
   8   3   4  363.64   37.66   0
  -8   3  -4  313.41   32.73   0
   9  -3   4   90.69   18.18   0
  -9  -3  -4  137.39   21.22   0
   9   3   4  113.41   25.00   0
  -9   3  -4   66.85   16.89   0
  10  -3   4   26.17   17.89   0
 -10  -3  -4   21.80   18.29   0
  10   3   4   -5.35   21.42   0
 -10   3  -4    8.13   15.92   0
 -11  -3  -4  -19.70   21.21   0
  11  -3   4    3.07   22.33   0
  11   3   4   22.77   28.57   0
 -11   3  -4  -14.67   19.90   0
 -12  -3  -4   23.83   29.18   0
  12  -3   4  -43.67   30.58   0
 -12   3  -4   20.54   25.03   0
  12   3   4    7.74   36.19   0
  11  -4  -4  -20.55   20.90   0
 -11  -4   4    5.46   24.57   0
 -11  -4   4  -12.55   36.12   0
  11   4  -4   15.28   33.57   0
 -11   4   4   17.84   14.51   0
 -11   4   4   36.58   17.74   0
 -10  -4   4   33.34   21.15   0
 -10  -4   4    1.29   26.11   0
  10  -4  -4    9.50   16.47   0
 -10   4   4   -0.94   10.89   0
 -10   4   4    9.53   13.60   0
  10   4  -4    1.72   25.59   0
  -9  -4   4   54.41   18.02   0
   9  -4  -4   10.12   13.01   0
  -9  -4   4   20.75   25.54   0
   9   4  -4   53.82   23.02   0
  -9   4   4   29.66   10.34   0
  -9   4   4   15.83    8.64   0
  -8  -4   4   56.08   19.73   0
  -8  -4   4   29.59   16.13   0
   8  -4  -4   62.78   12.54   0
   8   4  -4   61.97   20.61   0
   7  -4  -4   19.74    7.98   0
  -7  -4   4   -7.65   11.09   0
  -7  -4   4    5.49   12.79   0
   7   4  -4   13.77   14.35   0
  -6  -4   4    2.20   11.84   0
   6  -4  -4   -7.41    5.58   0
  -6  -4   4    9.10   11.34   0
   6   4  -4   -3.39   11.89   0
  -5  -4   4   69.05   13.89   0
   5  -4  -4   93.01    9.92   0
  -5  -4   4   88.13   15.47   0
   5   4  -4   76.23   15.05   0
   4  -4  -4  126.35   10.62   0
  -4  -4   4  132.32   18.01   0
  -4  -4   4   94.11   15.01   0
   4   4  -4  118.41   17.17   0
  -3  -4   4  -10.05    6.43   0
   3  -4  -4    0.98    2.50   0
  -3  -4   4   -1.77    7.27   0
   3   4  -4    9.03    7.60   0
  -2  -4   4    5.56    6.77   0
  -2  -4   4    0.35    7.50   0
   2   4  -4    7.81    7.63   0
  -1  -4   4    7.66    7.07   0
  -1  -4   4    7.17    6.35   0
   1   4  -4   14.02    6.98   0
   0  -4   4   78.37   11.43   0
   0  -4   4   54.31   10.18   0
   0  -4  -4   55.13    6.86   0
   0   4  -4   75.59   10.93   0
   1  -4   4  174.63   17.18   0
  -1  -4  -4  160.43   14.59   0
  -1   4  -4  184.66   16.92   0
  -2  -4  -4   77.55    9.50   0
   2  -4   4   85.41   11.33   0
  -2   4  -4   70.58   10.45   0
   2   4   4   58.81    8.32   0
  -3  -4  -4   91.11   11.58   0
   3  -4   4   81.81   11.77   0
   3   4   4   87.41   11.50   0
  -3   4  -4   82.13   11.80   0
   4  -4   4    8.58    5.64   0
  -4  -4  -4    0.72    5.99   0
   4   4   4    2.71    6.65   0
  -4   4  -4   16.15    7.36   0
  -5  -4  -4   77.07   12.04   0
   5  -4   4   78.01   10.92   0
  -5   4  -4   67.22   11.55   0
   5   4   4   52.39   11.58   0
   6  -4   4  973.18   70.84   0
  -6  -4  -4 1050.20   72.00   0
   6   4   4  879.48   72.63   0
  -6   4  -4  927.96   71.13   0
   7  -4   4   23.56   11.47   0
  -7  -4  -4   27.29   11.52   0
   7   4   4   36.03   13.41   0
  -7   4  -4    3.89    9.96   0
  -8  -4  -4  218.73   27.07   0
   8  -4   4  207.41   25.07   0
   8   4   4  223.60   29.27   0
  -8   4  -4  170.31   24.11   0
   9  -4   4   -3.03   15.03   0
  -9  -4  -4  -11.49   17.99   0
   9   4   4  -11.31   18.62   0
  -9   4  -4   13.55   13.37   0
  10  -4   4  -14.39   17.14   0
 -10  -4  -4    8.52   19.46   0
 -10   4  -4   11.74   16.86   0
  10   4   4   10.94   25.55   0
  11  -4   4   -5.39   24.55   0
 -11  -4  -4   16.58   25.61   0
  11   4   4   -0.37   32.63   0
 -11   4  -4   29.75   20.86   0
 -11  -5   4   -0.41   29.60   0
  11  -5  -4   -3.80   23.07   0
 -11  -5   4    6.55   34.40   0
  11   5  -4   38.06   37.40   0
  10  -5  -4   48.89   18.89   0
 -10  -5   4   35.05   24.32   0
 -10  -5   4   79.24   31.50   0
  10   5  -4   41.33   32.05   0
  -9  -5   4   46.11   23.08   0
  -9  -5   4   39.18   20.77   0
   9  -5  -4   44.26   15.20   0
   9   5  -4   18.56   25.18   0
  -8  -5   4   45.16   21.17   0
  -8  -5   4   13.87   18.47   0
   8  -5  -4   24.38   10.78   0
   8   5  -4   37.07   21.49   0
  -7  -5   4  -26.07   13.91   0
   7  -5  -4   -1.03    7.77   0
  -7  -5   4    6.74   15.01   0
   7   5  -4    1.29   16.24   0
   6  -5  -4   12.76    6.36   0
  -6  -5   4    1.71   13.87   0
  -6  -5   4    0.32   13.48   0
   6   5  -4   -5.32   13.24   0
  -5  -5   4   22.64   12.12   0
  -5  -5   4    2.26   10.37   0
   5   5  -4   30.48   13.71   0
  -4  -5   4    2.31   10.29   0
   4  -5  -4    3.61    3.92   0
  -4  -5   4   -6.14    9.57   0
   4   5  -4   -0.64    9.66   0
  -3  -5   4   43.15   11.63   0
   3  -5  -4   63.20    6.75   0
  -3  -5   4   35.18   11.00   0
   3   5  -4   55.96   11.99   0
  -2  -5   4 1042.44   78.08   0
  -2  -5   4 1050.53   77.84   0
  -1  -5   4   13.68    8.24   0
  -1  -5   4   23.85    9.21   0
   0  -5   4   19.75    8.77   0
   0  -5  -4   10.20    4.85   0
   0  -5   4   11.75    7.94   0
   0   5  -4   12.23    7.05   0
  -1  -5  -4   -4.87    4.92   0
   1  -5   4   -0.03    6.85   0
  -1   5  -4   -2.22    6.33   0
  -2  -5  -4   -6.71    5.41   0
   2  -5   4    7.11    7.02   0
  -2   5  -4    3.90    6.60   0
   3  -5   4   50.40    9.58   0
  -3  -5  -4   54.61    9.92   0
   3   5   4   49.57    8.73   0
  -3   5  -4   46.55    9.95   0
   4  -5   4    5.37    6.94   0
  -4  -5  -4    9.64    8.02   0
  -4   5  -4   14.75    7.79   0
   4   5   4   -2.88    7.78   0
   5  -5   4  101.86   14.15   0
  -5  -5  -4  127.19   16.28   0
   5   5   4   82.95   14.61   0
  -5   5  -4   87.37   13.73   0
  -6  -5  -4  589.20   44.30   0
   6  -5   4  592.55   42.89   0
  -6   5  -4  463.99   42.25   0
   6   5   4  464.98   44.71   0
  -7  -5  -4   25.64   13.16   0
   7  -5   4    9.62    9.99   0
  -7   5  -4    4.33   10.45   0
   7   5   4   -3.72   13.73   0
  -8  -5  -4  674.65   53.36   0
   8  -5   4  627.80   50.32   0
  -8   5  -4  569.54   49.85   0
   8   5   4  583.34   55.01   0
   9  -5   4   32.40   16.71   0
  -9  -5  -4   41.67   19.08   0
  -9   5  -4   -0.65   14.65   0
   9   5   4   -4.49   20.47   0
  10  -5   4   -7.56   18.50   0
 -10  -5  -4  -51.76   22.35   0
 -10   5  -4    2.87   17.17   0
  10   5   4   37.05   26.71   0
  11  -5   4  166.33   30.84   0
 -11   5  -4  115.39   26.12   0
  11   5   4  126.39   38.43   0
 -10  -6   4   -9.80   33.56   0
 -10  -6   4   62.11   29.45   0
  10  -6  -4   31.11   20.10   0
  10   6  -4   -1.57   33.74   0
   9  -6  -4   67.17   16.79   0
  -9  -6   4  108.81   27.95   0
  -9  -6   4   80.11   27.53   0
   9   6  -4   40.55   28.39   0
  -8  -6   4   35.30   22.41   0
   8  -6  -4   23.80   12.41   0
  -8  -6   4   28.77   20.36   0
   8   6  -4   76.99   25.06   0
  -7  -6   4  172.80   27.04   0
   7  -6  -4  155.67   18.52   0
   7   6  -4  161.77   29.16   0
  -6  -6   4   -1.34   14.53   0
   6  -6  -4   12.84    7.18   0
  -6  -6   4   18.71   14.37   0
   6   6  -4   -7.92   15.19   0
  -5  -6   4  187.85   26.39   0
  -5  -6   4  159.30   24.65   0
   5  -6  -4  155.22   15.11   0
   5   6  -4  137.15   22.62   0
   4  -6  -4   44.05    7.00   0
  -4  -6   4   48.19   15.58   0
  -4  -6   4   18.16   11.85   0
   4   6  -4   29.83   13.11   0
  -3  -6   4   11.96   11.12   0
  -3  -6   4   23.40   10.97   0
   3  -6  -4   13.30    5.30   0
  -2  -6   4   32.40   12.63   0
   2  -6  -4   25.41    5.40   0
  -2  -6   4   15.61   10.18   0
  -1  -6   4   30.84   10.74   0
  -1  -6   4   22.63   10.49   0
   0  -6  -4  224.56   20.01   0
   0  -6   4  241.42   25.00   0
   0  -6   4  210.36   23.57   0
   1  -6   4  270.86   25.48   0
  -1  -6  -4  230.75   22.47   0
  -1   6  -4  274.01   23.99   0
  -2  -6  -4  127.04   15.83   0
   2  -6   4  126.69   17.14   0
  -2   6  -4  113.83   16.05   0
  -3  -6  -4   -4.00    8.00   0
   3  -6   4   -0.59    7.80   0
  -3   6  -4   15.05    8.20   0
  -4  -6  -4  165.70   20.88   0
   4  -6   4  192.01   20.10   0
   4   6   4  138.02   19.22   0
  -4   6  -4  166.00   18.84   0
   5  -6   4  489.62   36.48   0
  -5  -6  -4  446.73   37.74   0
  -5   6  -4  381.65   35.01   0
   5   6   4  383.95   36.68   0
   6  -6   4   85.22   14.81   0
  -6  -6  -4  108.07   16.90   0
   6   6   4   64.72   16.51   0
  -6   6  -4   73.50   13.81   0
  -7  -6  -4   -5.09   15.31   0
   7  -6   4   11.93   11.70   0
  -7   6  -4   -0.01   11.35   0
   7   6   4    1.23   14.93   0
   8  -6   4   14.16   13.64   0
  -8  -6  -4   -3.65   17.68   0
  -8   6  -4    4.76   13.52   0
   8   6   4  -15.43   18.01   0
   9  -6   4  131.86   23.09   0
  -9  -6  -4  123.14   25.22   0
  -9   6  -4   85.88   19.55   0
   9   6   4  162.94   28.18   0
  10  -6   4  -15.05   20.88   0
 -10  -6  -4  -13.63   27.27   0
 -10   6  -4  -12.19   18.78   0
  10   6   4  -13.80   29.35   0
 -10  -7   4  -20.99   41.98   0
  10  -7  -4    0.66   24.02   0
  10   7  -4  -54.02   38.67   0
  -9  -7   4   49.04   28.66   0
  -9  -7   4  -34.52   28.53   0
   9  -7  -4   56.97   17.96   0
   9   7  -4   49.41   33.50   0
  -8  -7   4  -13.04   21.20   0
   8  -7  -4   -1.32   13.08   0
  -8  -7   4   44.55   27.10   0
   8   7  -4   36.06   29.95   0
   7  -7  -4   -3.00    9.73   0
  -7  -7   4  -19.27   21.79   0
  -7  -7   4  -25.61   19.69   0
   7   7  -4   13.28   21.58   0
  -6  -7   4  103.03   25.67   0
   6  -7  -4  117.67   14.50   0
  -6  -7   4  163.83   25.80   0
   6   7  -4  116.39   23.71   0
  -5  -7   4  113.69   21.62   0
   5  -7  -4  107.29   13.78   0
  -5  -7   4   96.16   19.72   0
   5   7  -4  108.30   21.03   0
  -4  -7   4   -0.47   13.99   0
   4  -7  -4   15.98    7.33   0
  -4  -7   4  -16.32   13.61   0
   3  -7  -4  754.36   54.86   0
  -3  -7   4  793.83   62.28   0
  -3  -7   4  701.35   60.91   0
   2  -7  -4    5.42    6.81   0
  -2  -7   4   14.40   12.90   0
  -2  -7   4   16.15   13.64   0
   1  -7  -4  130.03   15.61   0
  -1  -7   4  176.10   22.54   0
   1  -7  -4  143.79   17.15   0
  -1  -7   4  172.50   22.21   0
   0  -7  -4   26.05    9.36   0
   0  -7   4    2.60   12.52   0
   0  -7   4   -3.23   10.46   0
  -1  -7  -4   22.44    9.94   0
   1  -7   4   17.56   11.12   0
   1  -7   4   10.97   12.69   0
   2  -7   4  351.49   33.26   0
  -2  -7  -4  362.51   31.76   0
   3  -7   4   65.99   13.51   0
  -3  -7  -4   72.22   14.04   0
  -3   7  -4   68.98   12.22   0
   4  -7   4   18.33   10.83   0
  -4  -7  -4   16.00   12.49   0
  -4   7  -4    5.68    9.50   0
   5  -7   4   41.71   12.22   0
  -5  -7  -4   36.52   14.64   0
  -5   7  -4   35.23   11.59   0
   5   7   4   29.09   13.52   0
   6  -7   4  178.68   24.67   0
  -6  -7  -4  239.72   29.85   0
  -6   7  -4  185.97   23.68   0
   6   7   4  198.73   28.14   0
  -7  -7  -4   50.84   20.18   0
   7  -7   4   43.74   15.47   0
  -7   7  -4   41.56   13.96   0
   7   7   4   61.50   19.76   0
   8  -7   4  -12.49   15.59   0
  -8  -7  -4   -7.40   21.79   0
   8   7   4   13.55   21.29   0
  -8   7  -4    2.54   14.66   0
  -9  -7  -4  -14.16   25.14   0
   9  -7   4   21.63   19.74   0
  -9   7  -4   14.49   17.96   0
   9   7   4  -42.83   25.52   0
  -9  -8   4   42.35   37.42   0
   9  -8  -4    8.43   21.48   0
   9   8  -4   -6.84   35.67   0
   8  -8  -4   17.65   17.06   0
  -8  -8   4  -37.85   28.71   0
  -8  -8   4   47.40   30.74   0
   8   8  -4    5.64   28.74   0
  -7  -8   4  118.19   32.39   0
   7  -8  -4  183.15   23.66   0
  -7  -8   4  175.61   34.93   0
   7   8  -4  191.33   31.85   0
   6  -8  -4  101.76   14.37   0
  -6  -8   4   87.75   28.27   0
  -6  -8   4   50.89   23.13   0
   6   8  -4  110.30   24.96   0
  -5  -8   4   12.91   18.90   0
  -5  -8   4   17.04   18.79   0
  -4  -8   4   57.16   21.25   0
  -4  -8   4   41.80   19.41   0
   4  -8  -4   54.36   10.55   0
  -3  -8   4   60.29   17.69   0
   3  -8  -4   73.88   12.30   0
  -3  -8   4   68.51   19.71   0
   2  -8  -4   -2.46    8.69   0
  -2  -8   4    4.54   15.13   0
  -2  -8   4    6.67   13.52   0
  -1  -8   4  107.90   19.65   0
   1  -8  -4   88.71   14.19   0
   1  -8  -4  105.17   16.03   0
  -1  -8   4  124.80   22.29   0
   0  -8  -4   70.43   13.07   0
   0  -8  -4   64.42   13.73   0
   0  -8   4   42.65   15.75   0
   0  -8   4   52.10   16.78   0
   1  -8   4  241.85   32.15   0
  -1  -8  -4  221.99   25.62   0
   1  -8   4  238.27   28.77   0
  -1  -8  -4  234.92   25.68   0
   2  -8   4    7.45   12.66   0
  -2  -8  -4   -2.04   12.34   0
  -3  -8  -4   45.29   14.42   0
   3  -8   4   24.59   13.67   0
   4  -8   4  204.09   27.92   0
  -4  -8  -4  218.86   28.86   0
  -5  -8  -4   30.78   17.71   0
   5  -8   4   17.92   13.73   0
   6  -8   4   27.10   15.42   0
  -6  -8  -4   30.26   20.41   0
   6   8   4   37.68   17.57   0
  -7  -8  -4   37.19   23.76   0
   7  -8   4   49.63   18.02   0
   7   8   4   34.09   21.58   0
  -8  -8  -4  -47.38   24.85   0
   8  -8   4  -19.50   19.30   0
   8   8   4   15.41   25.45   0
   7  -9  -4   12.77   16.68   0
  -7  -9   4   37.22   34.63   0
  -7  -9   4    1.64   30.49   0
  -6  -9   4   33.97   27.96   0
  -6  -9   4   55.17   29.95   0
   6  -9  -4   59.96   15.27   0
  -5  -9   4  130.39   29.09   0
  -5  -9   4  179.16   30.72   0
   5  -9  -4  160.88   22.84   0
  -4  -9   4   66.26   24.63   0
   4  -9  -4   20.17   12.12   0
  -4  -9   4   51.11   23.28   0
   3  -9  -4  112.88   16.54   0
  -3  -9   4  105.37   23.76   0
  -3  -9   4   55.28   22.88   0
  -2  -9   4  134.54   24.59   0
  -2  -9   4  127.59   26.14   0
   2  -9  -4  126.12   18.95   0
   2  -9  -4  193.60   22.01   0
   1  -9  -4   71.17   15.38   0
   1  -9  -4   74.10   16.92   0
  -1  -9   4   94.69   21.86   0
  -1  -9   4   80.75   22.88   0
   0  -9  -4   15.57   13.13   0
   0  -9   4   17.02   18.82   0
   0  -9  -4   -8.21   13.30   0
   0  -9   4   19.47   17.00   0
  -1  -9  -4  185.80   26.77   0
   1  -9   4  125.17   25.08   0
  -1  -9  -4  184.46   26.81   0
   1  -9   4  199.35   28.85   0
   2  -9   4    2.36   15.36   0
  -2  -9  -4   12.10   15.50   0
   2  -9   4   13.78   20.20   0
  -2  -9  -4  -16.83   14.63   0
  -3  -9  -4   45.29   18.93   0
  -3  -9  -4   30.47   17.09   0
   3  -9   4   28.33   16.86   0
  -4  -9  -4  170.01   29.41   0
   4  -9   4  167.08   25.60   0
  -4  -9  -4  153.97   26.81   0
   5  -9   4   37.64   18.00   0
  -5  -9  -4   35.37   22.79   0
  -5  -9  -4   80.68   26.15   0
   6  -9   4    0.32   17.94   0
  -6  -9  -4   -1.17   24.50   0
  -6  -9  -4   60.35   27.28   0
   7  -9   4  115.27   25.97   0
  -7  -9  -4  195.85   38.67   0
  -7  -9  -4  128.15   32.77   0
   6 -10  -4    6.22   18.89   0
  -6 -10   4   39.45   36.17   0
  -6 -10   4   74.33   36.73   0
   5 -10  -4   16.07   17.58   0
  -5 -10   4   55.92   32.88   0
  -5 -10   4   -3.46   29.68   0
  -4 -10   4   43.36   29.10   0
  -4 -10   4  -16.55   26.58   0
   4 -10  -4   37.58   16.87   0
  -3 -10   4  166.63   34.91   0
   3 -10  -4  169.06   27.73   0
   3 -10  -4  208.32   24.94   0
  -3 -10   4  128.80   32.09   0
   2 -10  -4   39.93   16.95   0
   2 -10  -4   -5.20   17.32   0
  -2 -10   4  -35.59   20.83   0
  -2 -10   4    6.14   25.47   0
   1 -10  -4   10.12   16.81   0
  -1 -10   4   24.76   21.94   0
   1 -10  -4   -0.37   16.89   0
  -1 -10   4  -17.08   23.57   0
   0 -10  -4   31.02   17.78   0
   0 -10  -4   30.50   19.41   0
   0 -10   4   80.71   23.28   0
   0 -10   4   76.88   27.10   0
   1 -10   4   26.99   21.84   0
  -1 -10  -4    1.89   18.00   0
  -1 -10  -4   36.32   18.12   0
   1 -10   4   22.27   25.37   0
  -2 -10  -4   41.73   21.65   0
   2 -10   4    9.07   20.98   0
   2 -10   4   62.14   27.42   0
  -2 -10  -4   33.23   20.34   0
  -3 -10  -4   10.65   23.07   0
  -3 -10  -4   -3.66   20.77   0
   3 -10   4   34.21   20.98   0
  -4 -10  -4   12.44   24.27   0
  -4 -10  -4   -8.71   25.58   0
   4 -10   4   16.38   22.52   0
  -5 -10  -4   -5.77   27.91   0
   5 -10   4  -17.22   21.99   0
  -5 -10  -4   -2.42   29.56   0
  -6 -10  -4  -16.78   31.67   0
  -6 -10  -4   33.23   33.36   0
   6 -10   4   19.70   24.22   0
   3 -11  -4  -35.02   24.65   0
  -3 -11   4    1.40   32.93   0
   3 -11  -4   -8.41   21.84   0
  -3 -11   4   -6.98   33.95   0
  -2 -11   4   10.55   32.89   0
  -2 -11   4    8.42   32.07   0
   2 -11  -4   -1.08   24.93   0
   2 -11  -4   -2.47   22.24   0
   1 -11  -4   11.71   23.81   0
   1 -11  -4  -12.26   22.28   0
  -1 -11   4  -82.61   30.58   0
  -1 -11   4  -45.77   27.29   0
   0 -11  -4    9.84   22.68   0
   0 -11   4   82.90   33.04   0
   0 -11   4   10.95   28.16   0
   0 -11  -4  -25.17   23.00   0
  -1 -11  -4   10.70   24.45   0
   1 -11   4   82.14   29.72   0
   1 -11   4   22.45   33.20   0
  -1 -11  -4  -16.87   22.94   0
  -2 -11  -4  -43.09   24.97   0
  -2 -11  -4   85.82   27.64   0
   2 -11   4    2.34   26.50   0
   2 -11   4   -5.93   34.01   0
  -3 -11  -4  -43.16   27.33   0
  -3 -11  -4    7.66   30.57   0
   3 -11   4   18.02   37.89   0
   3 -11   4    2.13   27.26   0
 -12   0   5  -40.10   19.91   0
  12   0  -5   40.38   29.27   0
 -12   0   5   -1.73   33.54   0
  11   0  -5   12.73   23.37   0
 -11   0   5   16.37   26.41   0
 -11   0   5   -6.50   16.39   0
 -10   0   5  -11.06   13.32   0
  10   0  -5    8.77   16.59   0
 -10   0   5    1.17   21.02   0
  -9   0   5  181.46   26.36   0
  -9   0   5  136.23   21.06   0
   9   0  -5  133.07   22.97   0
  -8   0   5    2.36   14.14   0
   8   0  -5   -0.01   10.93   0
  -8   0   5   -4.59    9.09   0
  -7   0   5    0.23   11.63   0
   7   0  -5    0.27    9.82   0
  -7   0   5    6.91    7.79   0
  -6   0   5    5.79    6.41   0
  -6   0   5   13.78    9.36   0
   6   0  -5   -2.88    7.92   0
  -5   0   5  275.99   26.43   0
   5   0  -5  268.67   25.53   0
  -5   0   5  337.82   24.69   0
  -4   0   5   -0.43    5.73   0
   4   0  -5   -5.38    5.02   0
  -4   0   5   -4.53    4.53   0
  -3   0   5    9.17    4.78   0
   3   0  -5   20.96    5.77   0
  -3   0   5   10.85    4.37   0
   3   0  -5   14.39    5.20   0
   2   0  -5    0.65    3.78   0
  -2   0   5   -3.38    3.22   0
   2   0  -5   -5.98    3.21   0
  -2   0   5   -1.49    3.22   0
  -1   0   5   58.89    7.89   0
   1   0  -5   76.60    8.49   0
   1   0  -5   78.82    8.27   0
  -1   0   5   76.36    7.49   0
   0   0   5   13.51    3.42   0
   0   0  -5    7.44    3.43   0
   0   0   5    8.79    4.23   0
  -1   0  -5   55.98    7.24   0
   1   0   5   52.71    6.78   0
   2   0   5    1.14    3.01   0
  -2   0  -5    4.58    3.81   0
  -3   0  -5  473.36   35.58   0
   3   0   5  473.11   35.45   0
   4   0   5   -0.30    4.80   0
  -4   0  -5    1.83    5.22   0
  -5   0  -5  765.13   59.20   0
   5   0   5  837.80   59.55   0
  -6   0  -5    4.02    7.21   0
   6   0   5   -1.78    7.87   0
   7   0   5   91.39   15.15   0
  -7   0  -5   85.97   15.15   0
   8   0   5  -14.71   11.64   0
  -8   0  -5  -13.60   11.34   0
  -9   0  -5  233.90   31.15   0
   9   0   5  286.96   33.02   0
  10   0   5  -23.12   19.30   0
 -10   0  -5    8.55   17.41   0
  11   0   5  -11.52   25.30   0
 -11   0  -5    8.38   21.86   0
  12   0   5  -12.32   32.71   0
 -12   0  -5  -28.86   26.58   0
 -12  -1   5   44.72   36.04   0
  12  -1  -5   61.25   27.49   0
 -12  -1   5   53.08   24.92   0
 -12   1   5    5.06   18.94   0
  12   1  -5   26.51   31.45   0
 -12   1   5   48.55   31.55   0
  11  -1  -5   30.83   20.43   0
 -11  -1   5  -11.56   18.14   0
 -11  -1   5   13.65   27.42   0
 -11   1   5   25.41   15.11   0
  11   1  -5  -15.11   22.50   0
 -11   1   5   34.69   25.00   0
 -10  -1   5   51.70   23.12   0
 -10  -1   5   32.36   15.55   0
  10  -1  -5    3.77   16.78   0
  10   1  -5   22.18   19.32   0
 -10   1   5    2.43   12.22   0
 -10   1   5   24.12   20.49   0
   9  -1  -5   17.40   14.28   0
  -9  -1   5   20.03   18.31   0
  -9  -1   5   37.04   13.70   0
   9   1  -5    6.75   15.51   0
  -9   1   5   24.67   16.55   0
  -9   1   5   24.52   10.86   0
  -8  -1   5   15.17   15.19   0
   8  -1  -5   -0.01   10.94   0
  -8  -1   5   -1.16   10.36   0
   8   1  -5   11.33   12.46   0
  -8   1   5   29.15   14.06   0
  -8   1   5    6.63    8.30   0
  -7  -1   5   10.59    9.97   0
  -7  -1   5    1.36   12.11   0
   7  -1  -5    8.14    9.11   0
   7   1  -5    7.71   11.12   0
  -7   1   5   14.81   10.79   0
  -7   1   5   -5.72    6.68   0
  -6  -1   5   51.49   10.36   0
  -6  -1   5   51.30   12.52   0
   6  -1  -5   53.65   10.53   0
   6   1  -5   45.78   13.34   0
  -6   1   5   41.10   11.29   0
  -6   1   5   55.06    8.56   0
   5  -1  -5   46.39    8.85   0
  -5  -1   5   50.93    9.51   0
  -5  -1   5   48.38   11.01   0
   5   1  -5   39.91    9.61   0
  -5   1   5   67.84    8.17   0
  -5   1   5   61.51   10.17   0
  -4  -1   5  410.39   32.36   0
   4  -1  -5  414.28   31.67   0
  -4  -1   5  397.68   33.87   0
  -4   1   5  394.29   31.45   0
  -4   1   5  480.59   30.70   0
   4   1  -5  365.86   32.98   0
   3  -1  -5  168.30   13.82   0
  -3  -1   5  159.22   15.10   0
   3  -1  -5  153.25   14.33   0
  -3  -1   5  147.52   15.59   0
   3   1  -5  160.05   15.63   0
  -3   1   5  147.62   13.01   0
   3   1  -5  165.39   16.18   0
  -2  -1   5   63.01    8.89   0
   2  -1  -5   56.07    6.77   0
  -2  -1   5   57.98    8.90   0
   2  -1  -5   54.50    7.18   0
  -2   1   5   55.78    5.72   0
  -2   1   5   74.91    5.82   0
   2   1  -5   62.38    9.38   0
  -1  -1   5  230.73   18.13   0
  -1  -1   5  197.46   18.46   0
   1  -1  -5  222.45   16.46   0
   1  -1  -5  196.26   16.53   0
   1   1  -5  206.44   18.55   0
   1   1  -5  203.17   18.15   0
  -1   1   5  257.26   15.84   0
   0  -1   5  350.41   28.01   0
   0  -1  -5  429.86   27.02   0
   0  -1   5  365.50   28.93   0
   0   1  -5  368.24   28.57   0
   0   1   5  349.02   26.94   0
  -1  -1  -5 1219.65   82.87   0
   1  -1   5 1101.26   83.46   0
   1   1   5 1291.89   82.80   0
  -1   1  -5 1114.52   83.82   0
   2  -1   5 1909.15  134.59   0
  -2  -1  -5 1978.97  134.24   0
  -2   1  -5 1810.63  134.83   0
   2   1   5 1989.07  134.19   0
  -3  -1  -5  197.62   16.58   0
   3  -1   5  179.23   16.45   0
   3   1   5  187.85   16.46   0
  -3   1  -5  188.28   17.08   0
  -4  -1  -5  120.99   13.97   0
   4  -1   5  134.02   13.69   0
  -4   1  -5  124.14   14.40   0
   4   1   5  126.36   14.24   0
  -5  -1  -5  637.54   48.09   0
   5  -1   5  638.72   48.03   0
   5   1   5  582.50   48.19   0
  -5   1  -5  685.47   48.60   0
  -6  -1  -5    1.26    7.13   0
   6  -1   5    1.33    7.66   0
   6   1   5    8.03    9.09   0
  -6   1  -5   -0.43    7.51   0
   7  -1   5    0.97    9.58   0
  -7  -1  -5   -2.96    9.64   0
  -7   1  -5   -9.17    8.67   0
   7   1   5    0.63   10.50   0
  -8  -1  -5   80.98   15.74   0
   8  -1   5   58.16   14.58   0
   8   1   5   60.44   15.70   0
  -8   1  -5   83.94   15.18   0
   9  -1   5   63.59   16.68   0
  -9  -1  -5   75.57   17.60   0
  -9   1  -5   59.94   15.81   0
   9   1   5   61.03   20.00   0
 -10  -1  -5   15.81   18.13   0
  10  -1   5   22.66   18.92   0
  10   1   5   16.12   20.29   0
 -10   1  -5   -0.68   16.57   0
  11  -1   5   23.05   24.69   0
 -11  -1  -5    3.96   20.90   0
  11   1   5   46.23   27.34   0
 -11   1  -5   26.37   21.52   0
  12  -1   5   37.39   30.19   0
 -12  -1  -5  110.85   30.45   0
  12   1   5   84.35   35.93   0
 -12   1  -5   43.83   27.76   0
 -12  -2   5   32.14   26.04   0
  12  -2  -5  -23.48   26.20   0
 -12  -2   5   46.85   35.28   0
  12   2  -5   32.76   36.11   0
 -12   2   5   15.82   18.02   0
 -12   2   5  -13.46   27.54   0
 -11  -2   5   78.81   31.24   0
 -11  -2   5    9.69   20.37   0
  11  -2  -5  -16.86   18.62   0
  11   2  -5   38.42   29.40   0
 -11   2   5   53.00   24.04   0
 -11   2   5  -16.03   13.41   0
  10  -2  -5    4.29   16.96   0
 -10  -2   5  -16.05   16.84   0
 -10  -2   5   38.83   25.61   0
  10   2  -5   11.47   20.28   0
 -10   2   5   25.30   11.55   0
 -10   2   5   15.60   17.97   0
  -9  -2   5   38.31   21.73   0
  -9  -2   5   16.48   13.74   0
   9  -2  -5   18.39   12.86   0
   9   2  -5   48.49   18.85   0
  -9   2   5   31.72    9.78   0
  -9   2   5   24.78   15.77   0
   8  -2  -5    2.30   10.41   0
  -8  -2   5   -1.76   14.55   0
  -8  -2   5   12.15   11.85   0
  -8   2   5  -14.93   12.21   0
   8   2  -5   14.54   13.90   0
  -8   2   5   16.31    7.92   0
  -7  -2   5  131.61   21.09   0
   7  -2  -5  166.43   19.39   0
  -7  -2   5  175.68   25.40   0
  -7   2   5  185.04   20.73   0
  -7   2   5  183.14   16.41   0
   7   2  -5  181.43   25.39   0
   6  -2  -5    5.30    6.48   0
  -6  -2   5    9.91   11.47   0
  -6  -2   5   -6.09    7.79   0
  -6   2   5    5.63    7.10   0
  -6   2   5   12.40    4.85   0
   6   2  -5   10.23    9.20   0
   5  -2  -5  247.50   19.74   0
  -5  -2   5  221.43   21.80   0
  -5  -2   5  238.72   24.23   0
   5   2  -5  207.48   23.18   0
  -5   2   5  191.75   18.81   0
  -5   2   5  252.29   17.81   0
  -4  -2   5   41.68   10.27   0
   4  -2  -5   41.93    6.47   0
  -4  -2   5   34.73    8.24   0
   4   2  -5   25.85    7.97   0
  -4   2   5   34.42    4.63   0
  -4   2   5   44.01    4.78   0
   3  -2  -5    7.43    3.36   0
   3  -2  -5    8.82    4.24   0
  -3  -2   5    0.50    5.81   0
  -3  -2   5    2.94    5.94   0
   3   2  -5    2.56    6.24   0
   3   2  -5    1.55    6.35   0
   2  -2  -5  170.78   12.80   0
  -2  -2   5  176.39   16.63   0
  -2  -2   5  170.40   16.47   0
   2   2  -5  159.64   16.24   0
   2   2  -5  155.13   16.27   0
  -1  -2   5 3463.80  233.67   0
  -1  -2   5 3297.21  233.27   0
   1   2  -5 3186.71  233.19   0
   1   2  -5 3436.03  233.58   0
   0  -2   5  563.73   41.22   0
   0   2  -5  544.30   41.29   0
  -1  -2  -5  160.72   11.74   0
   1  -2   5  133.93   13.26   0
   1   2   5  130.80   11.23   0
  -1   2  -5  151.73   14.42   0
  -2  -2  -5  635.68   41.79   0
   2  -2   5  563.47   42.47   0
  -2   2  -5  549.69   42.99   0
   2   2   5  547.13   41.58   0
  -3  -2  -5    8.08    5.06   0
   3  -2   5    8.98    5.22   0
  -3   2  -5    7.36    5.70   0
   3   2   5    4.69    5.06   0
   4  -2   5  947.61   66.55   0
  -4  -2  -5  958.07   66.45   0
   4   2   5  860.17   66.52   0
  -4   2  -5  891.08   66.98   0
  -5  -2  -5  124.06   14.94   0
   5  -2   5  109.19   14.09   0
   5   2   5   96.95   15.09   0
  -5   2  -5  129.08   15.55   0
  -6  -2  -5  118.42   16.11   0
   6  -2   5   89.44   12.99   0
  -6   2  -5  110.49   16.03   0
   6   2   5  110.51   16.58   0
   7  -2   5  294.46   28.30   0
  -7  -2  -5  299.56   28.79   0
  -7   2  -5  315.20   29.28   0
   7   2   5  268.14   30.13   0
   8  -2   5    0.82   11.05   0
  -8  -2  -5   12.51   11.36   0
   8   2   5    6.48   14.44   0
  -8   2  -5  -13.38   11.15   0
   9  -2   5   -6.29   13.98   0
  -9  -2  -5    0.76   13.87   0
   9   2   5    8.67   15.90   0
  -9   2  -5   26.50   14.70   0
  10  -2   5   38.78   18.87   0
 -10  -2  -5   46.05   20.07   0
  10   2   5   34.68   19.95   0
 -10   2  -5   57.00   19.45   0
  11  -2   5  -11.94   23.98   0
 -11  -2  -5    7.75   22.04   0
 -11   2  -5  -14.67   20.27   0
  11   2   5   43.77   27.58   0
 -12  -2  -5  -36.56   25.21   0
  12  -2   5   25.48   28.94   0
  12   2   5  122.78   39.31   0
 -12   2  -5   14.62   27.20   0
  12  -3  -5   -9.87   25.18   0
 -12  -3   5   -4.55   28.19   0
 -12  -3   5   80.90   40.87   0
 -12   3   5   14.48   19.12   0
 -11  -3   5   68.21   31.74   0
  11  -3  -5   21.45   20.17   0
 -11  -3   5   14.41   24.51   0
 -11   3   5    3.55   19.78   0
 -11   3   5   30.07   14.91   0
  11   3  -5   85.92   34.19   0
  10  -3  -5   34.25   16.78   0
 -10  -3   5   -5.00   25.54   0
 -10  -3   5   11.90   19.04   0
 -10   3   5   13.14   11.39   0
  10   3  -5   54.74   26.04   0
 -10   3   5   24.91   15.98   0
  -9  -3   5   15.03   15.96   0
   9  -3  -5   -6.58   12.18   0
  -9  -3   5  -30.70   19.31   0
  -9   3   5   -6.07   12.66   0
   9   3  -5   11.27   21.98   0
  -9   3   5    1.26    8.45   0
  -8  -3   5   17.58   17.84   0
   8  -3  -5    1.52    9.39   0
  -8  -3   5    6.00   13.43   0
   8   3  -5    0.30   15.92   0
  -8   3   5   10.44   10.16   0
  -8   3   5    5.22    6.96   0
  -7  -3   5   80.83   18.67   0
   7  -3  -5  114.15   15.74   0
  -7  -3   5  120.20   18.21   0
  -7   3   5   99.84   11.41   0
  -7   3   5  110.38   13.81   0
   7   3  -5  117.14   20.53   0
   6  -3  -5  296.34   23.15   0
  -6  -3   5  266.59   29.97   0
  -6  -3   5  295.26   27.45   0
   6   3  -5  237.55   29.14   0
  -6   3   5  258.48   19.93   0
   5  -3  -5  123.40   11.72   0
  -5  -3   5  110.40   17.79   0
  -5  -3   5  128.37   16.48   0
   5   3  -5   76.39   15.41   0
  -4  -3   5   71.78   13.92   0
  -4  -3   5   68.63   12.07   0
   4  -3  -5  106.43    9.20   0
   4   3  -5   97.00   13.87   0
   3  -3  -5  101.02    9.48   0
  -3  -3   5   95.28   14.06   0
   3  -3  -5  100.83    8.13   0
  -3  -3   5  101.39   13.96   0
   3   3  -5   86.29   13.69   0
  -2  -3   5  234.93   21.76   0
  -2  -3   5  227.24   21.50   0
   2   3  -5  237.84   21.56   0
   2   3  -5  224.13   21.71   0
  -1  -3   5  104.43   13.18   0
  -1  -3   5  101.77   13.77   0
   1   3  -5  108.41   13.31   0
   0  -3   5  156.15   16.40   0
   0  -3   5  146.98   15.15   0
   0  -3  -5  147.16   10.97   0
   0   3  -5  137.81   14.91   0
  -1  -3  -5  636.23   40.86   0
   1  -3   5  520.71   42.58   0
  -1   3  -5  537.35   42.86   0
  -2  -3  -5   53.35    7.23   0
   2  -3   5   37.99    7.28   0
   2   3   5   46.67    6.71   0
  -2   3  -5   54.29    9.28   0
   3  -3   5  569.83   42.02   0
  -3  -3  -5  613.43   41.58   0
   3   3   5  502.78   41.34   0
  -3   3  -5  540.98   42.63   0
  -4  -3  -5   10.47    6.34   0
   4  -3   5   16.86    6.03   0
   4   3   5   16.94    7.15   0
  -4   3  -5   10.04    7.41   0
  -5  -3  -5   10.37    7.88   0
   5  -3   5    5.25    6.97   0
  -5   3  -5   13.89    8.30   0
   5   3   5   16.23    8.17   0
   6  -3   5   61.10   10.75   0
  -6  -3  -5   67.63   12.45   0
   6   3   5   59.53   13.33   0
  -6   3  -5   60.52   12.25   0
  -7  -3  -5  318.27   30.32   0
   7  -3   5  300.67   29.27   0
   7   3   5  323.44   32.69   0
  -7   3  -5  313.07   30.27   0
  -8  -3  -5   37.74   13.43   0
   8  -3   5   25.52   13.61   0
   8   3   5   39.19   14.96   0
  -8   3  -5   29.00   12.65   0
  -9  -3  -5   -5.40   14.72   0
   9  -3   5   13.40   14.73   0
   9   3   5   16.46   17.89   0
  -9   3  -5    3.78   13.33   0
 -10  -3  -5   39.81   19.12   0
  10  -3   5   25.72   19.63   0
  10   3   5   29.88   25.55   0
  11  -3   5  -41.15   21.56   0
 -11  -3  -5  -21.80   22.20   0
  11   3   5  -16.97   27.90   0
 -11   3  -5  -32.08   20.58   0
 -11  -4   5   35.30   36.27   0
 -11  -4   5   47.46   27.52   0
  11  -4  -5    7.81   22.66   0
  11   4  -5    0.55   38.34   0
 -10  -4   5  183.75   28.87   0
  10  -4  -5  118.58   22.24   0
 -10  -4   5  119.41   32.98   0
  10   4  -5  175.46   36.48   0
  -9  -4   5   50.85   18.82   0
  -9  -4   5   29.88   22.05   0
   9   4  -5   49.97   23.70   0
   8  -4  -5  368.55   32.02   0
  -8  -4   5  407.05   37.98   0
  -8  -4   5  284.23   41.27   0
   8   4  -5  321.41   42.20   0
  -7  -4   5   23.84   13.84   0
   7  -4  -5    8.96    7.97   0
  -7  -4   5    0.51   13.52   0
   7   4  -5  -30.77   14.12   0
  -6  -4   5   -5.38   10.84   0
   6  -4  -5   14.50    6.05   0
  -6  -4   5  -10.69   10.10   0
   6   4  -5   -2.84   12.24   0
   5  -4  -5  106.22   11.16   0
  -5  -4   5  140.07   19.11   0
  -5  -4   5   90.97   17.14   0
   5   4  -5   96.24   17.09   0
  -4  -4   5  185.81   21.24   0
  -4  -4   5  165.29   20.99   0
   4  -4  -5  170.65   13.68   0
   4   4  -5  160.46   20.92   0
  -3  -4   5  147.72   19.17   0
  -3  -4   5  140.95   19.54   0
   3  -4  -5  181.61   12.41   0
   3   4  -5  139.11   19.18   0
  -2  -4   5  433.53   38.51   0
  -2  -4   5  475.99   38.57   0
   2   4  -5  517.56   38.48   0
   2   4  -5  466.63   38.35   0
  -1  -4   5  162.39   17.32   0
  -1  -4   5  144.18   18.02   0
   1   4  -5  154.82   17.07   0
   0  -4  -5  144.70   12.24   0
   0  -4   5  163.30   17.92   0
   0  -4   5  157.13   17.03   0
   0   4  -5  175.22   17.07   0
  -1  -4  -5  167.20   14.16   0
   1  -4   5  170.90   17.30   0
  -1   4  -5  163.59   17.01   0
   2  -4   5   19.65    6.31   0
  -2  -4  -5   13.75    5.11   0
  -2   4  -5   18.07    7.08   0
   2   4   5    4.90    3.93   0
   3  -4   5  313.37   24.78   0
  -3  -4  -5  304.82   23.51   0
   3   4   5  252.79   22.92   0
  -3   4  -5  253.24   24.43   0
   4  -4   5  175.06   17.58   0
  -4  -4  -5  173.55   17.61   0
  -4   4  -5  156.88   18.48   0
   4   4   5  166.65   17.79   0
  -5  -4  -5  142.10   17.68   0
   5  -4   5  145.74   16.93   0
   5   4   5  147.45   18.28   0
  -5   4  -5  133.73   18.46   0
   6  -4   5  394.65   33.07   0
  -6  -4  -5  438.93   34.05   0
  -6   4  -5  362.97   33.66   0
   6   4   5  346.73   34.75   0
   7  -4   5   10.76   10.52   0
  -7  -4  -5   13.79   11.27   0
   7   4   5   29.83   14.80   0
  -7   4  -5   26.57   11.93   0
   8  -4   5   73.40   14.74   0
  -8  -4  -5   35.64   15.72   0
   8   4   5   40.74   17.04   0
  -8   4  -5   27.22   13.35   0
   9  -4   5   22.74   15.75   0
  -9  -4  -5    8.27   17.11   0
  -9   4  -5   25.31   14.10   0
   9   4   5   40.88   22.01   0
  10  -4   5  178.50   26.49   0
 -10  -4  -5  118.33   24.59   0
  10   4   5  135.98   29.70   0
 -10   4  -5   87.96   21.75   0
  11  -4   5  -22.86   24.58   0
 -11  -4  -5   33.50   24.92   0
  11   4   5   46.05   32.13   0
 -11   4  -5   19.26   21.63   0
 -11  -5   5   24.64   31.30   0
 -11  -5   5   60.47   38.06   0
  11  -5  -5    3.77   23.93   0
  11   5  -5    7.12   39.87   0
 -10  -5   5   37.78   31.13   0
 -10  -5   5  -27.86   24.48   0
  10  -5  -5   35.78   18.72   0
  10   5  -5   35.38   32.10   0
   9  -5  -5   48.66   15.05   0
  -9  -5   5   23.96   22.25   0
  -9  -5   5   74.92   23.44   0
   9   5  -5    6.56   24.38   0
  -8  -5   5   70.29   21.54   0
   8  -5  -5   74.47   14.34   0
  -8  -5   5   78.81   20.27   0
   8   5  -5  129.08   27.57   0
  -7  -5   5   18.03   17.24   0
  -7  -5   5    1.07   14.76   0
   7  -5  -5   19.46    8.45   0
   7   5  -5    6.63   18.04   0
  -6  -5   5   63.42   17.42   0
  -6  -5   5   93.92   20.61   0
   6  -5  -5   94.06   11.87   0
   6   5  -5   85.71   18.64   0
  -5  -5   5  468.72   41.33   0
  -5  -5   5  443.59   41.87   0
   5  -5  -5  478.33   34.32   0
   5   5  -5  440.89   42.00   0
  -4  -5   5    5.32   10.29   0
  -4  -5   5   24.61   12.59   0
   4  -5  -5   18.28    4.27   0
   4   5  -5   10.03   11.27   0
   3  -5  -5    6.38    3.08   0
  -3  -5   5   11.63    9.14   0
  -3  -5   5   19.59   11.03   0
   3   5  -5   10.24   10.56   0
  -2  -5   5   20.31   10.33   0
  -2  -5   5   16.03    8.71   0
  -1  -5   5   32.10    9.28   0
  -1  -5   5   37.21   11.40   0
   1   5  -5   33.80    9.36   0
   0  -5   5   69.82   12.96   0
   0  -5  -5   78.18    9.50   0
   0  -5   5  107.63   14.82   0
   0   5  -5   96.67   13.29   0
  -1  -5  -5   32.67    6.58   0
   1  -5   5   33.63    9.73   0
  -1   5  -5   23.75    8.33   0
  -2  -5  -5   75.14   10.14   0
  -2   5  -5   72.17   11.43   0
  -3  -5  -5  220.62   20.39   0
   3  -5   5  246.47   21.60   0
   3   5   5  209.86   19.01   0
  -3   5  -5  187.62   21.11   0
   4  -5   5   20.68    8.61   0
  -4  -5  -5   19.16    8.67   0
   4   5   5   13.68    8.29   0
  -4   5  -5   17.25    8.87   0
   5  -5   5  113.18   15.69   0
  -5  -5  -5   97.72   14.11   0
  -5   5  -5   86.93   14.59   0
   5   5   5   58.87   13.91   0
  -6  -5  -5   -0.22   10.99   0
   6  -5   5   -2.64    8.87   0
   6   5   5  -21.78   11.05   0
  -6   5  -5  -11.82    9.66   0
  -7  -5  -5   21.76   13.81   0
   7  -5   5   17.10   11.06   0
  -7   5  -5   26.33   11.89   0
   7   5   5    5.31   13.96   0
  -8  -5  -5   -4.55   15.71   0
   8  -5   5    3.67   13.03   0
  -8   5  -5   -2.94   13.08   0
   8   5   5   12.16   17.41   0
  -9  -5  -5   52.93   20.40   0
   9  -5   5   89.79   19.82   0
   9   5   5   30.50   21.43   0
  -9   5  -5   41.97   16.96   0
 -10  -5  -5  -15.48   23.07   0
  10  -5   5  -26.50   18.24   0
 -10   5  -5   55.43   19.87   0
  10   5   5    6.27   25.05   0
 -11  -5  -5   78.03   29.18   0
  11  -5   5  115.01   29.00   0
  11   5   5   60.34   34.23   0
 -11   5  -5  124.62   25.84   0
 -10  -6   5   83.53   36.73   0
 -10  -6   5   86.76   29.56   0
  10  -6  -5   97.28   22.75   0
  10   6  -5   74.35   41.18   0
  -9  -6   5   38.95   24.84   0
   9  -6  -5   72.61   17.52   0
  -9  -6   5   30.85   26.19   0
   9   6  -5   71.96   29.08   0
  -8  -6   5   14.88   21.11   0
   8  -6  -5   26.36   11.75   0
  -8  -6   5   30.28   21.58   0
   8   6  -5   42.75   26.37   0
  -7  -6   5   68.92   20.90   0
  -7  -6   5   21.81   20.20   0
   7  -6  -5   43.39   10.41   0
   7   6  -5   31.10   19.77   0
   6  -6  -5  143.25   15.68   0
  -6  -6   5  163.55   25.58   0
  -6  -6   5  141.83   26.66   0
   6   6  -5  148.88   25.27   0
   5  -6  -5   28.54    6.63   0
  -5  -6   5    5.28   13.60   0
  -5  -6   5   42.90   15.60   0
   5   6  -5   44.05   16.00   0
  -4  -6   5   55.62   14.99   0
   4  -6  -5   50.78    6.88   0
  -4  -6   5   18.42   13.22   0
   4   6  -5   43.44   14.71   0
  -3  -6   5   78.26   16.53   0
   3  -6  -5   72.79    9.03   0
  -3  -6   5   68.71   15.35   0
  -2  -6   5   -3.38   10.83   0
  -2  -6   5   20.79   11.74   0
  -1  -6   5   79.01   14.86   0
  -1  -6   5   76.10   15.27   0
   0  -6   5   68.46   13.79   0
   0  -6   5   82.56   15.64   0
   0  -6  -5   70.74    9.60   0
   0   6  -5   62.39   12.74   0
   1  -6   5   13.70    9.64   0
  -1  -6  -5   18.63    7.33   0
  -1   6  -5   11.32    8.82   0
   2  -6   5   55.66   12.64   0
  -2  -6  -5   43.49    9.77   0
  -2   6  -5   45.56   10.78   0
  -3  -6  -5  235.41   23.82   0
   3  -6   5  278.56   25.51   0
  -3   6  -5  243.30   24.25   0
   4  -6   5   60.70   12.36   0
  -4  -6  -5   47.55   12.10   0
   4   6   5   62.52   11.33   0
  -4   6  -5   45.28   11.73   0
  -5  -6  -5   49.06   13.61   0
   5  -6   5   55.13   12.79   0
   5   6   5   52.48   13.14   0
  -5   6  -5   56.59   12.62   0
  -6  -6  -5   31.20   13.93   0
   6  -6   5   33.64   12.04   0
  -6   6  -5   39.38   12.21   0
   6   6   5   27.21   14.00   0
   7  -6   5   48.90   14.12   0
  -7  -6  -5   56.85   17.73   0
   7   6   5   20.62   16.14   0
  -7   6  -5   29.90   13.81   0
   8  -6   5   79.55   17.53   0
  -8  -6  -5   97.68   21.70   0
  -8   6  -5   33.05   15.78   0
   8   6   5   94.16   21.15   0
   9  -6   5   36.94   19.58   0
  -9  -6  -5  -15.32   20.92   0
  -9   6  -5    5.69   16.26   0
   9   6   5   20.60   23.19   0
  10  -6   5   -1.49   21.66   0
 -10  -6  -5   26.09   27.05   0
 -10   6  -5   -0.79   19.92   0
  10   6   5   14.98   30.03   0
  -9  -7   5   -5.87   30.57   0
  -9  -7   5   29.57   31.53   0
   9  -7  -5  -26.62   16.49   0
   9   7  -5    6.81   33.19   0
  -8  -7   5   16.64   24.35   0
   8  -7  -5   48.34   14.52   0
  -8  -7   5   51.75   25.21   0
   8   7  -5   23.44   27.97   0
  -7  -7   5   81.04   26.39   0
   7  -7  -5   35.02   11.85   0
  -7  -7   5   73.31   26.31   0
   7   7  -5   43.43   25.45   0
  -6  -7   5    6.93   19.78   0
  -6  -7   5   -8.30   18.34   0
   6  -7  -5    0.90    7.98   0
   6   7  -5   34.97   20.02   0
  -5  -7   5  120.30   23.81   0
   5  -7  -5   98.75   12.99   0
  -5  -7   5   91.02   21.05   0
   5   7  -5   66.45   19.79   0
   4  -7  -5  194.30   18.08   0
  -4  -7   5  239.54   30.36   0
  -4  -7   5  198.71   29.27   0
  -3  -7   5  117.81   20.02   0
   3  -7  -5  105.72   12.70   0
  -3  -7   5   90.14   18.78   0
   2  -7  -5    7.49    5.89   0
  -2  -7   5   -1.25   11.98   0
  -2  -7   5   18.03   14.90   0
   1  -7  -5   88.08   10.80   0
  -1  -7   5   79.98   17.40   0
   1  -7  -5   66.60   11.35   0
  -1  -7   5   83.05   15.77   0
   0  -7   5   12.79   11.89   0
   0  -7   5   37.56   13.70   0
   0  -7  -5    9.66    8.37   0
  -1  -7  -5  134.44   18.24   0
   1  -7   5  162.40   21.71   0
   1  -7   5  189.60   24.75   0
  -1   7  -5  170.16   20.96   0
   2  -7   5   37.85   12.49   0
  -2  -7  -5   10.37    9.97   0
  -2   7  -5    7.82    9.67   0
   3  -7   5   20.84   12.36   0
  -3  -7  -5   24.80   11.41   0
  -3   7  -5    4.61   10.46   0
  -4  -7  -5  311.27   31.98   0
   4  -7   5  392.60   33.20   0
  -4   7  -5  310.72   30.78   0
   5  -7   5   50.16   14.19   0
  -5  -7  -5   91.78   17.15   0
   5   7   5   60.84   14.02   0
  -5   7  -5   67.76   14.18   0
  -6  -7  -5   84.68   19.17   0
   6  -7   5   78.20   15.81   0
   6   7   5   73.21   16.73   0
  -6   7  -5   51.14   14.76   0
   7  -7   5    1.39   14.84   0
  -7  -7  -5   18.86   18.07   0
  -7   7  -5  -13.95   14.07   0
   7   7   5    3.02   17.44   0
  -8  -7  -5   38.67   21.54   0
   8  -7   5   19.46   18.17   0
  -8   7  -5   -4.23   16.07   0
   8   7   5    2.95   21.85   0
  -9  -7  -5  -32.91   24.69   0
   9  -7   5    8.44   20.37   0
  -9   7  -5   -9.55   20.11   0
   9   7   5  -10.66   25.35   0
  -8  -8   5  123.63   34.38   0
  -8  -8   5  111.73   39.32   0
   8  -8  -5  103.63   19.65   0
   8   8  -5   94.11   33.16   0
  -7  -8   5   11.48   25.00   0
  -7  -8   5   55.78   28.95   0
   7  -8  -5    3.85   12.33   0
   7   8  -5   20.74   25.40   0
  -6  -8   5   -4.03   23.39   0
  -6  -8   5   47.67   24.18   0
   6  -8  -5   24.24   10.12   0
   6   8  -5   26.37   21.78   0
  -5  -8   5  150.28   29.36   0
  -5  -8   5  105.14   24.53   0
   5  -8  -5  141.73   17.02   0
   4  -8  -5   38.87    9.44   0
  -4  -8   5   11.65   18.41   0
  -4  -8   5   13.22   18.01   0
  -3  -8   5   11.98   15.81   0
   3  -8  -5    3.87    8.69   0
  -3  -8   5   18.41   17.79   0
  -2  -8   5   11.66   14.95   0
   2  -8  -5    5.63    9.01   0
  -2  -8   5  -17.74   15.65   0
   1  -8  -5  128.36   18.96   0
   1  -8  -5  121.23   17.36   0
  -1  -8   5  131.41   21.57   0
  -1  -8   5  143.11   23.28   0
   0  -8   5   72.90   19.68   0
   0  -8   5  131.27   20.81   0
   0  -8  -5  104.91   15.94   0
   0  -8  -5  123.50   16.01   0
  -1  -8  -5   72.46   15.01   0
   1  -8   5  103.16   21.41   0
   1  -8   5  129.23   20.64   0
   2  -8   5   67.12   16.38   0
  -2  -8  -5   46.69   13.71   0
   3  -8   5  -11.87   12.21   0
  -3  -8  -5    1.62   12.52   0
   4  -8   5  330.20   36.91   0
  -4  -8  -5  353.74   37.03   0
  -4   8  -5  411.53   33.57   0
  -5  -8  -5   27.50   16.59   0
   5  -8   5    6.58   13.99   0
  -5   8  -5    3.41   12.23   0
  -6  -8  -5    3.33   18.73   0
   6  -8   5   17.52   15.43   0
  -6   8  -5   32.81   14.15   0
   6   8   5    1.16   16.15   0
  -7  -8  -5  195.66   31.16   0
   7  -8   5  199.00   27.93   0
  -7   8  -5  194.13   26.28   0
   7   8   5  189.70   29.32   0
   8  -8   5  -19.34   20.43   0
  -8  -8  -5   25.97   27.87   0
   8   8   5   75.66   26.21   0
   7  -9  -5   14.18   16.12   0
  -7  -9   5    1.01   33.13   0
  -7  -9   5   49.86   34.77   0
  -6  -9   5    0.89   28.11   0
   6  -9  -5  -10.30   12.62   0
  -6  -9   5    1.64   27.70   0
  -5  -9   5   94.05   27.82   0
   5  -9  -5   82.61   14.95   0
  -5  -9   5   65.79   26.26   0
   4  -9  -5   25.13   11.90   0
  -4  -9   5   34.47   23.93   0
  -4  -9   5   24.04   25.69   0
  -3  -9   5   40.92   22.40   0
   3  -9  -5   39.06   12.96   0
  -3  -9   5   26.75   19.79   0
   2  -9  -5  214.88   25.58   0
   2  -9  -5  215.95   27.08   0
  -2  -9   5  247.36   36.84   0
  -2  -9   5  278.97   40.19   0
  -1  -9   5   -0.99   18.28   0
   1  -9  -5   48.84   14.90   0
   1  -9  -5   54.80   13.17   0
  -1  -9   5   67.77   22.17   0
   0  -9   5   -4.08   18.83   0
   0  -9  -5    8.83   12.10   0
   0  -9  -5   24.31   14.38   0
   0  -9   5    1.32   16.78   0
   1  -9   5   -9.77   19.30   0
   1  -9   5    3.50   17.28   0
  -1  -9  -5   23.61   14.76   0
  -1  -9  -5  -24.41   13.05   0
  -2  -9  -5   -5.82   13.69   0
  -2  -9  -5  -25.11   15.37   0
   2  -9   5    8.52   16.97   0
   2  -9   5   19.10   20.66   0
   3  -9   5    2.40   16.87   0
  -3  -9  -5   32.47   15.83   0
  -4  -9  -5   22.68   18.42   0
   4  -9   5  -10.86   17.52   0
   5  -9   5   -0.36   17.50   0
  -5  -9  -5  -20.09   20.62   0
   6  -9   5   -1.87   19.45   0
  -6  -9  -5   63.31   25.96   0
  -7  -9  -5  222.94   37.66   0
   7  -9   5  222.67   32.81   0
   6 -10  -5  -17.81   18.39   0
  -6 -10   5   63.45   35.19   0
  -6 -10   5  -16.06   36.19   0
  -5 -10   5   49.82   33.32   0
  -5 -10   5    2.86   32.10   0
   5 -10  -5    1.83   16.39   0
  -4 -10   5    0.23   29.05   0
   4 -10  -5   29.07   16.20   0
  -4 -10   5   21.02   29.21   0
  -3 -10   5   -0.45   24.10   0
  -3 -10   5   20.07   28.13   0
   3 -10  -5   34.04   15.51   0
   3 -10  -5   -6.26   18.62   0
  -2 -10   5  148.62   33.94   0
   2 -10  -5  221.24   26.39   0
  -2 -10   5  174.59   34.17   0
   2 -10  -5  195.54   28.91   0
   1 -10  -5   49.52   18.26   0
  -1 -10   5   28.57   23.58   0
   1 -10  -5   28.36   16.49   0
  -1 -10   5  -27.02   25.75   0
   0 -10   5   33.25   25.15   0
   0 -10  -5   13.27   17.13   0
   0 -10   5   12.44   21.94   0
   0 -10  -5   16.04   17.10   0
  -1 -10  -5   39.73   19.41   0
   1 -10   5   24.96   22.35   0
   1 -10   5   27.24   26.46   0
  -1 -10  -5   25.06   19.09   0
   2 -10   5   48.36   23.00   0
  -2 -10  -5   55.57   19.78   0
   2 -10   5   54.39   29.63   0
  -2 -10  -5   33.50   22.21   0
   3 -10   5   32.27   30.07   0
  -3 -10  -5   -2.36   23.89   0
   3 -10   5  -19.10   21.61   0
  -3 -10  -5   44.20   22.36   0
  -4 -10  -5    9.13   24.13   0
   4 -10   5  -31.14   22.55   0
  -4 -10  -5   11.76   26.05   0
   5 -10   5   33.08   23.66   0
  -5 -10  -5    1.56   26.76   0
  -5 -10  -5  101.88   31.91   0
   3 -11  -5   38.43   22.46   0
  -3 -11   5   59.88   36.23   0
  -3 -11   5  128.61   38.74   0
   3 -11  -5   21.15   24.67   0
   2 -11  -5  -22.44   22.97   0
  -2 -11   5  -24.26   30.45   0
   2 -11  -5   29.94   21.79   0
  -2 -11   5  -14.85   33.23   0
  -1 -11   5    7.04   29.04   0
   1 -11  -5    4.67   22.06   0
   1 -11  -5   28.76   24.14   0
  -1 -11   5   -6.20   33.51   0
   0 -11   5  -53.27   28.33   0
   0 -11   5   18.70   32.78   0
   0 -11  -5   21.17   22.85   0
   0 -11  -5   17.61   23.54   0
   1 -11   5   81.62   36.17   0
  -1 -11  -5   77.57   26.26   0
  -1 -11  -5   77.13   26.57   0
   1 -11   5   75.71   31.73   0
  -2 -11  -5   24.62   25.25   0
   2 -11   5   40.88   37.88   0
  -2 -11  -5   21.32   27.40   0
   2 -11   5   -4.02   27.26   0
   3 -11   5   34.96   39.68   0
  -3 -11  -5  -10.90   29.83   0
  -3 -11  -5   34.56   28.16   0
 -12   0   6   38.99   33.70   0
 -12   0   6    8.27   21.52   0
  12   0  -6    8.22   29.34   0
 -11   0   6   25.30   28.09   0
 -11   0   6   36.35   17.78   0
  11   0  -6   19.06   24.04   0
  10   0  -6   69.13   22.79   0
 -10   0   6   31.20   22.90   0
 -10   0   6   69.17   15.50   0
   9   0  -6   29.09   17.28   0
  -9   0   6   14.74   11.63   0
  -9   0   6    1.07   17.26   0
  -8   0   6    4.69    9.85   0
   8   0  -6   -6.41   11.04   0
  -8   0   6   12.59   15.11   0
  -7   0   6    0.07   12.02   0
   7   0  -6   -2.16    9.28   0
  -7   0   6    1.40    7.93   0
   6   0  -6  436.09   39.29   0
  -6   0   6  565.73   38.01   0
  -6   0   6  433.64   40.04   0
  -5   0   6   -1.64    5.57   0
   5   0  -6   -5.61    6.40   0
  -5   0   6    0.87    7.20   0
  -4   0   6   -1.01    5.67   0
   4   0  -6    4.36    6.34   0
  -4   0   6   -6.52    4.67   0
   4   0  -6   -7.40    5.09   0
   3   0  -6   -8.18    5.04   0
  -3   0   6   -5.78    4.07   0
   3   0  -6   -3.21    4.49   0
  -3   0   6    0.96    4.51   0
   2   0  -6 2330.02  169.22   0
   2   0  -6 2386.94  169.37   0
  -2   0   6 2411.74  168.87   0
  -2   0   6 2562.69  168.95   0
  -1   0   6   -0.61    3.58   0
  -1   0   6   -0.61    2.69   0
   1   0  -6   -4.22    3.51   0
   1   0  -6   -4.13    3.87   0
   0   0   6   55.45    8.56   0
   0   0  -6   56.79    7.73   0
   0   0   6   72.53    7.21   0
   1   0   6    0.97    3.06   0
  -1   0  -6    0.43    3.72   0
  -2   0  -6  787.07   56.68   0
   2   0   6  784.26   56.37   0
   3   0   6   -4.32    3.87   0
  -3   0  -6    3.05    4.64   0
  -4   0  -6  774.68   55.97   0
   4   0   6  736.50   55.56   0
   5   0   6   -1.40    6.74   0
  -5   0  -6    3.62    6.24   0
  -6   0  -6  403.39   33.26   0
   6   0   6  378.24   33.28   0
   7   0   6   14.95   10.55   0
  -7   0  -6   -1.17    9.53   0
  -8   0  -6  181.65   24.83   0
   8   0   6  201.00   25.68   0
   9   0   6    4.62   15.49   0
  -9   0  -6    4.77   14.37   0
 -10   0  -6  260.82   36.30   0
  10   0   6  277.35   39.55   0
  11   0   6   27.72   26.66   0
 -11   0  -6  -12.38   22.21   0
 -12   0  -6   48.91   29.54   0
  12   0   6   38.82   34.67   0
 -12  -1   6   45.25   37.63   0
  12  -1  -6   27.17   29.83   0
 -12  -1   6   45.94   25.09   0
 -12   1   6  -19.95   19.13   0
 -12   1   6   10.11   31.03   0
  12   1  -6    0.47   32.46   0
 -11  -1   6   40.24   29.44   0
  11  -1  -6  -17.87   22.92   0
 -11  -1   6   -8.91   18.29   0
 -11   1   6   -9.49   24.38   0
 -11   1   6    6.75   15.01   0
  11   1  -6    8.72   25.00   0
 -10  -1   6    7.01   23.00   0
 -10  -1   6   28.24   16.10   0
  10  -1  -6    6.69   16.37   0
 -10   1   6   -2.99   12.16   0
 -10   1   6   15.17   21.31   0
  10   1  -6   13.11   21.10   0
  -9  -1   6   71.53   15.95   0
   9  -1  -6   91.75   18.24   0
  -9  -1   6   80.12   20.77   0
  -9   1   6   66.79   19.35   0
  -9   1   6   84.09   13.49   0
   9   1  -6   35.58   17.15   0
  -8  -1   6  267.11   26.20   0
  -8  -1   6  229.55   32.44   0
   8  -1  -6  188.03   26.37   0
  -8   1   6  270.86   23.25   0
  -8   1   6  218.72   28.97   0
  -7  -1   6  104.16   19.00   0
   7  -1  -6  107.45   16.43   0
  -7  -1   6  121.41   17.64   0
  -7   1   6   93.54   16.24   0
   7   1  -6  114.24   19.65   0
  -7   1   6  123.21   14.31   0
  -6  -1   6   24.44   11.92   0
  -6  -1   6   20.63    8.85   0
   6  -1  -6    5.74    7.87   0
  -6   1   6   21.03    6.55   0
  -6   1   6    8.22    8.53   0
   6   1  -6    3.14    8.88   0
  -5  -1   6  274.48   27.36   0
  -5  -1   6  304.90   25.29   0
   5  -1  -6  277.28   24.80   0
  -5   1   6  260.57   24.43   0
   5   1  -6  290.76   26.71   0
  -5   1   6  334.70   23.25   0
   4  -1  -6  129.57   14.56   0
   4  -1  -6  142.88   16.04   0
  -4  -1   6  136.14   17.01   0
  -4  -1   6  163.42   16.18   0
   4   1  -6  140.59   16.63   0
   4   1  -6  167.33   17.56   0
  -4   1   6  145.21   14.07   0
  -4   1   6  182.70   13.38   0
   3  -1  -6  740.96   53.28   0
  -3  -1   6  734.58   54.29   0
  -3  -1   6  758.38   53.87   0
   3  -1  -6  751.13   52.75   0
   3   1  -6  723.04   54.56   0
  -3   1   6  700.89   51.92   0
   3   1  -6  700.62   54.20   0
   2  -1  -6   35.46    5.64   0
  -2  -1   6   38.14    7.03   0
   2  -1  -6   41.01    6.03   0
  -2  -1   6   37.07    7.17   0
   2   1  -6   40.48    7.81   0
  -2   1   6   40.45    4.68   0
   2   1  -6   30.03    7.03   0
  -2   1   6   39.13    4.84   0
   1  -1  -6   66.92    8.42   0
  -1  -1   6   76.96    9.43   0
  -1  -1   6   87.10   10.85   0
   1  -1  -6   87.66    8.07   0
  -1   1   6   94.96    6.93   0
   1   1  -6   72.86   10.04   0
   1   1  -6   74.17   10.58   0
  -1   1   6   80.85    7.31   0
   0  -1  -6  840.89   52.35   0
   0  -1   6  746.15   54.24   0
   0  -1   6  710.98   53.18   0
   0   1   6  665.14   52.22   0
   0   1  -6  722.45   53.66   0
  -1  -1  -6 1352.77   88.38   0
   1  -1   6 1177.55   88.89   0
  -1   1  -6 1160.56   89.33   0
   1   1   6 1336.07   88.10   0
  -2  -1  -6  409.89   30.75   0
   2  -1   6  402.87   31.18   0
  -2   1  -6  387.85   31.66   0
   2   1   6  443.13   30.73   0
   3  -1   6  200.63   17.99   0
  -3  -1  -6  204.65   17.65   0
  -3   1  -6  198.13   18.52   0
   3   1   6  200.59   17.54   0
   4  -1   6  318.55   26.12   0
  -4  -1  -6  311.59   26.07   0
   4   1   6  306.47   26.05   0
  -4   1  -6  330.39   26.81   0
   5  -1   6  194.15   19.11   0
  -5  -1  -6  193.90   19.25   0
   5   1   6  179.47   19.59   0
  -5   1  -6  202.60   20.16   0
  -6  -1  -6  238.29   24.20   0
   6  -1   6  261.12   23.85   0
   6   1   6  240.27   24.70   0
  -6   1  -6  239.61   24.20   0
  -7  -1  -6   37.14   11.68   0
   7  -1   6   23.82   11.50   0
  -7   1  -6   10.12   10.46   0
   7   1   6   26.51   12.84   0
   8  -1   6  199.00   25.24   0
  -8  -1  -6  153.99   24.39   0
  -8   1  -6  201.94   25.93   0
   8   1   6  182.77   26.84   0
   9  -1   6    1.30   13.96   0
  -9  -1  -6   -0.93   14.86   0
  -9   1  -6  -21.82   13.98   0
   9   1   6   -5.29   16.62   0
  10  -1   6   14.71   19.44   0
 -10  -1  -6   30.70   19.72   0
 -10   1  -6    5.66   18.96   0
  10   1   6   37.81   21.03   0
 -11  -1  -6    2.85   22.55   0
  11  -1   6  -32.03   24.35   0
  11   1   6  -45.49   27.78   0
 -11   1  -6   -8.27   21.60   0
 -12  -1  -6   41.15   28.28   0
  12  -1   6   42.35   29.99   0
 -12   1  -6    5.37   28.86   0
  12   1   6  -24.61   32.06   0
  12  -2  -6   45.11   29.53   0
 -12  -2   6   44.52   27.55   0
 -12  -2   6   48.22   40.83   0
  12   2  -6   77.46   39.27   0
 -12   2   6   -0.26   28.58   0
 -12   2   6   17.33   18.78   0
  11  -2  -6   28.71   23.21   0
 -11  -2   6   31.46   21.34   0
 -11  -2   6   31.30   31.80   0
  11   2  -6   73.48   29.73   0
 -11   2   6   36.37   23.57   0
 -11   2   6   17.67   14.14   0
 -10  -2   6   36.13   18.61   0
 -10  -2   6   45.71   26.47   0
  10  -2  -6   33.77   17.61   0
 -10   2   6   57.85   19.61   0
  10   2  -6   24.96   23.41   0
 -10   2   6    2.16   11.27   0
   9  -2  -6   17.87   12.97   0
  -9  -2   6   13.98   15.17   0
  -9  -2   6   53.06   23.29   0
   9   2  -6    3.26   18.92   0
  -9   2   6    2.07    8.98   0
  -9   2   6   32.77   15.14   0
  -8  -2   6   14.87   16.92   0
   8  -2  -6  -14.67    9.32   0
  -8  -2   6   20.40   13.29   0
  -8   2   6   12.12    7.45   0
   8   2  -6   23.92   14.90   0
  -8   2   6    2.28   11.47   0
  -7  -2   6   -5.35   12.62   0
  -7  -2   6   19.58   11.34   0
   7  -2  -6   20.58    9.63   0
  -7   2   6   20.05   10.26   0
  -7   2   6   14.40    5.97   0
   7   2  -6   14.69   10.56   0
  -6  -2   6  160.24   19.96   0
  -6  -2   6  159.86   23.09   0
   6  -2  -6  155.12   17.08   0
  -6   2   6  183.33   14.35   0
   6   2  -6  138.15   21.51   0
  -6   2   6  148.15   16.54   0
  -5  -2   6  184.61   19.02   0
  -5  -2   6  168.31   20.91   0
   5  -2  -6  158.79   15.90   0
  -5   2   6  179.77   13.46   0
   5   2  -6  143.72   19.78   0
  -5   2   6  156.70   14.43   0
  -4  -2   6  109.83   14.81   0
  -4  -2   6  133.12   16.64   0
   4  -2  -6  117.98   13.18   0
   4  -2  -6  117.36   11.63   0
   4   2  -6  108.68   15.32   0
   3  -2  -6   48.01    6.80   0
  -3  -2   6   43.41    8.58   0
   3  -2  -6   50.63    6.49   0
  -3  -2   6   47.38    9.89   0
   3   2  -6   46.98   10.12   0
   3   2  -6   24.28    8.10   0
   2  -2  -6  358.50   24.46   0
   2  -2  -6  313.10   24.52   0
  -2  -2   6  339.37   27.81   0
  -2  -2   6  343.21   28.17   0
   2   2  -6  324.02   27.79   0
   2   2  -6  336.18   28.09   0
   1  -2  -6  199.92   12.95   0
  -1  -2   6  159.33   16.31   0
   1  -2  -6  160.49   13.24   0
  -1  -2   6  177.91   17.56   0
   1   2  -6  159.29   16.70   0
   0  -2  -6  451.98   28.99   0
   0  -2   6  372.46   32.14   0
   0   2  -6  371.31   31.62   0
  -1  -2  -6  468.42   30.06   0
   1  -2   6  390.98   31.53   0
   1   2   6  400.94   29.58   0
  -1   2  -6  374.14   32.15   0
   2  -2   6   89.32   10.67   0
  -2  -2  -6   93.35    9.56   0
  -2   2  -6   78.67   11.94   0
   2   2   6   79.84    9.24   0
  -3  -2  -6    3.73    4.77   0
   3  -2   6    4.06    5.51   0
  -3   2  -6    8.14    6.26   0
   3   2   6    2.84    4.89   0
  -4  -2  -6   12.51    6.00   0
   4  -2   6    9.88    5.97   0
  -4   2  -6    9.75    7.02   0
   4   2   6    3.04    5.94   0
  -5  -2  -6  509.00   39.58   0
   5  -2   6  504.92   39.57   0
  -5   2  -6  541.01   40.69   0
   5   2   6  471.79   39.81   0
  -6  -2  -6    0.69    8.46   0
   6  -2   6   14.48    8.00   0
   6   2   6   14.01    9.96   0
  -6   2  -6    4.32    8.44   0
   7  -2   6   54.60   12.87   0
  -7  -2  -6   45.24   12.61   0
   7   2   6   31.11   12.57   0
  -7   2  -6   36.12   12.86   0
   8  -2   6  424.09   37.62   0
  -8  -2  -6  444.94   38.06   0
  -8   2  -6  383.50   37.78   0
   8   2   6  353.45   39.37   0
  -9  -2  -6    6.25   14.86   0
   9  -2   6   16.38   16.62   0
  -9   2  -6  -10.62   14.20   0
   9   2   6   -3.76   16.31   0
  10  -2   6  154.69   24.63   0
 -10  -2  -6  161.87   26.74   0
 -10   2  -6  154.03   25.74   0
  10   2   6  104.38   25.81   0
  11  -2   6   65.36   25.94   0
 -11  -2  -6   56.71   23.31   0
  11   2   6  114.44   28.86   0
 -11   2  -6   46.68   24.27   0
 -12  -2  -6   47.07   30.27   0
 -12   2  -6   25.85   29.03   0
  12   2   6   74.08   40.46   0
 -11  -3   6   14.17   23.25   0
 -11  -3   6   26.75   33.58   0
  11  -3  -6   18.44   21.93   0
  11   3  -6   20.10   34.52   0
 -11   3   6   23.92   20.00   0
 -11   3   6    7.37   14.22   0
 -10  -3   6  111.91   25.13   0
  10  -3  -6  114.97   21.44   0
 -10  -3   6  111.37   28.54   0
  10   3  -6   77.22   30.02   0
 -10   3   6   94.28   14.36   0
 -10   3   6   95.34   18.95   0
  -9  -3   6  169.09   31.42   0
  -9  -3   6  199.49   26.57   0
   9  -3  -6  182.23   22.90   0
  -9   3   6  148.54   22.26   0
   9   3  -6  138.36   28.98   0
  -9   3   6  136.47   17.44   0
   8  -3  -6   99.86   15.68   0
  -8  -3   6   85.15   22.47   0
  -8  -3   6  102.53   17.85   0
   8   3  -6   61.25   20.37   0
  -8   3   6   92.90   12.65   0
  -8   3   6   91.70   12.21   0
  -7  -3   6  258.80   33.21   0
   7  -3  -6  277.56   24.76   0
  -7  -3   6  283.80   29.37   0
  -7   3   6  259.82   20.10   0
  -7   3   6  250.43   20.60   0
   7   3  -6  248.03   31.98   0
   6  -3  -6    7.73    6.59   0
  -6  -3   6   10.05   12.63   0
  -6  -3   6   10.90   11.22   0
   6   3  -6    6.75   10.65   0
  -5  -3   6   12.27    8.20   0
  -5  -3   6  -15.41    9.60   0
   5  -3  -6    7.01    4.93   0
   5   3  -6   27.02   11.36   0
   4  -3  -6   12.72    4.08   0
  -4  -3   6   10.09    8.14   0
  -4  -3   6   10.04    7.83   0
   4   3  -6   -4.95    7.84   0
  -3  -3   6   17.48    7.54   0
   3  -3  -6   23.28    3.32   0
  -3  -3   6    5.34    6.81   0
   3  -3  -6   13.90    4.48   0
   3   3  -6   23.35    9.16   0
   3   3  -6   16.99    8.45   0
  -2  -3   6  668.30   50.65   0
  -2  -3   6  665.31   50.90   0
   2   3  -6  656.64   50.71   0
   2   3  -6  658.35   50.57   0
  -1  -3   6   11.91    6.84   0
  -1  -3   6   18.44    7.52   0
   1   3  -6   18.33    7.03   0
   0  -3  -6  629.81   40.19   0
   0  -3   6  534.29   43.41   0
   0  -3   6  556.57   44.34   0
   0   3  -6  538.92   43.55   0
   1  -3   6 1456.53  111.44   0
  -1  -3  -6 1792.21  109.65   0
  -1   3  -6 1441.41  111.73   0
   2  -3   6   79.53   10.98   0
  -2  -3  -6   72.74    9.02   0
   2   3   6   61.90    8.31   0
  -2   3  -6   69.16   11.15   0
   3  -3   6  122.54   13.58   0
  -3  -3  -6  124.66   12.82   0
  -3   3  -6  105.14   14.77   0
   3   3   6  114.13   12.78   0
   4  -3   6 1011.69   71.76   0
  -4  -3  -6 1039.08   71.28   0
   4   3   6  904.16   71.33   0
  -4   3  -6  973.05   72.64   0
  -5  -3  -6   36.69    9.27   0
   5  -3   6   30.76    8.66   0
   5   3   6   35.39    8.88   0
  -5   3  -6   21.16    9.99   0
   6  -3   6  121.47   17.65   0
  -6  -3  -6  124.79   17.97   0
  -6   3  -6  124.95   17.34   0
   6   3   6  141.62   19.65   0
   7  -3   6  488.53   40.09   0
  -7  -3  -6  463.86   40.30   0
  -7   3  -6  456.47   40.85   0
   7   3   6  486.04   42.20   0
   8  -3   6  188.82   23.67   0
  -8  -3  -6  170.65   23.22   0
   8   3   6  145.82   23.89   0
  -8   3  -6  178.11   25.14   0
  -9  -3  -6  298.99   34.29   0
   9  -3   6  231.30   32.60   0
   9   3   6  290.02   38.94   0
  -9   3  -6  278.20   32.99   0
  10  -3   6   50.00   22.95   0
 -10  -3  -6   72.05   21.63   0
  10   3   6   74.33   27.83   0
 -10   3  -6   97.88   21.89   0
 -11  -3  -6   32.75   25.76   0
  11  -3   6   35.75   23.89   0
  11   3   6   -5.16   29.38   0
 -11   3  -6   24.98   23.15   0
 -11  -4   6  148.83   41.31   0
 -11  -4   6    1.83   28.02   0
  11  -4  -6   53.06   23.82   0
  11   4  -6   61.43   39.69   0
  10  -4  -6   -2.98   16.59   0
 -10  -4   6  -16.46   27.67   0
 -10  -4   6   28.19   22.81   0
  10   4  -6  -22.76   29.41   0
  -9  -4   6  115.56   26.98   0
  -9  -4   6  159.01   25.94   0
   9  -4  -6  135.87   20.10   0
   9   4  -6   74.05   26.62   0
  -8  -4   6   15.63   15.75   0
  -8  -4   6   26.09   18.92   0
   8  -4  -6   16.60   11.02   0
   8   4  -6   48.43   22.46   0
   7  -4  -6  519.72   40.96   0
  -7  -4   6  599.53   47.21   0
  -7  -4   6  517.36   49.61   0
   7   4  -6  448.87   48.48   0
  -6  -4   6   -5.74   11.43   0
   6  -4  -6   14.01    6.51   0
  -6  -4   6   -4.13   12.51   0
   6   4  -6    1.35   13.70   0
   5  -4  -6    8.11    4.59   0
  -5  -4   6  -10.46    9.22   0
  -5  -4   6   -0.92   10.66   0
   5   4  -6   -6.71   11.49   0
   4  -4  -6  117.81   10.04   0
  -4  -4   6  124.60   18.24   0
  -4  -4   6  107.84   17.57   0
   4   4  -6   94.70   16.38   0
  -3  -4   6  131.07   18.57   0
  -3  -4   6  139.87   18.13   0
   3   4  -6  118.35   18.26   0
  -2  -4   6   11.51    8.33   0
  -2  -4   6    0.56    8.50   0
   2   4  -6   -5.36    7.93   0
   2   4  -6    3.76    7.29   0
  -1  -4   6   87.07   13.57   0
  -1  -4   6   73.09   11.79   0
   1   4  -6   56.86   10.78   0
   0  -4   6  506.78   40.93   0
   0  -4  -6  504.89   36.73   0
   0  -4   6  561.44   41.95   0
   0   4  -6  510.98   40.77   0
   1  -4   6  442.13   35.80   0
  -1  -4  -6  463.87   32.82   0
  -1   4  -6  430.60   35.89   0
   2  -4   6   -0.65    5.61   0
  -2  -4  -6   -1.97    4.70   0
  -2   4  -6    3.07    7.23   0
   2   4   6   -1.20    3.25   0
   3  -4   6  103.73   14.08   0
  -3  -4  -6  106.31   12.44   0
   3   4   6   88.30   11.66   0
  -3   4  -6   92.94   13.65   0
   4  -4   6  592.55   44.22   0
  -4  -4  -6  655.17   43.80   0
  -4   4  -6  540.68   44.86   0
   4   4   6  488.18   43.27   0
  -5  -4  -6  562.79   41.09   0
   5  -4   6  580.73   41.48   0
   5   4   6  424.16   40.78   0
  -5   4  -6  489.65   41.93   0
  -6  -4  -6  119.26   16.09   0
   6  -4   6   76.74   13.62   0
   6   4   6   83.11   15.41   0
  -6   4  -6   93.72   16.20   0
   7  -4   6  568.10   42.87   0
  -7  -4  -6  526.03   43.56   0
  -7   4  -6  424.28   42.69   0
   7   4   6  511.07   45.00   0
  -8  -4  -6   64.49   16.49   0
   8  -4   6   90.32   16.51   0
  -8   4  -6   66.96   15.71   0
   8   4   6   78.53   19.36   0
   9  -4   6  147.80   23.24   0
  -9  -4  -6   91.82   20.88   0
   9   4   6  139.78   27.01   0
  -9   4  -6  105.76   20.18   0
  10  -4   6  231.89   31.25   0
 -10  -4  -6  198.90   28.96   0
  10   4   6  176.46   31.70   0
 -10   4  -6  158.47   27.20   0
  11  -4   6  123.86   29.68   0
 -11  -4  -6   76.07   26.94   0
 -11   4  -6   38.61   24.64   0
  11   4   6   89.85   35.30   0
 -11  -5   6   43.98   32.99   0
  11  -5  -6   23.31   25.73   0
 -11  -5   6    4.53   40.50   0
  11   5  -6   52.91   41.76   0
 -10  -5   6   21.26   26.52   0
  10  -5  -6   35.64   18.76   0
 -10  -5   6   -9.41   31.89   0
  10   5  -6   98.52   35.05   0
  -9  -5   6  142.67   26.62   0
  -9  -5   6  142.88   32.64   0
   9  -5  -6  135.71   20.88   0
   9   5  -6  138.85   32.93   0
   8  -5  -6   25.12   11.97   0
  -8  -5   6   49.40   20.59   0
  -8  -5   6   27.10   22.55   0
   8   5  -6   -3.02   22.79   0
   7  -5  -6  412.64   33.54   0
  -7  -5   6  423.02   42.06   0
  -7  -5   6  425.58   45.48   0
   7   5  -6  382.44   45.15   0
  -6  -5   6  204.01   30.12   0
   6  -5  -6  221.86   19.54   0
  -6  -5   6  211.82   27.98   0
   6   5  -6  236.71   31.56   0
  -5  -5   6   90.19   18.25   0
   5  -5  -6   95.09   10.43   0
  -5  -5   6   98.89   17.55   0
   5   5  -6   59.05   17.63   0
   4  -5  -6  912.90   62.00   0
  -4  -5   6  978.68   69.55   0
  -4  -5   6  824.11   68.71   0
   4   5  -6  800.42   68.36   0
  -3  -5   6   86.82   16.58   0
  -3  -5   6   89.68   15.53   0
   3   5  -6   57.53   13.60   0
  -2  -5   6    5.28    9.58   0
  -2  -5   6    8.65   10.02   0
   2   5  -6    2.91    8.53   0
  -1  -5   6   27.79   10.42   0
  -1  -5   6   40.64   12.05   0
   1   5  -6   23.79    9.66   0
   0  -5  -6    4.16    4.10   0
   0  -5   6   13.47    8.67   0
   0  -5   6  -11.85    8.78   0
   0   5  -6    1.54    7.55   0
   1  -5   6  703.47   52.18   0
  -1  -5  -6  692.25   48.67   0
  -1   5  -6  615.44   51.28   0
  -2  -5  -6  330.49   24.79   0
   2  -5   6  309.30   27.59   0
  -2   5  -6  262.33   26.92   0
   3  -5   6   18.40    8.60   0
  -3  -5  -6   12.10    7.25   0
  -3   5  -6   15.61    9.09   0
   3   5   6   19.25    6.39   0
   4  -5   6  337.39   28.57   0
  -4  -5  -6  349.21   27.97   0
  -4   5  -6  291.99   28.95   0
   4   5   6  280.65   26.79   0
  -5  -5  -6   66.44   12.87   0
   5  -5   6   67.50   13.43   0
  -5   5  -6   69.53   14.02   0
   5   5   6   53.52   12.62   0
   6  -5   6  495.24   38.97   0
  -6  -5  -6  511.77   39.70   0
   6   5   6  423.97   39.79   0
  -6   5  -6  390.82   39.30   0
   7  -5   6  845.94   62.32   0
  -7  -5  -6  866.58   63.37   0
   7   5   6  759.62   63.91   0
  -7   5  -6  719.38   62.20   0
  -8  -5  -6  130.88   21.44   0
   8  -5   6  100.28   17.93   0
   8   5   6  127.58   23.25   0
  -8   5  -6   99.26   18.79   0
  -9  -5  -6  244.51   30.79   0
   9  -5   6  261.77   32.63   0
  -9   5  -6  176.99   26.36   0
   9   5   6  172.23   29.65   0
  10  -5   6   76.54   23.41   0
 -10  -5  -6  101.16   26.48   0
  10   5   6   77.80   27.82   0
 -10   5  -6  100.42   22.86   0
 -11  -5  -6   42.04   30.43   0
  11  -5   6  -41.26   26.69   0
 -11   5  -6   25.94   24.76   0
  11   5   6   50.78   34.97   0
 -10  -6   6  120.55   40.55   0
  10  -6  -6  228.77   29.56   0
 -10  -6   6  166.83   34.51   0
  10   6  -6  226.61   44.76   0
  -9  -6   6   -2.04   24.95   0
  -9  -6   6  -15.09   26.56   0
   9  -6  -6   20.70   16.39   0
   9   6  -6   66.03   33.29   0
   8  -6  -6   54.68   13.79   0
  -8  -6   6   92.19   26.29   0
  -8  -6   6    9.49   22.89   0
   8   6  -6   25.94   24.67   0
   7  -6  -6   26.14    9.68   0
  -7  -6   6   31.56   20.83   0
  -7  -6   6   39.77   21.96   0
   7   6  -6   37.38   21.14   0
  -6  -6   6  423.29   42.57   0
   6  -6  -6  406.46   31.56   0
  -6  -6   6  383.33   43.49   0
   6   6  -6  396.52   43.45   0
  -5  -6   6   10.54   15.50   0
  -5  -6   6   -0.74   13.07   0
   5  -6  -6    8.73    5.54   0
   5   6  -6    7.24   14.11   0
  -4  -6   6  407.30   41.23   0
  -4  -6   6  381.61   40.58   0
   4  -6  -6  473.97   31.74   0
   4   6  -6  413.59   40.70   0
  -3  -6   6   20.97   12.74   0
  -3  -6   6   36.53   14.45   0
  -2  -6   6   10.91   11.90   0
  -2  -6   6   27.04   12.63   0
  -1  -6   6  135.94   21.06   0
  -1  -6   6  155.38   21.70   0
   1   6  -6  143.09   19.94   0
   0  -6   6   41.80   13.83   0
   0  -6  -6   48.25    8.01   0
   0  -6   6   62.51   13.42   0
   0   6  -6   44.22   11.83   0
   1  -6   6  222.28   24.51   0
  -1  -6  -6  219.76   19.62   0
  -1   6  -6  214.47   23.39   0
  -2  -6  -6   51.55    9.65   0
   2  -6   6   54.08   12.28   0
  -2   6  -6   36.98   11.29   0
   3  -6   6   17.43    9.35   0
  -3  -6  -6    3.19    7.76   0
  -3   6  -6    9.17    9.83   0
   4  -6   6 2100.26  142.00   0
  -4  -6  -6 2155.17  140.87   0
  -4   6  -6 1776.84  140.90   0
   4   6   6 1875.29  139.26   0
  -5  -6  -6  693.46   50.77   0
   5  -6   6  679.43   50.97   0
   5   6   6  613.24   49.77   0
  -5   6  -6  546.60   49.93   0
  -6  -6  -6  208.63   25.21   0
   6  -6   6  193.92   24.04   0
   6   6   6  161.12   22.17   0
  -6   6  -6  164.94   22.05   0
   7  -6   6   76.39   16.18   0
  -7  -6  -6   94.75   19.37   0
  -7   6  -6   42.47   15.86   0
   7   6   6   67.94   18.05   0
   8  -6   6  106.34   20.93   0
  -8  -6  -6  108.83   21.75   0
   8   6   6  125.89   24.81   0
  -8   6  -6  112.43   20.68   0
  -9  -6  -6    7.10   22.92   0
   9  -6   6    8.16   18.80   0
   9   6   6    6.30   22.96   0
  -9   6  -6   25.42   18.18   0
 -10  -6  -6    1.16   27.57   0
  10  -6   6  -10.51   23.65   0
  10   6   6   -3.81   28.20   0
 -10   6  -6    8.51   21.48   0
  -9  -7   6   95.68   30.67   0
   9  -7  -6  -16.63   18.64   0
  -9  -7   6   -1.17   32.74   0
   9   7  -6  -35.47   32.67   0
  -8  -7   6   60.47   28.93   0
   8  -7  -6   -3.39   13.01   0
  -8  -7   6  -20.36   25.47   0
   8   7  -6    0.19   27.49   0
   7  -7  -6   63.14   12.79   0
  -7  -7   6   28.26   24.77   0
  -7  -7   6   40.29   22.74   0
   7   7  -6   62.38   25.17   0
  -6  -7   6   47.20   19.78   0
   6  -7  -6   33.04    9.08   0
  -6  -7   6   54.48   20.90   0
   6   7  -6   -5.15   20.40   0
  -5  -7   6   17.65   16.99   0
  -5  -7   6   42.19   20.70   0
   5  -7  -6   15.01    6.82   0
   5   7  -6    5.51   17.26   0
  -4  -7   6  220.20   31.57   0
   4  -7  -6  208.36   18.05   0
  -4  -7   6  208.20   29.45   0
  -3  -7   6  148.06   22.74   0
   3  -7  -6  161.29   14.16   0
  -3  -7   6   99.01   20.70   0
  -2  -7   6  198.62   25.74   0
   2  -7  -6  158.77   14.66   0
  -2  -7   6  140.40   22.85   0
  -1  -7   6   98.61   19.83   0
   1  -7  -6   74.22   10.65   0
  -1  -7   6  105.96   19.20   0
   0  -7   6   30.32   12.78   0
   0  -7   6   39.39   13.90   0
   0  -7  -6    7.39    8.05   0
   0   7  -6   25.59   12.12   0
  -1  -7  -6   -2.21    8.21   0
   1  -7   6   -3.41   12.06   0
   1  -7   6    9.33   13.62   0
  -1   7  -6   -0.35   10.29   0
   2  -7   6 1853.15  131.56   0
  -2  -7  -6 1807.48  128.42   0
  -2   7  -6 1755.32  129.77   0
   3  -7   6  123.92   18.57   0
  -3  -7  -6  127.87   19.01   0
  -3   7  -6  108.65   17.55   0
   4  -7   6   27.61   13.56   0
  -4  -7  -6   65.66   14.23   0
  -4   7  -6   33.39   13.32   0
  -5  -7  -6   -0.50   12.66   0
   5  -7   6  -15.78   11.74   0
   5   7   6   -9.00   11.49   0
  -5   7  -6   31.68   12.83   0
  -6  -7  -6  397.71   38.09   0
   6  -7   6  385.74   36.29   0
  -6   7  -6  324.75   35.13   0
   6   7   6  344.57   35.88   0
  -7  -7  -6    4.68   18.27   0
   7  -7   6   24.11   16.09   0
  -7   7  -6   46.98   16.54   0
   7   7   6   18.46   18.52   0
  -8  -7  -6   23.96   22.07   0
   8  -7   6    0.61   17.83   0
  -8   7  -6  -12.30   17.39   0
   8   7   6  -28.97   21.54   0
  -9  -7  -6   10.80   26.72   0
   9  -7   6   -2.57   21.10   0
   9   7   6   94.08   29.41   0
  -9   7  -6   33.77   21.12   0
  -8  -8   6   -8.78   32.23   0
  -8  -8   6    3.86   31.97   0
   8  -8  -6   24.03   16.52   0
   8   8  -6   71.35   35.66   0
   7  -8  -6   27.44   13.50   0
  -7  -8   6   32.28   27.59   0
  -7  -8   6    4.91   28.49   0
   7   8  -6   -9.15   28.55   0
   6  -8  -6   40.93   11.09   0
  -6  -8   6   34.61   27.57   0
  -6  -8   6   98.43   28.97   0
   6   8  -6   33.59   23.38   0
   5  -8  -6  102.35   15.38   0
  -5  -8   6  146.12   29.53   0
  -5  -8   6  150.34   28.51   0
  -4  -8   6   33.31   18.45   0
   4  -8  -6    6.08    8.27   0
  -4  -8   6  -13.06   17.68   0
  -3  -8   6  217.32   30.50   0
   3  -8  -6  209.58   20.29   0
  -3  -8   6  204.16   30.17   0
  -2  -8   6  133.90   23.89   0
  -2  -8   6  149.59   25.56   0
   2  -8  -6   99.21   15.33   0
   1  -8  -6   69.97   12.85   0
  -1  -8   6   81.38   18.51   0
   1  -8  -6   85.59   12.86   0
  -1  -8   6   74.29   21.60   0
   0  -8   6  544.41   48.22   0
   0  -8  -6  512.83   41.73   0
   0  -8   6  515.51   49.35   0
   1  -8   6   18.74   14.91   0
   1  -8   6   31.86   17.72   0
  -1  -8  -6   29.61   11.76   0
   2  -8   6   21.39   14.40   0
  -2  -8  -6   16.23   11.43   0
  -3  -8  -6  213.95   26.72   0
   3  -8   6  206.34   29.40   0
  -3   8  -6  224.24   26.66   0
   4  -8   6  705.35   60.09   0
  -4  -8  -6  752.64   58.97   0
  -4   8  -6  721.10   57.67   0
  -5  -8  -6  101.00   21.76   0
   5  -8   6  137.30   20.98   0
  -5   8  -6  103.73   18.33   0
  -6  -8  -6   24.64   20.17   0
   6  -8   6    0.90   16.31   0
   6   8   6   -4.47   15.82   0
  -6   8  -6   23.35   16.72   0
  -7  -8  -6  115.58   25.51   0
   7  -8   6   80.75   22.81   0
   7   8   6   67.27   23.62   0
  -7   8  -6  111.55   20.82   0
  -8  -8  -6   21.88   27.83   0
   8  -8   6   19.14   22.57   0
  -8   8  -6    5.01   20.58   0
   8   8   6   27.00   24.91   0
  -7  -9   6   60.60   37.96   0
   7  -9  -6   23.31   16.47   0
  -7  -9   6   -1.07   32.77   0
  -6  -9   6  -29.40   28.43   0
  -6  -9   6    2.96   30.72   0
   6  -9  -6  -15.07   12.46   0
  -5  -9   6   29.27   26.26   0
  -5  -9   6   79.08   27.93   0
   5  -9  -6   34.18   11.80   0
   4  -9  -6  101.01   15.75   0
  -4  -9   6  110.34   30.99   0
  -4  -9   6  126.02   30.14   0
  -3  -9   6   29.42   22.08   0
  -3  -9   6  -16.64   19.40   0
   3  -9  -6   13.85   11.43   0
   2  -9  -6   19.61   11.76   0
  -2  -9   6   -3.15   18.67   0
  -2  -9   6  -14.88   20.92   0
   2  -9  -6    5.80   12.52   0
  -1  -9   6  450.95   47.26   0
   1  -9  -6  422.24   37.55   0
   1  -9  -6  436.13   38.11   0
  -1  -9   6  454.09   49.50   0
   0  -9   6  245.68   34.75   0
   0  -9   6  289.75   36.19   0
   0  -9  -6  273.64   29.96   0
   0  -9  -6  273.64   29.47   0
  -1  -9  -6  -22.32   12.90   0
   1  -9   6    2.70   20.88   0
   1  -9   6    1.62   17.40   0
  -1  -9  -6   10.20   13.97   0
  -2  -9  -6   63.41   16.73   0
   2  -9   6   70.21   24.84   0
   2  -9   6   61.40   20.19   0
   3  -9   6   75.81   20.38   0
  -3  -9  -6   81.65   19.66   0
  -4  -9  -6   50.52   19.65   0
   4  -9   6   46.95   21.19   0
   5  -9   6    9.75   19.14   0
   6  -9   6  143.73   26.87   0
  -6  -9  -6  193.67   31.15   0
  -7  -9  -6   72.41   29.87   0
   7  -9   6  -23.68   22.64   0
  -5 -10   6   77.43   36.11   0
   5 -10  -6   41.76   16.91   0
  -5 -10   6   24.41   35.22   0
   4 -10  -6   12.39   15.77   0
  -4 -10   6   76.73   30.35   0
  -4 -10   6   18.97   27.15   0
   3 -10  -6   67.95   17.36   0
   3 -10  -6   72.24   19.58   0
  -3 -10   6   42.94   28.49   0
  -3 -10   6   63.93   29.62   0
  -2 -10   6   68.18   29.05   0
  -2 -10   6   69.86   30.75   0
   2 -10  -6   61.13   16.53   0
   2 -10  -6   60.88   18.36   0
  -1 -10   6   30.02   28.33   0
   1 -10  -6   26.54   16.76   0
  -1 -10   6   -9.54   24.39   0
   1 -10  -6   17.66   17.46   0
   0 -10  -6   37.03   17.42   0
   0 -10   6    9.08   22.58   0
   0 -10   6   34.19   29.21   0
   0 -10  -6   25.12   17.29   0
  -1 -10  -6  172.74   29.34   0
   1 -10   6  353.61   49.59   0
   1 -10   6  199.92   32.92   0
  -1 -10  -6  225.03   32.25   0
   2 -10   6  308.00   44.73   0
  -2 -10  -6  345.99   38.84   0
  -2 -10  -6  336.22   43.18   0
   2 -10   6  298.73   39.68   0
   3 -10   6   32.38   24.17   0
  -3 -10  -6   78.56   25.32   0
  -3 -10  -6   20.31   22.24   0
   3 -10   6   -4.12   31.83   0
   4 -10   6   42.00   26.34   0
  -4 -10  -6   65.21   28.44   0
  -4 -10  -6   62.18   25.03   0
   5 -10   6  -33.03   24.21   0
  -5 -10  -6    6.97   32.03   0
  -5 -10  -6   41.52   29.31   0
   2 -11  -6   86.71   24.46   0
  -2 -11   6  116.18   38.46   0
  -2 -11   6   -4.88   34.13   0
   2 -11  -6   77.76   23.59   0
  -1 -11   6   12.48   32.18   0
  -1 -11   6   34.50   35.81   0
   1 -11  -6   63.36   22.97   0
   1 -11  -6   84.25   24.21   0
   0 -11   6  298.50   45.06   0
   0 -11  -6  241.57   34.01   0
   0 -11   6  254.54   43.60   0
   0 -11  -6  269.03   34.45   0
   1 -11   6   62.61   31.70   0
  -1 -11  -6  117.07   28.16   0
   1 -11   6   52.12   36.83   0
  -1 -11  -6  105.72   26.74   0
  -2 -11  -6  132.75   29.37   0
  -2 -11  -6  118.75   31.90   0
   2 -11   6   77.99   31.32   0
   2 -11   6  194.13   44.64   0
  12   0  -7   54.74   34.67   0
 -12   0   7   19.92   21.92   0
 -12   0   7  -56.81   32.57   0
 -11   0   7  163.26   32.11   0
  11   0  -7  100.10   28.31   0
 -11   0   7  171.13   23.62   0
 -10   0   7   38.39   22.64   0
 -10   0   7    9.85   13.86   0
  10   0  -7   20.57   18.40   0
   9   0  -7    4.25   15.99   0
  -9   0   7    5.70   11.62   0
  -9   0   7  -42.22   17.30   0
   8   0  -7  -10.78   11.71   0
  -8   0   7   -0.38    9.28   0
  -8   0   7  -17.47   14.61   0
   7   0  -7  173.42   24.40   0
  -7   0   7  207.16   20.70   0
  -7   0   7  217.45   25.87   0
  -6   0   7   -5.02    6.88   0
  -6   0   7   12.73    9.45   0
   6   0  -7   -1.05    8.26   0
   5   0  -7  455.52   39.43   0
  -5   0   7  562.46   38.38   0
  -5   0   7  471.33   39.60   0
   4   0  -7    2.18    6.46   0
  -4   0   7    0.67    5.75   0
   4   0  -7   -1.76    5.51   0
  -4   0   7   -6.36    4.83   0
   3   0  -7   77.16   11.35   0
  -3   0   7   80.19   10.25   0
  -3   0   7   81.57   10.06   0
   3   0  -7   63.11   10.06   0
  -2   0   7   -3.37    3.37   0
  -2   0   7    1.17    4.30   0
   2   0  -7   -4.94    4.41   0
   2   0  -7    2.77    5.02   0
  -1   0   7 1081.05   72.37   0
   1   0  -7 1004.90   72.90   0
  -1   0   7  980.65   72.73   0
   1   0  -7 1012.90   73.26   0
   0   0   7    4.55    4.82   0
   0   0   7    2.28    3.26   0
   0   0  -7    3.51    3.84   0
   1   0   7  170.64   14.03   0
  -1   0  -7  150.41   14.53   0
   2   0   7    0.22    3.84   0
  -2   0  -7   -3.58    4.18   0
  -3   0  -7  505.10   38.59   0
   3   0   7  505.81   38.16   0
  -4   0  -7   10.59    6.82   0
   4   0   7    5.83    6.32   0
  -5   0  -7 1276.73   92.35   0
   5   0   7 1271.55   92.13   0
  -6   0  -7   -2.66    8.19   0
   6   0   7   17.97   10.07   0
   7   0   7 1653.85  123.58   0
  -7   0  -7 1759.32  123.89   0
  -8   0  -7   -8.49   12.02   0
   8   0   7   22.28   13.42   0
  -9   0  -7  634.36   56.27   0
   9   0   7  691.00   57.95   0
  10   0   7   62.56   21.89   0
 -10   0  -7    4.39   18.84   0
  11   0   7  471.97   56.17   0
 -11   0  -7  477.01   53.32   0
  12   0   7   21.18   40.69   0
 -12   0  -7    1.14   29.64   0
  12  -1  -7   48.98   30.47   0
 -12  -1   7   36.14   25.16   0
 -12  -1   7   30.75   37.68   0
 -12   1   7  -12.41   30.55   0
  12   1  -7   30.26   35.71   0
 -12   1   7  -18.05   18.70   0
 -11  -1   7   21.99   20.17   0
  11  -1  -7   37.92   23.66   0
 -11  -1   7   61.97   31.25   0
 -11   1   7   -7.69   15.07   0
  11   1  -7   12.17   28.57   0
 -11   1   7   24.73   25.46   0
  10  -1  -7   87.14   22.75   0
 -10  -1   7  153.28   31.70   0
 -10  -1   7  123.18   20.54   0
  10   1  -7   77.71   24.95   0
 -10   1   7   87.10   23.54   0
 -10   1   7  114.07   17.30   0
   9  -1  -7  264.07   32.91   0
  -9  -1   7  294.33   30.64   0
  -9  -1   7  348.37   40.90   0
   9   1  -7  256.84   37.05   0
  -9   1   7  245.90   34.25   0
  -9   1   7  323.02   27.86   0
   8  -1  -7   10.50   12.15   0
  -8  -1   7    9.47   11.37   0
  -8  -1   7   31.52   17.72   0
  -8   1   7    6.29    8.27   0
  -8   1   7  -26.68   12.21   0
   8   1  -7  -22.03   12.55   0
  -7  -1   7    8.09   13.19   0
   7  -1  -7   -1.92    9.60   0
  -7  -1   7    5.10    9.85   0
   7   1  -7   14.07   11.33   0
  -7   1   7   13.64    7.02   0
  -7   1   7   25.83   10.91   0
  -6  -1   7   20.44    8.74   0
   6  -1  -7    0.75    7.72   0
  -6  -1   7   -0.51   10.03   0
   6   1  -7    2.60    9.13   0
  -6   1   7   16.21    6.31   0
  -6   1   7   18.67    8.97   0
   5  -1  -7   17.14    7.26   0
  -5  -1   7   11.20    7.57   0
  -5  -1   7   10.67    8.47   0
   5   1  -7   -0.17    7.60   0
  -5   1   7   15.48    5.34   0
  -5   1   7   13.19    6.41   0
  -4  -1   7  377.79   28.82   0
   4  -1  -7  324.51   27.67   0
  -4  -1   7  350.86   29.88   0
   4  -1  -7  378.61   29.06   0
  -4   1   7  331.86   26.79   0
   4   1  -7  313.34   29.33   0
   4   1  -7  364.38   30.50   0
  -3  -1   7  389.29   29.64   0
  -3  -1   7  361.78   29.88   0
   3  -1  -7  359.11   28.29   0
   3  -1  -7  356.21   28.92   0
   3   1  -7  359.82   30.04   0
  -3   1   7  365.61   27.14   0
   3   1  -7  376.23   30.56   0
   2  -1  -7   -4.59    3.81   0
  -2  -1   7   -1.29    4.58   0
   2  -1  -7   -6.00    3.54   0
  -2  -1   7    6.51    5.33   0
  -2   1   7   -4.47    2.84   0
   2   1  -7   -0.46    5.69   0
  -2   1   7    2.56    2.51   0
   2   1  -7    6.72    5.77   0
  -1  -1   7    9.24    4.89   0
   1  -1  -7    4.00    4.16   0
  -1  -1   7    5.62    5.65   0
   1  -1  -7    8.08    3.56   0
   1   1  -7   11.51    5.88   0
  -1   1   7   12.59    2.71   0
  -1   1   7    5.72    3.29   0
   1   1  -7    6.58    5.27   0
   0  -1   7   14.75    6.59   0
   0  -1  -7   15.43    3.95   0
   0  -1   7   11.80    4.58   0
   0   1  -7   16.95    6.07   0
   0   1   7   12.92    4.48   0
   0   1   7   23.67    3.60   0
  -1  -1  -7   30.42    5.23   0
   1  -1   7   25.60    5.99   0
  -1   1  -7   25.16    7.01   0
   1   1   7   37.13    5.05   0
  -2  -1  -7  144.42   13.42   0
   2  -1   7  137.73   13.81   0
  -2   1  -7  136.23   14.94   0
   2   1   7  147.85   13.14   0
  -3  -1  -7 2779.59  197.51   0
   3  -1   7 2881.48  197.90   0
  -3   1  -7 2803.32  198.41   0
   3   1   7 2850.24  197.43   0
  -4  -1  -7 1240.00   87.16   0
   4  -1   7 1125.48   86.97   0
  -4   1  -7 1247.00   87.96   0
   4   1   7 1236.43   87.09   0
   5  -1   7  611.41   49.51   0
  -5  -1  -7  646.56   49.73   0
   5   1   7  662.33   50.02   0
  -5   1  -7  694.04   50.70   0
  -6  -1  -7  132.52   18.84   0
   6  -1   7  148.96   18.82   0
   6   1   7  167.95   20.05   0
  -6   1  -7  141.06   19.38   0
   7  -1   7  568.71   47.20   0
  -7  -1  -7  574.47   47.44   0
   7   1   7  625.92   48.61   0
  -7   1  -7  550.31   47.57   0
   8  -1   7   -6.37   12.23   0
  -8  -1  -7   -0.73   12.32   0
  -8   1  -7   16.46   13.20   0
   8   1   7   10.19   14.78   0
   9  -1   7  103.06   21.07   0
  -9  -1  -7  148.64   23.42   0
  -9   1  -7  196.09   26.05   0
   9   1   7  152.32   24.56   0
 -10  -1  -7  -16.23   19.23   0
  10  -1   7  -28.62   17.47   0
 -10   1  -7   25.96   19.71   0
  10   1   7   28.83   21.89   0
 -11  -1  -7   70.30   26.28   0
  11  -1   7  104.56   28.63   0
  11   1   7   13.31   29.59   0
 -11   1  -7   44.82   25.80   0
 -12  -1  -7   78.94   32.40   0
  12   1   7   72.03   37.84   0
 -12   1  -7   62.85   31.69   0
 -12  -2   7    5.53   41.77   0
 -12  -2   7   27.59   27.00   0
  12  -2  -7   47.38   29.28   0
 -12   2   7  120.10   30.02   0
 -12   2   7   77.53   20.27   0
 -11  -2   7   12.36   33.68   0
 -11  -2   7   53.86   21.88   0
  11  -2  -7   83.51   23.91   0
 -11   2   7   66.12   15.80   0
 -11   2   7   83.18   24.60   0
  11   2  -7   65.02   28.54   0
 -10  -2   7   16.74   18.04   0
  10  -2  -7    7.26   16.94   0
 -10  -2   7   12.66   26.75   0
 -10   2   7   14.17   18.83   0
 -10   2   7    9.34   11.24   0
  -9  -2   7   32.86   15.67   0
  -9  -2   7   17.26   21.41   0
   9  -2  -7   17.97   14.36   0
   9   2  -7   38.02   19.74   0
  -9   2   7   38.56   15.05   0
  -9   2   7   16.80    9.46   0
  -8  -2   7   75.63   21.07   0
  -8  -2   7   77.26   15.66   0
   8  -2  -7   59.69   13.88   0
  -8   2   7   49.97    9.48   0
  -8   2   7   51.55   13.17   0
   8   2  -7   66.50   19.53   0
  -7  -2   7  196.69   23.37   0
   7  -2  -7  155.12   20.19   0
  -7  -2   7  207.24   26.95   0
  -7   2   7  172.65   19.43   0
   7   2  -7  142.94   21.84   0
  -7   2   7  181.44   15.99   0
  -6  -2   7   37.37   13.39   0
   6  -2  -7   27.84    8.81   0
  -6  -2   7   39.16   11.73   0
  -6   2   7   37.81    7.68   0
   6   2  -7   37.07   14.14   0
  -6   2   7   47.24    6.37   0
  -5  -2   7  198.65   20.99   0
  -5  -2   7  179.49   22.79   0
   5  -2  -7  170.21   17.93   0
  -5   2   7  211.81   14.86   0
  -5   2   7  182.72   15.48   0
   5   2  -7  197.57   22.59   0
  -4  -2   7  287.30   27.19   0
  -4  -2   7  291.74   26.29   0
   4  -2  -7  300.58   23.52   0
   4  -2  -7  298.90   24.69   0
   4   2  -7  311.18   27.75   0
   4   2  -7  265.00   26.47   0
  -3  -2   7    6.71    7.48   0
   3  -2  -7    8.38    5.09   0
  -3  -2   7   12.98    6.92   0
   3  -2  -7   15.26    4.53   0
   3   2  -7   17.77    8.41   0
   3   2  -7   17.49    8.38   0
   2  -2  -7  225.21   18.28   0
  -2  -2   7  239.63   22.59   0
   2  -2  -7  231.18   18.44   0
  -2  -2   7  264.20   22.19   0
   2   2  -7  251.85   22.31   0
   2   2  -7  239.66   22.13   0
   1  -2  -7  293.39   22.76   0
  -1  -2   7  308.49   25.47   0
  -1  -2   7  308.36   26.62   0
   1   2  -7  305.01   26.00   0
   0  -2  -7 2829.52  176.23   0
   0  -2   7 2354.67  178.05   0
   0  -2   7 2595.05  179.23   0
   0   2  -7 2374.40  178.48   0
  -1  -2  -7 1610.75  101.68   0
   1  -2   7 1347.66  103.00   0
  -1   2  -7 1367.96  103.68   0
   1   2   7 1465.15  101.13   0
  -2  -2  -7 3285.08  216.65   0
  -2   2  -7 2926.98  218.24   0
   2   2   7 3128.37  216.40   0
   3  -2   7   27.07    6.86   0
  -3  -2  -7   39.05    7.21   0
  -3   2  -7   20.18    7.62   0
   3   2   7   33.99    7.05   0
   4  -2   7  351.46   28.74   0
  -4  -2  -7  355.71   28.29   0
  -4   2  -7  338.25   29.90   0
   4   2   7  345.76   28.50   0
  -5  -2  -7  676.16   50.76   0
   5  -2   7  696.04   51.19   0
   5   2   7  647.00   51.11   0
  -5   2  -7  659.97   52.06   0
   6  -2   7   18.73    8.46   0
  -6  -2  -7   -3.77    8.15   0
   6   2   7   21.47    9.90   0
  -6   2  -7   19.96   10.95   0
   7  -2   7  311.59   29.97   0
  -7  -2  -7  335.69   30.39   0
   7   2   7  285.58   31.26   0
  -7   2  -7  306.13   31.29   0
   8  -2   7   12.91   12.55   0
  -8  -2  -7   21.77   14.22   0
  -8   2  -7   19.07   14.02   0
   8   2   7   26.23   15.88   0
  -9  -2  -7    4.52   16.15   0
   9  -2   7   26.12   17.50   0
   9   2   7   -2.06   17.68   0
  -9   2  -7   10.56   16.30   0
  10  -2   7   13.24   19.45   0
 -10  -2  -7   -3.62   19.33   0
  10   2   7  -18.40   19.46   0
 -10   2  -7    8.50   19.45   0
 -11  -2  -7  665.81   60.04   0
  11  -2   7  520.71   60.82   0
  11   2   7  597.70   65.46   0
 -11   2  -7  600.61   59.83   0
  11  -3  -7  -12.84   23.17   0
 -11  -3   7   -5.01   24.72   0
 -11  -3   7   26.98   35.82   0
 -11   3   7  -15.85   13.07   0
  11   3  -7  -30.65   34.89   0
 -11   3   7    6.19   17.09   0
  10  -3  -7   41.46   18.29   0
 -10  -3   7   58.10   22.33   0
 -10  -3   7   33.60   30.73   0
  10   3  -7   77.40   30.47   0
 -10   3   7   40.12   14.35   0
 -10   3   7   24.06   10.92   0
   9  -3  -7   68.73   16.83   0
  -9  -3   7   96.80   27.01   0
  -9  -3   7  131.03   22.07   0
  -9   3   7   92.64   13.52   0
   9   3  -7   85.87   23.72   0
  -9   3   7   87.32   13.21   0
   8  -3  -7  105.16   16.35   0
  -8  -3   7  126.74   21.02   0
  -8  -3   7   91.50   24.24   0
  -8   3   7  106.36   12.55   0
  -8   3   7  102.69   11.34   0
   8   3  -7   72.12   19.99   0
  -7  -3   7  305.45   34.56   0
   7  -3  -7  236.31   24.63   0
  -7  -3   7  279.55   29.07   0
   7   3  -7  231.43   32.33   0
  -6  -3   7   40.73   12.11   0
  -6  -3   7   18.05   13.71   0
   6  -3  -7   18.25    7.75   0
   6   3  -7   29.23   14.03   0
   5  -3  -7  174.78   15.58   0
  -5  -3   7  138.56   20.47   0
  -5  -3   7  159.10   22.38   0
   5   3  -7  164.33   21.78   0
  -4  -3   7    0.81    8.50   0
  -4  -3   7   -3.83    8.09   0
   4  -3  -7   -3.67    3.78   0
   4  -3  -7    0.58    5.48   0
   4   3  -7   10.66   10.01   0
   4   3  -7    6.42    8.39   0
  -3  -3   7  119.82   16.68   0
   3  -3  -7  102.08   10.81   0
  -3  -3   7  106.03   16.17   0
   3  -3  -7  120.17    9.87   0
   3   3  -7  105.70   16.12   0
   3   3  -7  130.69   16.84   0
  -2  -3   7  369.91   32.71   0
   2  -3  -7  401.32   27.20   0
  -2  -3   7  390.41   32.39   0
   2   3  -7  366.39   32.43   0
   2   3  -7  378.49   32.59   0
  -1  -3   7 2959.05  204.78   0
  -1  -3   7 2944.48  204.26   0
   1  -3  -7 2863.86  200.47   0
   1   3  -7 2850.17  204.18   0
   0  -3   7   65.10   12.62   0
   0  -3  -7   80.52    7.02   0
   0  -3   7   71.89   11.30   0
   0   3  -7   53.47   10.63   0
   1  -3   7  201.31   20.20   0
  -1  -3  -7  252.34   17.67   0
  -1   3  -7  196.52   21.33   0
  -2  -3  -7 1428.22   89.73   0
   2  -3   7 1212.72   91.10   0
  -2   3  -7 1252.01   92.00   0
   2   3   7 1178.86   89.03   0
  -3  -3  -7   32.29    6.83   0
   3  -3   7   23.67    7.02   0
   3   3   7   24.23    6.51   0
  -3   3  -7   25.12    8.96   0
  -4  -3  -7  713.64   51.39   0
   4  -3   7  736.81   52.27   0
  -4   3  -7  681.72   53.30   0
   4   3   7  625.97   51.27   0
  -5  -3  -7  163.30   18.57   0
   5  -3   7  182.19   19.29   0
   5   3   7  186.02   19.77   0
  -5   3  -7  159.93   20.99   0
  -6  -3  -7   51.84   12.00   0
   6  -3   7   24.64   10.45   0
  -6   3  -7   16.44   11.37   0
   6   3   7   37.30   11.37   0
  -7  -3  -7    5.70   10.96   0
   7  -3   7    8.96   10.21   0
   7   3   7   17.24   13.36   0
  -7   3  -7  -17.64   10.64   0
  -8  -3  -7    9.88   12.50   0
   8  -3   7   16.21   14.49   0
   8   3   7   42.51   16.67   0
  -8   3  -7    0.00   13.12   0
  -9  -3  -7  518.44   47.72   0
   9  -3   7  472.68   47.14   0
  -9   3  -7  554.10   48.03   0
   9   3   7  511.20   51.77   0
  10  -3   7   45.03   21.48   0
 -10  -3  -7   14.39   20.94   0
  10   3   7   89.26   28.13   0
 -10   3  -7   22.07   19.22   0
 -11  -3  -7   14.47   26.55   0
  11  -3   7   37.41   24.69   0
 -11   3  -7   25.11   23.89   0
  11   3   7   29.10   29.72   0
 -11  -4   7  154.02   45.51   0
 -11  -4   7  152.54   33.21   0
  11   4  -7  116.89   39.32   0
  10  -4  -7  154.82   26.17   0
 -10  -4   7  208.93   32.38   0
 -10  -4   7  152.00   38.28   0
  10   4  -7  164.43   38.66   0
  -9  -4   7   38.38   20.46   0
  -9  -4   7   13.57   25.57   0
   9  -4  -7   31.27   14.45   0
   9   4  -7   40.46   26.05   0
  -8  -4   7   26.33   20.35   0
  -8  -4   7  -35.13   15.55   0
   8  -4  -7    6.64   11.06   0
   8   4  -7   -1.99   20.03   0
  -7  -4   7    0.37   14.69   0
   7  -4  -7    2.17    8.44   0
  -7  -4   7   28.25   17.87   0
   7   4  -7    8.99   15.57   0
   6  -4  -7    1.00    6.65   0
  -6  -4   7   27.24   14.21   0
  -6  -4   7    1.11   11.18   0
   6   4  -7    3.06   12.63   0
  -5  -4   7  117.22   19.24   0
   5  -4  -7   91.53   10.57   0
  -5  -4   7   74.62   16.34   0
   5   4  -7   51.75   15.43   0
  -4  -4   7  942.25   75.93   0
   4  -4  -7 1082.02   70.04   0
  -4  -4   7 1008.24   75.73   0
   4   4  -7  917.64   75.42   0
  -3  -4   7   50.61   11.89   0
  -3  -4   7   62.68   13.18   0
   3   4  -7   69.07   14.12   0
   3   4  -7   57.90   12.26   0
  -2  -4   7   19.74    8.32   0
  -2  -4   7   -0.28    8.42   0
   2   4  -7    3.29    8.65   0
  -1  -4   7    3.25    7.52   0
  -1  -4   7   13.86    8.79   0
   1   4  -7    3.30    8.42   0
   0  -4  -7  539.61   36.34   0
   0  -4   7  545.52   42.07   0
   0  -4   7  447.17   40.58   0
   0   4  -7  500.61   40.88   0
   1  -4   7  460.60   39.89   0
  -1  -4  -7  575.22   37.08   0
  -1   4  -7  463.17   40.46   0
   2  -4   7   64.64   10.53   0
  -2  -4  -7   72.83    9.32   0
  -2   4  -7   36.04   10.39   0
   3  -4   7   61.10   11.05   0
  -3  -4  -7   81.07   10.33   0
   3   4   7   61.54    9.13   0
  -3   4  -7   61.00   12.01   0
   4  -4   7   -7.51    6.78   0
  -4  -4  -7    5.15    6.96   0
  -4   4  -7    4.49    9.20   0
   4   4   7    5.61    7.21   0
   5  -4   7   22.96    8.89   0
  -5  -4  -7    4.43    8.68   0
   5   4   7   24.73    9.63   0
  -5   4  -7   25.44   11.17   0
  -6  -4  -7 1661.75  108.77   0
   6  -4   7 1609.55  108.73   0
  -6   4  -7 1404.61  109.24   0
   6   4   7 1297.91  108.54   0
  -7  -4  -7  228.94   25.15   0
   7  -4   7  196.48   24.36   0
   7   4   7  158.45   23.59   0
  -7   4  -7  169.06   25.15   0
   8  -4   7   65.58   15.59   0
  -8  -4  -7   45.31   16.75   0
  -8   4  -7   49.72   16.13   0
   8   4   7   49.23   17.73   0
  -9  -4  -7   43.09   19.60   0
   9  -4   7   37.14   18.41   0
   9   4   7   20.24   21.07   0
  -9   4  -7   11.95   15.99   0
 -10  -4  -7  125.32   26.01   0
  10  -4   7   70.51   23.88   0
 -10   4  -7   79.44   23.41   0
  10   4   7   79.85   26.69   0
 -11  -4  -7  109.35   30.83   0
  11  -4   7  159.40   33.56   0
 -11   4  -7  142.75   30.31   0
  11   4   7  162.85   40.22   0
 -10  -5   7  -23.27   26.52   0
 -10  -5   7   38.05   35.34   0
  10  -5  -7  -32.09   18.74   0
  10   5  -7  -35.80   35.35   0
  -9  -5   7   20.87   28.81   0
  -9  -5   7   42.39   22.40   0
   9  -5  -7   21.30   14.68   0
   9   5  -7  -12.88   29.01   0
  -8  -5   7   54.71   24.48   0
   8  -5  -7   49.16   13.32   0
  -8  -5   7   28.59   21.34   0
   8   5  -7  -26.62   22.51   0
  -7  -5   7  292.63   37.69   0
  -7  -5   7  241.67   31.86   0
   7  -5  -7  208.56   22.48   0
   7   5  -7  217.87   33.12   0
  -6  -5   7    2.88   15.05   0
  -6  -5   7    6.66   12.87   0
   6  -5  -7   17.78    7.32   0
   6   5  -7   28.97   15.76   0
  -5  -5   7   11.50   13.60   0
   5  -5  -7   -1.66    5.01   0
  -5  -5   7   11.02   12.27   0
   5   5  -7   11.48   13.09   0
  -4  -5   7   25.00   12.38   0
   4  -5  -7   36.75    5.03   0
  -4  -5   7   46.85   14.57   0
   4   5  -7   47.52   15.20   0
  -3  -5   7  125.06   20.18   0
  -3  -5   7  132.09   19.97   0
   3   5  -7  102.70   18.39   0
  -2  -5   7  558.94   46.66   0
  -2  -5   7  538.75   45.54   0
   2   5  -7  562.55   45.65   0
  -1  -5   7  157.83   21.13   0
  -1  -5   7  159.68   20.57   0
   1   5  -7  140.46   19.54   0
   0  -5   7  120.04   17.74   0
   0  -5  -7   91.26    9.32   0
   0  -5   7   92.48   15.06   0
   0   5  -7  103.21   14.76   0
  -1  -5  -7  238.24   19.25   0
   1  -5   7  244.94   24.11   0
  -1   5  -7  225.54   23.81   0
  -2  -5  -7  405.22   29.73   0
   2  -5   7  385.91   33.04   0
  -2   5  -7  335.13   32.69   0
  -3  -5  -7  931.59   62.74   0
   3  -5   7  888.18   64.85   0
  -3   5  -7  794.77   64.67   0
   3   5   7  806.87   60.93   0
  -4  -5  -7  367.68   28.68   0
   4  -5   7  362.86   30.05   0
   4   5   7  276.92   27.44   0
  -4   5  -7  301.43   30.86   0
  -5  -5  -7  183.62   20.73   0
   5  -5   7  189.94   21.23   0
  -5   5  -7  154.83   20.94   0
   5   5   7  134.61   19.02   0
  -6  -5  -7  249.78   27.29   0
   6  -5   7  262.75   27.42   0
  -6   5  -7  246.57   28.79   0
   6   5   7  276.17   28.58   0
   7  -5   7   23.81   12.51   0
  -7  -5  -7   38.31   15.13   0
  -7   5  -7   41.05   14.35   0
   7   5   7   17.79   14.72   0
  -8  -5  -7  133.87   22.88   0
   8  -5   7  170.68   23.35   0
   8   5   7  167.54   26.68   0
  -8   5  -7  196.49   27.62   0
   9  -5   7   72.04   20.16   0
  -9  -5  -7   71.25   21.45   0
   9   5   7   72.39   23.80   0
  -9   5  -7  107.98   21.61   0
 -10  -5  -7   27.30   23.78   0
  10  -5   7    1.88   22.72   0
  10   5   7   -9.27   27.31   0
 -10   5  -7    4.02   20.94   0
 -10  -6   7  101.22   40.32   0
  10  -6  -7   18.71   22.27   0
 -10  -6   7   83.65   30.01   0
  10   6  -7   75.97   41.60   0
   9  -6  -7    5.95   15.99   0
  -9  -6   7    7.77   30.54   0
  -9  -6   7    3.88   27.29   0
   9   6  -7  -26.96   30.94   0
  -8  -6   7  -21.78   22.96   0
   8  -6  -7    1.73   12.27   0
  -8  -6   7   52.30   25.66   0
   8   6  -7   27.93   25.75   0
  -7  -6   7   -7.03   19.99   0
   7  -6  -7   -9.37    8.86   0
  -7  -6   7    0.62   19.52   0
   7   6  -7   -3.18   22.60   0
  -6  -6   7  163.75   29.40   0
   6  -6  -7  145.75   16.00   0
  -6  -6   7  171.45   25.20   0
   6   6  -7  123.02   24.36   0
  -5  -6   7  448.23   43.22   0
  -5  -6   7  394.96   42.64   0
   5  -6  -7  466.57   32.08   0
   5   6  -7  346.77   42.58   0
   4  -6  -7  107.47    9.72   0
  -4  -6   7  121.03   23.04   0
  -4  -6   7   75.63   17.90   0
   4   6  -7   95.58   18.35   0
  -3  -6   7    8.96   13.08   0
  -3  -6   7   19.03   12.66   0
  -2  -6   7  625.54   52.11   0
  -2  -6   7  605.76   51.64   0
  -1  -6   7  132.52   20.26   0
  -1  -6   7   91.93   16.78   0
   1   6  -7  101.64   17.43   0
   0  -6  -7  965.48   70.29   0
   0  -6   7  976.59   76.14   0
   0  -6   7 1035.02   76.08   0
   0   6  -7  997.31   74.96   0
  -1  -6  -7    6.83    6.12   0
   1  -6   7   -5.45    9.61   0
  -1   6  -7   15.17   10.67   0
   2  -6   7  690.69   52.77   0
  -2  -6  -7  666.23   48.82   0
  -2   6  -7  602.28   51.48   0
  -3  -6  -7  639.21   46.99   0
   3  -6   7  665.87   49.91   0
  -3   6  -7  525.67   48.66   0
   4  -6   7  258.89   25.71   0
  -4  -6  -7  233.51   24.06   0
  -4   6  -7  163.35   25.01   0
   4   6   7  234.77   20.89   0
   5  -6   7   60.78   14.21   0
  -5  -6  -7   47.89   13.40   0
   5   6   7   47.82   12.18   0
  -5   6  -7   37.24   13.38   0
  -6  -6  -7   39.48   13.76   0
   6  -6   7   48.83   14.09   0
   6   6   7   31.56   14.06   0
  -6   6  -7   32.84   14.60   0
   7  -6   7   15.81   14.53   0
  -7  -6  -7   11.33   16.41   0
   7   6   7    7.39   15.82   0
  -7   6  -7   -9.40   14.01   0
   8  -6   7   -3.07   15.82   0
  -8  -6  -7   68.28   21.38   0
   8   6   7   24.00   18.53   0
  -8   6  -7   10.54   16.24   0
  -9  -6  -7   62.31   24.10   0
   9  -6   7    4.30   19.47   0
  -9   6  -7   18.04   19.01   0
   9   6   7   41.71   24.49   0
 -10  -6  -7  -12.13   27.04   0
  10  -6   7   38.75   26.73   0
  10   6   7   33.09   29.02   0
 -10   6  -7   39.90   23.29   0
  -9  -7   7   34.77   31.65   0
   9  -7  -7   32.39   19.28   0
  -9  -7   7   51.16   37.76   0
   9   7  -7  -52.42   36.83   0
  -8  -7   7   30.15   28.45   0
  -8  -7   7   80.88   30.28   0
   8  -7  -7    3.47   14.25   0
   8   7  -7    2.58   29.67   0
  -7  -7   7   -3.84   23.80   0
   7  -7  -7    8.53   10.68   0
  -7  -7   7   29.78   23.31   0
   7   7  -7   60.76   28.07   0
  -6  -7   7   10.60   20.54   0
   6  -7  -7   25.52    8.96   0
  -6  -7   7   50.49   20.63   0
   6   7  -7   60.08   23.25   0
  -5  -7   7  265.17   35.10   0
   5  -7  -7  249.24   20.93   0
  -5  -7   7  247.43   36.21   0
   5   7  -7  267.33   34.58   0
  -4  -7   7  127.47   24.01   0
   4  -7  -7   84.25   10.41   0
  -4  -7   7   96.84   19.80   0
  -3  -7   7  998.11   75.95   0
  -3  -7   7  870.34   74.61   0
  -2  -7   7  221.78   31.22   0
  -2  -7   7  230.93   30.46   0
  -1  -7   7  347.86   34.25   0
   1  -7  -7  301.40   25.04   0
  -1  -7   7  298.40   34.87   0
   0  -7   7  252.92   29.90   0
   0  -7  -7  234.73   21.19   0
   0  -7   7  223.82   31.16   0
   0   7  -7  239.97   26.96   0
  -1  -7  -7  234.88   19.83   0
   1  -7   7  159.88   23.08   0
   1  -7   7  191.64   26.66   0
  -1   7  -7  152.81   24.25   0
   2  -7   7  266.06   28.53   0
  -2  -7  -7  215.21   22.83   0
  -2   7  -7  222.72   26.41   0
  -3  -7  -7   44.88   11.67   0
   3  -7   7   20.09   13.35   0
  -3   7  -7   50.72   13.85   0
  -4  -7  -7  328.76   30.34   0
   4  -7   7  291.05   31.91   0
  -4   7  -7  268.09   30.57   0
  -5  -7  -7  123.97   18.89   0
   5  -7   7  107.14   18.22   0
  -5   7  -7  102.52   18.62   0
   5   7   7  108.53   15.96   0
  -6  -7  -7   51.82   17.03   0
   6  -7   7   42.75   15.30   0
   6   7   7   33.16   14.75   0
  -6   7  -7   51.76   16.07   0
   7  -7   7   -9.08   15.94   0
  -7  -7  -7   32.71   18.83   0
   7   7   7   11.80   18.30   0
  -7   7  -7    2.35   16.30   0
  -8  -7  -7   19.67   22.53   0
   8  -7   7  -12.12   19.41   0
   8   7   7   16.15   22.34   0
  -8   7  -7   20.16   18.64   0
   9  -7   7    6.59   24.45   0
  -9  -7  -7   37.31   27.07   0
   9   7   7  -12.63   26.52   0
  -9   7  -7  -29.62   20.95   0
   8  -8  -7   84.44   19.37   0
  -8  -8   7   86.89   36.01   0
  -8  -8   7   66.24   35.95   0
   8   8  -7  134.42   38.63   0
  -7  -8   7   26.84   28.50   0
  -7  -8   7   49.40   30.37   0
   7  -8  -7   37.81   13.27   0
   7   8  -7   67.36   30.53   0
  -6  -8   7    1.23   25.19   0
  -6  -8   7   41.79   27.44   0
   6  -8  -7   10.88    9.99   0
   5  -8  -7   29.46    8.85   0
  -5  -8   7   14.01   24.67   0
  -5  -8   7    7.02   22.04   0
  -4  -8   7   38.72   21.03   0
   4  -8  -7   28.37    7.58   0
  -4  -8   7   37.57   20.67   0
   3  -8  -7  248.88   22.28   0
  -3  -8   7  277.06   36.43   0
  -3  -8   7  268.91   38.65   0
   2  -8  -7    0.84    7.23   0
  -2  -8   7   17.87   17.74   0
  -2  -8   7    3.46   17.19   0
  -1  -8   7  541.46   52.59   0
   1  -8  -7  528.38   41.90   0
  -1  -8   7  570.70   51.34   0
   0  -8  -7  195.56   21.09   0
   0  -8   7  176.27   27.66   0
   0  -8   7  214.83   30.49   0
   1  -8   7  238.46   33.53   0
  -1  -8  -7  308.07   27.28   0
   1  -8   7  250.17   34.39   0
  -1   8  -7  337.86   32.36   0
   2  -8   7  519.43   47.41   0
  -2  -8  -7  518.77   42.70   0
  -2   8  -7  510.88   45.27   0
  -3  -8  -7   44.64   14.32   0
   3  -8   7   50.27   17.69   0
  -3   8  -7   45.16   16.07   0
  -4  -8  -7   89.27   17.31   0
   4  -8   7   49.13   17.56   0
  -4   8  -7   30.44   16.08   0
  -5  -8  -7   27.47   16.96   0
   5  -8   7  -12.87   15.63   0
  -5   8  -7   18.81   15.99   0
   6  -8   7  271.52   36.81   0
  -6  -8  -7  340.01   38.02   0
  -6   8  -7  230.15   34.20   0
  -7  -8  -7    8.75   23.72   0
   7  -8   7   -5.88   18.76   0
  -7   8  -7    9.19   18.76   0
   7   8   7    1.77   20.91   0
  -8  -8  -7   41.03   28.47   0
   8  -8   7  -22.24   22.69   0
  -8   8  -7   30.56   21.91   0
   8   8   7   37.70   25.69   0
  -7  -9   7  168.43   37.58   0
   7  -9  -7  112.00   19.35   0
  -7  -9   7   -8.99   36.69   0
   6  -9  -7  156.78   19.25   0
  -6  -9   7  146.35   39.58   0
  -6  -9   7  197.26   38.53   0
  -5  -9   7   28.20   29.70   0
   5  -9  -7   24.22   10.82   0
  -5  -9   7   26.66   26.58   0
  -4  -9   7   20.09   24.40   0
  -4  -9   7   17.41   24.13   0
   4  -9  -7   21.59   10.43   0
   3  -9  -7   50.15   12.50   0
  -3  -9   7   60.06   25.93   0
  -3  -9   7   42.84   27.02   0
  -2  -9   7  121.70   26.64   0
   2  -9  -7   97.86   15.16   0
   2  -9  -7  108.76   15.80   0
  -2  -9   7   90.41   26.67   0
  -1  -9   7  529.60   53.29   0
   1  -9  -7  438.82   38.87   0
   1  -9  -7  436.56   39.10   0
  -1  -9   7  508.33   50.23   0
   0  -9   7   33.67   21.10   0
   0  -9  -7   25.26   13.48   0
   0  -9  -7   32.48   13.87   0
   0  -9   7   53.99   21.53   0
   1  -9   7   28.60   17.99   0
   1  -9   7   51.81   25.20   0
  -1  -9  -7   20.89   13.19   0
   2  -9   7   81.51   23.11   0
  -2  -9  -7  112.92   19.47   0
   2  -9   7  115.59   28.50   0
  -3  -9  -7  313.62   34.43   0
   3  -9   7  266.99   39.75   0
   4  -9   7  106.28   25.75   0
  -4  -9  -7   75.50   21.66   0
   5  -9   7    6.67   20.98   0
  -5  -9  -7    1.96   21.62   0
  -5   9  -7  -14.60   17.35   0
   6  -9   7   15.44   23.22   0
  -6  -9  -7   44.07   26.15   0
  -6   9  -7   32.22   19.76   0
   7  -9   7  126.13   29.21   0
  -7  -9  -7   92.47   31.37   0
  -7   9  -7  140.14   24.88   0
  -5 -10   7  -16.32   31.86   0
   5 -10  -7  -13.09   14.44   0
  -5 -10   7   28.47   33.92   0
  -4 -10   7   68.77   31.81   0
  -4 -10   7   49.19   33.04   0
   4 -10  -7   61.99   16.11   0
   3 -10  -7   57.04   16.29   0
  -3 -10   7  -18.79   27.32   0
   3 -10  -7   61.99   18.13   0
  -3 -10   7   73.29   30.51   0
   2 -10  -7  185.91   23.34   0
   2 -10  -7  160.38   22.38   0
  -2 -10   7  179.82   34.60   0
  -2 -10   7  181.21   35.68   0
  -1 -10   7   13.95   25.84   0
   1 -10  -7   25.93   16.53   0
   1 -10  -7   33.12   16.27   0
  -1 -10   7   66.11   29.41   0
   0 -10   7    4.90   28.29   0
   0 -10  -7   44.99   18.27   0
   0 -10  -7   17.49   17.58   0
   0 -10   7   16.61   26.32   0
   1 -10   7  617.01   68.51   0
   1 -10   7  671.35   62.63   0
  -1 -10  -7  612.92   56.14   0
  -1 -10  -7  582.75   53.21   0
   2 -10   7   36.20   24.87   0
  -2 -10  -7   80.46   25.04   0
  -2 -10  -7  108.29   22.53   0
   2 -10   7   64.38   33.23   0
  -3 -10  -7   10.59   24.04   0
   3 -10   7   -7.57   22.66   0
   3 -10   7   -0.62   32.44   0
  -3 -10  -7  -40.87   19.90   0
   4 -10   7   32.79   27.69   0
  -4 -10  -7   72.11   26.38   0
  -5 -10  -7   22.73   28.12   0
   5 -10   7   17.07   27.06   0
   2 -11  -7   25.00   21.90   0
  -2 -11   7   75.72   40.22   0
   2 -11  -7   92.94   23.85   0
  -2 -11   7   63.13   35.91   0
   1 -11  -7  186.42   29.24   0
  -1 -11   7  180.62   44.65   0
   1 -11  -7  212.22   29.16   0
  -1 -11   7  190.42   42.82   0
   0 -11   7   92.66   33.59   0
   0 -11  -7   25.76   23.23   0
   0 -11   7   59.44   36.29   0
   0 -11  -7   13.62   22.60   0
   1 -11   7  153.00   41.73   0
  -1 -11  -7  136.60   28.97   0
   1 -11   7   78.21   34.92   0
  -1 -11  -7  124.64   27.51   0
   2 -11   7   38.16   40.70   0
  -2 -11  -7   67.65   27.41   0
   2 -11   7  -23.08   31.17   0
  -2 -11  -7    2.71   29.37   0
  12   0  -8  282.98   44.86   0
 -12   0   8  294.37   45.74   0
  11   0  -8  -15.43   25.59   0
 -11   0   8   10.96   18.00   0
 -11   0   8   25.88   27.95   0
  10   0  -8  186.86   29.79   0
 -10   0   8  262.50   33.95   0
 -10   0   8  225.99   28.50   0
  -9   0   8   19.66   12.47   0
  -9   0   8  -20.65   17.18   0
   9   0  -8    0.33   17.10   0
  -8   0   8 1027.81   73.11   0
  -8   0   8  927.77   76.99   0
  -7   0   8    4.33    8.60   0
  -7   0   8   14.56   12.77   0
   7   0  -8   -2.12   11.18   0
   6   0  -8   84.12   14.14   0
  -6   0   8  112.05   16.47   0
  -6   0   8  115.04   14.52   0
  -5   0   8    8.32    7.45   0
   5   0  -8   12.72    9.64   0
   5   0  -8    1.93    6.85   0
  -5   0   8    1.78    6.33   0
   4   0  -8 1472.00  115.35   0
  -4   0   8 1825.40  114.72   0
   4   0  -8 1613.31  116.29   0
  -4   0   8 1561.41  115.08   0
  -3   0   8   -0.70    4.94   0
  -3   0   8    5.31    5.41   0
   3   0  -8   -6.38    6.02   0
   3   0  -8   -6.18    5.48   0
   2   0  -8 2292.96  164.87   0
  -2   0   8 2422.13  164.41   0
  -2   0   8 2384.12  164.09   0
   2   0  -8 2291.27  164.96   0
   1   0  -8   -4.48    5.70   0
   1   0  -8   -4.69    4.85   0
  -1   0   8   -2.54    3.78   0
  -1   0   8   -3.04    5.21   0
   0   0   8  940.92   62.40   0
   0   0   8  845.25   63.44   0
   0   0  -8  824.09   62.88   0
  -1   0  -8    0.04    4.65   0
   1   0   8    7.60    4.24   0
   2   0   8 1347.12   93.33   0
  -2   0  -8 1283.73   93.74   0
  -3   0  -8   11.40    6.17   0
   3   0   8    5.86    5.60   0
  -4   0  -8 1144.50   78.54   0
   4   0   8 1008.71   77.70   0
   5   0   8   -0.14    7.67   0
  -5   0  -8    1.83    8.01   0
   6   0   8  388.50   34.04   0
  -6   0  -8  383.58   33.92   0
   7   0   8    2.63   11.26   0
  -7   0  -8    5.54   12.29   0
  -8   0  -8   36.67   14.81   0
   8   0   8   20.33   14.55   0
   9   0   8  -11.75   17.49   0
  -9   0  -8  -11.57   17.05   0
  10   0   8   75.13   24.59   0
 -10   0  -8   67.36   23.02   0
 -11   0  -8   -7.46   24.28   0
  11   0   8   21.40   30.54   0
 -12  -1   8  353.55   50.62   0
  12  -1  -8  212.94   42.60   0
 -12  -1   8  391.32   47.51   0
 -12   1   8  477.11   55.03   0
 -12   1   8  336.29   39.00   0
  12   1  -8  253.68   51.77   0
 -11  -1   8   60.74   31.10   0
  11  -1  -8   49.67   25.14   0
 -11  -1   8   78.57   22.05   0
 -11   1   8   55.54   17.03   0
  11   1  -8  109.24   28.98   0
 -11   1   8   97.34   27.88   0
  10  -1  -8  656.76   63.09   0
 -10  -1   8  833.34   60.02   0
 -10  -1   8  704.42   68.91   0
  10   1  -8  645.78   66.20   0
 -10   1   8  759.59   56.57   0
 -10   1   8  660.73   62.64   0
  -9  -1   8  189.57   29.40   0
   9  -1  -8   79.88   20.69   0
  -9  -1   8  147.68   20.44   0
  -9   1   8  133.60   22.65   0
   9   1  -8  128.34   25.77   0
  -9   1   8  146.63   19.92   0
  -8  -1   8  279.30   25.81   0
  -8  -1   8  184.81   28.27   0
   8  -1  -8  217.07   26.89   0
   8   1  -8  145.40   24.85   0
  -8   1   8  212.03   26.85   0
  -8   1   8  230.21   21.69   0
  -7  -1   8   28.69   11.08   0
  -7  -1   8   11.93   13.61   0
   7  -1  -8   18.40   10.66   0
  -7   1   8   15.37    7.42   0
   7   1  -8   10.55   11.55   0
  -7   1   8    7.06   10.54   0
   6  -1  -8  475.72   43.65   0
  -6  -1   8  603.03   44.13   0
  -6  -1   8  571.87   46.68   0
   6   1  -8  500.53   45.57   0
  -6   1   8  616.37   41.51   0
  -6   1   8  542.47   43.30   0
   5  -1  -8   -8.66    7.90   0
   5  -1  -8   -5.51    6.38   0
  -5  -1   8   13.33    9.01   0
  -5  -1   8   -6.53    6.96   0
  -5   1   8    0.77    4.88   0
   5   1  -8   -0.23    9.65   0
   5   1  -8   -7.90    7.78   0
  -5   1   8   -4.32    6.10   0
   4  -1  -8   13.09    7.29   0
   4  -1  -8   12.08    6.33   0
  -4  -1   8    7.58    7.17   0
  -4  -1   8   12.30    7.43   0
   4   1  -8   17.50    9.14   0
  -4   1   8   12.28    4.58   0
  -4   1   8   10.43    5.18   0
   4   1  -8    8.26    7.27   0
  -3  -1   8  107.02   14.34   0
   3  -1  -8   93.99   13.34   0
  -3  -1   8  118.26   14.31   0
   3  -1  -8  109.13   12.72   0
  -3   1   8  119.34   10.62   0
  -3   1   8  134.41   10.72   0
   3   1  -8   99.76   14.32   0
   3   1  -8  109.83   15.63   0
   2  -1  -8 3429.58  254.72   0
   2  -1  -8 3416.10  254.62   0
  -2  -1   8 3574.58  255.52   0
  -2  -1   8 3668.71  255.88   0
  -2   1   8 4192.48  253.67   0
  -2   1   8 4025.51  253.75   0
   2   1  -8 3518.54  256.02   0
   2   1  -8 3464.71  256.06   0
   1  -1  -8 2114.92  150.16   0
   1  -1  -8 2136.57  149.64   0
  -1  -1   8 2150.94  150.46   0
  -1  -1   8 2225.77  151.41   0
   1   1  -8 2099.48  151.05   0
  -1   1   8 2123.19  149.05   0
   0  -1   8   80.75   12.50   0
   0  -1  -8   89.76    9.59   0
   0  -1   8   81.39   10.64   0
   0   1   8   71.17    9.89   0
   0   1   8   92.59    8.39   0
   0   1  -8   86.60   11.90   0
  -1  -1  -8  948.39   67.38   0
   1  -1   8  952.89   68.02   0
  -1   1  -8  883.78   68.66   0
   1   1   8  983.97   66.85   0
   2  -1   8   39.02    7.37   0
  -2  -1  -8   46.71    7.23   0
  -2   1  -8   30.49    7.66   0
   2   1   8   56.56    7.60   0
   3  -1   8  118.70   13.18   0
  -3  -1  -8   97.65   12.78   0
  -3   1  -8  105.52   14.27   0
   3   1   8  109.38   12.41   0
  -4  -1  -8  848.93   61.05   0
   4  -1   8  852.10   61.18   0
  -4   1  -8  781.90   61.66   0
   4   1   8  821.54   60.79   0
   5  -1   8   81.62   12.67   0
  -5  -1  -8  114.95   15.49   0
  -5   1  -8  106.15   16.19   0
   5   1   8  108.82   15.35   0
   6  -1   8  130.89   17.42   0
  -6  -1  -8  130.63   18.76   0
   6   1   8  104.70   15.86   0
  -6   1  -8  145.99   18.61   0
  -7  -1  -8  254.31   26.97   0
   7  -1   8  234.75   26.80   0
  -7   1  -8  224.82   27.45   0
   7   1   8  246.44   28.02   0
  -8  -1  -8  317.30   32.42   0
   8  -1   8  275.42   32.71   0
   8   1   8  294.44   34.11   0
  -8   1  -8  312.12   33.71   0
  -9  -1  -8   83.96   19.68   0
   9  -1   8  110.92   21.28   0
  -9   1  -8   94.15   21.23   0
   9   1   8  103.95   22.79   0
 -10  -1  -8   70.38   22.32   0
  10  -1   8    9.57   20.61   0
  10   1   8   31.87   23.09   0
 -10   1  -8   90.04   23.65   0
 -11  -1  -8  135.04   28.98   0
  11  -1   8  124.18   32.78   0
  11   1   8  110.52   33.23   0
 -11   1  -8  134.25   30.00   0
 -11  -2   8   46.96   23.06   0
  11  -2  -8   22.17   23.57   0
 -11   2   8   -1.10   14.13   0
  11   2  -8   10.93   29.47   0
 -11   2   8   15.79   22.06   0
 -10  -2   8  142.71   34.48   0
 -10  -2   8  151.54   25.96   0
  10  -2  -8  177.82   27.51   0
 -10   2   8  180.29   21.54   0
  10   2  -8  125.12   29.12   0
 -10   2   8  204.39   30.04   0
  -9  -2   8   36.32   23.59   0
  -9  -2   8   75.83   17.90   0
   9  -2  -8   41.06   15.88   0
  -9   2   8   44.62   14.78   0
  -9   2   8   59.39   10.96   0
   9   2  -8   42.33   21.96   0
  -8  -2   8  291.05   29.54   0
   8  -2  -8  223.19   27.21   0
  -8  -2   8  228.69   32.36   0
  -8   2   8  219.70   25.32   0
   8   2  -8  262.84   34.48   0
  -8   2   8  265.09   21.86   0
  -7  -2   8   -3.42   13.42   0
  -7  -2   8    1.19   10.97   0
   7  -2  -8    7.97    9.50   0
   7   2  -8   -0.92   12.34   0
  -7   2   8    7.06    7.74   0
  -7   2   8   10.42    5.65   0
  -6  -2   8   87.43   14.45   0
   6  -2  -8   80.59   13.08   0
  -6  -2   8   73.17   16.20   0
  -6   2   8  100.17   11.50   0
   6   2  -8   88.43   18.10   0
  -6   2   8   93.95    9.35   0
  -5  -2   8   85.49   15.37   0
   5  -2  -8   79.35   11.31   0
  -5  -2   8   80.93   13.91   0
   5   2  -8   93.79   15.61   0
  -5   2   8   93.17    7.82   0
  -5   2   8   83.92    8.37   0
  -4  -2   8  534.67   42.97   0
  -4  -2   8  538.91   44.02   0
   4  -2  -8  528.73   40.46   0
   4  -2  -8  561.97   41.78   0
   4   2  -8  546.08   44.40   0
   4   2  -8  537.47   43.86   0
  -3  -2   8  312.03   27.27   0
  -3  -2   8  329.92   27.54   0
   3  -2  -8  296.74   24.52   0
   3  -2  -8  288.55   23.77   0
   3   2  -8  282.79   27.28   0
   3   2  -8  343.06   28.41   0
  -2  -2   8  105.40   14.52   0
   2  -2  -8   67.08    9.13   0
  -2  -2   8   94.96   13.22   0
   2  -2  -8   88.29    9.45   0
   2   2  -8   96.01   14.24   0
   2   2  -8   95.66   14.01   0
  -1  -2   8   50.75    8.67   0
   1  -2  -8   60.61    8.81   0
   1  -2  -8   64.67    7.08   0
  -1  -2   8   55.37   11.17   0
   1   2  -8   49.45   10.33   0
   0  -2   8  186.88   18.94   0
   0  -2  -8  231.09   16.60   0
   0  -2   8  188.14   21.25   0
   0   2  -8  211.01   20.53   0
   1  -2   8 4556.52  331.20   0
  -1  -2  -8 5001.17  329.77   0
   1   2   8 4661.77  329.88   0
  -1   2  -8 4472.88  331.87   0
   1   2   8 5113.04  329.28   0
  -2  -2  -8  257.40   20.80   0
   2  -2   8  265.03   22.24   0
   2   2   8  258.61   20.28   0
  -2   2  -8  242.93   23.68   0
  -3  -2  -8   95.57   11.12   0
  -3   2  -8   92.72   13.87   0
   3   2   8   72.44   10.64   0
   4  -2   8   -4.70    5.96   0
  -4  -2  -8    4.14    5.93   0
  -4   2  -8   -1.19    7.80   0
   4   2   8   -3.43    6.13   0
  -5  -2  -8   35.78    9.28   0
   5  -2   8   25.22    8.38   0
  -5   2  -8   28.67   10.45   0
   5   2   8   18.17    9.14   0
   6  -2   8    0.55    9.37   0
  -6  -2  -8   -1.58    8.59   0
   6   2   8    7.65   10.34   0
  -6   2  -8   12.97   10.36   0
  -7  -2  -8    1.66   10.56   0
   7  -2   8    0.90   10.32   0
   7   2   8  -16.48   11.71   0
  -7   2  -8    3.65   11.91   0
   8  -2   8  577.42   48.35   0
  -8  -2  -8  539.61   47.61   0
  -8   2  -8  580.61   49.67   0
   8   2   8  515.70   48.88   0
  -9  -2  -8   -2.11   16.97   0
   9  -2   8   -7.45   15.46   0
  -9   2  -8  -13.69   16.91   0
   9   2   8   59.82   22.71   0
 -10  -2  -8   11.37   20.54   0
  10  -2   8   17.24   21.15   0
 -10   2  -8   49.38   21.49   0
  10   2   8   13.16   22.71   0
  11  -2   8   14.43   26.87   0
 -11  -2  -8   42.25   26.18   0
 -11   2  -8   49.51   26.44   0
  11   2   8   38.17   31.67   0
 -11  -3   8   -1.43   37.69   0
 -11  -3   8  -43.03   24.12   0
  11  -3  -8   21.50   24.24   0
  11   3  -8  -29.59   35.00   0
  10  -3  -8  147.54   25.78   0
 -10  -3   8  154.49   27.71   0
 -10  -3   8  160.30   35.94   0
  10   3  -8   86.60   32.04   0
  -9  -3   8   51.42   25.95   0
  -9  -3   8   50.74   19.50   0
   9  -3  -8   65.53   16.83   0
   9   3  -8   36.49   24.03   0
   8  -3  -8  215.65   25.44   0
  -8  -3   8  189.36   31.82   0
  -8  -3   8  249.31   29.71   0
   8   3  -8  191.25   32.17   0
   7  -3  -8  152.21   20.49   0
  -7  -3   8  187.72   24.47   0
  -7  -3   8  207.13   30.65   0
   7   3  -8  201.28   29.68   0
  -6  -3   8  353.79   37.46   0
   6  -3  -8  353.28   30.19   0
  -6  -3   8  410.15   35.28   0
   6   3  -8  349.05   36.30   0
  -5  -3   8   22.35   11.95   0
   5  -3  -8   -3.03    5.65   0
  -5  -3   8    8.04    9.43   0
   5   3  -8   13.91   12.45   0
  -4  -3   8   49.03   12.88   0
   4  -3  -8   33.73    7.76   0
  -4  -3   8   30.60   10.75   0
   4  -3  -8   31.87    6.33   0
   4   3  -8   24.08   11.56   0
   4   3  -8   35.21   11.00   0
  -3  -3   8   21.01    8.72   0
   3  -3  -8   19.71    5.24   0
  -3  -3   8   22.03    9.63   0
   3  -3  -8   24.69    4.73   0
   3   3  -8   18.92    9.19   0
   3   3  -8   30.72   10.95   0
   2  -3  -8  236.44   18.54   0
  -2  -3   8  239.16   23.66   0
   2  -3  -8  260.74   18.45   0
  -2  -3   8  231.51   24.51   0
   2   3  -8  258.89   24.43   0
   2   3  -8  250.69   24.46   0
   1  -3  -8 3009.34  191.86   0
  -1  -3   8 2837.16  196.45   0
   1  -3  -8 2725.12  192.40   0
  -1  -3   8 2621.43  195.44   0
   1   3  -8 2666.13  195.73   0
   0  -3   8  419.91   35.69   0
   0  -3  -8  494.93   32.26   0
   0  -3   8  436.54   37.48   0
   0   3  -8  413.77   36.45   0
  -1  -3  -8  168.12   13.14   0
   1  -3   8  133.47   16.06   0
  -1   3  -8  140.45   18.06   0
  -2  -3  -8  577.23   39.16   0
   2  -3   8  538.86   41.17   0
   2   3   8  500.40   38.40   0
  -2   3  -8  494.34   42.20   0
   3  -3   8   43.64    8.64   0
  -3  -3  -8   44.55    7.93   0
   3   3   8   53.51    8.36   0
  -3   3  -8   55.12   12.05   0
  -4  -3  -8   36.20    8.59   0
   4  -3   8   51.28    9.84   0
  -4   3  -8   39.58   10.68   0
   4   3   8   40.21    8.87   0
   5  -3   8  213.73   21.38   0
  -5  -3  -8  199.96   20.42   0
  -5   3  -8  188.47   23.47   0
   5   3   8  174.14   20.62   0
  -6  -3  -8   32.78   10.83   0
   6  -3   8   49.39   11.94   0
   6   3   8   56.20   13.64   0
  -6   3  -8   64.03   13.95   0
  -7  -3  -8   -4.16   11.02   0
   7  -3   8   -4.68   10.88   0
  -7   3  -8   -7.29   11.94   0
   7   3   8    7.10   12.23   0
   8  -3   8   57.40   16.00   0
  -8  -3  -8   65.92   16.94   0
   8   3   8   67.99   19.44   0
  -8   3  -8   53.86   16.78   0
   9  -3   8   24.42   16.49   0
  -9  -3  -8   15.17   16.50   0
  -9   3  -8   22.67   18.06   0
   9   3   8   25.92   20.12   0
 -10  -3  -8  100.98   24.92   0
  10  -3   8  167.31   26.88   0
 -10   3  -8  114.57   25.94   0
  10   3   8  148.00   31.82   0
 -11  -3  -8   -4.73   26.33   0
  11  -3   8  -10.16   28.61   0
 -11   3  -8   -8.54   24.98   0
  11   3   8   -1.51   32.05   0
  11  -4  -8   58.86   26.64   0
 -11  -4   8   31.44   29.83   0
 -11  -4   8   17.09   41.79   0
  11   4  -8   46.68   39.87   0
  10  -4  -8    6.02   19.07   0
 -10  -4   8  -34.22   30.72   0
 -10  -4   8   -0.24   25.52   0
  10   4  -8   32.09   34.49   0
   9  -4  -8   -9.21   13.91   0
  -9  -4   8   19.42   19.46   0
  -9  -4   8  -48.78   23.49   0
   9   4  -8  -18.21   25.53   0
  -8  -4   8  272.73   38.52   0
   8  -4  -8  265.76   27.98   0
  -8  -4   8  300.69   35.20   0
   8   4  -8  209.31   33.78   0
  -7  -4   8   19.53   16.67   0
  -7  -4   8   -1.17   17.86   0
   7  -4  -8   -5.03    8.64   0
   7   4  -8  -18.19   15.58   0
  -6  -4   8   20.80   13.59   0
  -6  -4   8   14.73   15.01   0
   6  -4  -8   27.95    8.25   0
   6   4  -8    4.90   13.81   0
  -5  -4   8  666.53   56.84   0
  -5  -4   8  715.10   58.72   0
   5  -4  -8  739.07   51.33   0
   5   4  -8  679.44   57.98   0
   4  -4  -8   29.01    5.46   0
  -4  -4   8   35.25   12.28   0
   4  -4  -8   28.35    7.30   0
  -4  -4   8   22.75   11.18   0
   4   4  -8   32.39   13.13   0
  -3  -4   8  168.15   21.65   0
   3  -4  -8  184.45   13.02   0
   3  -4  -8  158.48   13.80   0
  -3  -4   8  160.44   22.11   0
   3   4  -8  170.66   22.25   0
   3   4  -8  149.34   21.65   0
  -2  -4   8   11.89    9.34   0
  -2  -4   8    1.42    9.97   0
   2   4  -8   12.82    9.38   0
  -1  -4   8  307.22   29.53   0
  -1  -4   8  312.32   28.30   0
   1   4  -8  298.32   28.39   0
   0  -4   8  188.78   22.52   0
   0  -4  -8  219.64   15.17   0
   0  -4   8  165.77   20.11   0
   0   4  -8  166.02   21.16   0
   1  -4   8   22.75    8.23   0
  -1  -4  -8   49.17    7.10   0
  -1   4  -8   43.70   10.42   0
   2  -4   8  322.02   29.91   0
  -2  -4  -8  388.65   27.44   0
  -2   4  -8  325.86   31.44   0
   3  -4   8 1433.40  102.69   0
  -3  -4  -8 1584.28  101.07   0
   3   4   8 1253.56  100.04   0
  -3   4  -8 1414.46  103.67   0
   4  -4   8   83.92   13.49   0
  -4  -4  -8   80.13   11.97   0
  -4   4  -8   67.84   14.05   0
   4   4   8   78.65   11.94   0
   5  -4   8  180.38   19.72   0
  -5  -4  -8  141.98   18.18   0
  -5   4  -8  129.99   19.50   0
   5   4   8  101.05   15.76   0
  -6  -4  -8    3.63   10.83   0
   6  -4   8    1.57   10.31   0
   6   4   8    0.36   11.44   0
  -6   4  -8    6.75   12.42   0
  -7  -4  -8  210.43   26.88   0
   7  -4   8  238.82   26.52   0
  -7   4  -8  183.44   27.78   0
   7   4   8  215.93   26.83   0
   8  -4   8   -7.81   14.80   0
  -8  -4  -8    1.92   14.73   0
   8   4   8    5.69   17.07   0
  -8   4  -8    5.30   15.51   0
   9  -4   8   25.26   18.25   0
  -9  -4  -8   16.51   17.71   0
   9   4   8   -4.53   21.43   0
  -9   4  -8   43.05   18.06   0
 -10  -4  -8    8.27   23.23   0
  10  -4   8   47.55   22.68   0
  10   4   8   32.56   27.19   0
 -10   4  -8   27.48   21.98   0
 -11  -4  -8    1.84   28.30   0
  11  -4   8   14.79   26.41   0
  11   4   8    0.41   32.50   0
 -11   4  -8   11.87   27.16   0
  10  -5  -8   -0.29   20.23   0
 -10  -5   8   -2.27   35.78   0
 -10  -5   8   17.10   27.84   0
   9  -5  -8   60.88   16.79   0
  -9  -5   8  -10.70   28.55   0
  -9  -5   8   47.88   24.64   0
   9   5  -8   53.87   32.46   0
   8  -5  -8  173.38   23.66   0
  -8  -5   8  121.64   29.96   0
  -8  -5   8  238.10   34.33   0
   8   5  -8  154.64   31.09   0
  -7  -5   8   27.38   19.88   0
  -7  -5   8   28.41   20.19   0
   7  -5  -8   31.82   10.64   0
   7   5  -8   42.48   22.23   0
  -6  -5   8  108.81   20.67   0
   6  -5  -8  141.58   15.33   0
  -6  -5   8  115.81   22.66   0
   6   5  -8  137.62   23.61   0
  -5  -5   8  152.80   22.56   0
   5  -5  -8  176.25   15.79   0
   5   5  -8  189.05   25.25   0
  -4  -5   8  424.53   40.18   0
  -4  -5   8  449.98   40.93   0
   4  -5  -8  437.06   30.97   0
   4   5  -8  391.75   40.00   0
  -3  -5   8  378.03   37.13   0
  -3  -5   8  381.65   36.62   0
   3   5  -8  402.84   36.61   0
  -2  -5   8  505.25   43.66   0
  -2  -5   8  521.53   44.82   0
   2   5  -8  505.96   43.51   0
  -1  -5   8  509.52   43.36   0
  -1  -5   8  502.19   44.28   0
   1   5  -8  537.80   43.38   0
   0  -5  -8  143.68   11.70   0
   0  -5   8  108.50   16.80   0
   0  -5   8  144.49   20.55   0
   0   5  -8  129.59   19.18   0
   1  -5   8  371.00   32.93   0
  -1  -5  -8  388.79   27.89   0
  -1   5  -8  322.75   32.66   0
  -2  -5  -8    0.50    5.74   0
   2  -5   8   -5.21    7.83   0
  -2   5  -8   -4.50    9.08   0
  -3  -5  -8  363.31   27.59   0
   3  -5   8  361.93   30.71   0
   3   5   8  303.81   24.64   0
  -3   5  -8  291.82   30.98   0
  -4  -5  -8  126.48   16.80   0
   4  -5   8  139.98   18.56   0
   4   5   8  112.81   14.65   0
  -4   5  -8  132.82   19.29   0
  -5  -5  -8   58.19   12.44   0
   5  -5   8   47.49   12.19   0
  -5   5  -8   35.41   13.96   0
   5   5   8   48.11   12.03   0
  -6  -5  -8  275.20   28.49   0
   6  -5   8  298.56   28.89   0
   6   5   8  231.94   28.22   0
  -6   5  -8  245.24   29.97   0
   7  -5   8   16.53   12.99   0
  -7  -5  -8    8.24   13.44   0
  -7   5  -8   -2.40   13.81   0
   7   5   8   -1.64   13.68   0
   8  -5   8    1.26   15.02   0
  -8  -5  -8   -2.17   16.63   0
   8   5   8   25.39   17.82   0
  -8   5  -8   11.09   16.13   0
  -9  -5  -8   -6.85   20.38   0
   9  -5   8   10.28   19.48   0
  -9   5  -8   23.42   19.46   0
   9   5   8  -26.89   21.47   0
  10  -5   8    7.83   23.26   0
 -10  -5  -8  -21.14   23.17   0
 -10   5  -8   15.55   23.55   0
  10   5   8    1.53   27.34   0
 -10  -6   8  -38.53   38.13   0
 -10  -6   8   -6.37   30.20   0
  10  -6  -8    5.32   22.33   0
  10   6  -8   80.19   45.76   0
  -9  -6   8    8.49   27.68   0
  -9  -6   8  -12.68   31.58   0
   9  -6  -8   25.58   17.96   0
   9   6  -8   16.47   34.42   0
  -8  -6   8   10.94   27.37   0
   8  -6  -8   18.93   13.43   0
  -8  -6   8    6.76   25.16   0
   8   6  -8   17.19   27.25   0
  -7  -6   8   33.17   23.84   0
  -7  -6   8   77.92   24.33   0
   7  -6  -8   48.92   11.87   0
   7   6  -8   54.17   23.25   0
  -6  -6   8   30.03   18.18   0
   6  -6  -8   17.79    7.84   0
  -6  -6   8   -9.18   17.25   0
   6   6  -8    2.27   20.87   0
  -5  -6   8   41.46   16.96   0
   5  -6  -8   24.40    6.54   0
  -5  -6   8   61.36   19.84   0
   5   6  -8   36.72   17.43   0
  -4  -6   8   14.45   14.49   0
  -4  -6   8   26.33   16.18   0
   4   6  -8   10.38   14.27   0
  -3  -6   8  519.30   48.04   0
  -3  -6   8  559.65   48.36   0
  -2  -6   8  115.55   21.25   0
  -2  -6   8  145.88   22.81   0
   2   6  -8  136.01   20.66   0
  -1  -6   8   22.67   12.77   0
  -1  -6   8   38.36   13.24   0
   1   6  -8   13.93   12.60   0
   0  -6   8  105.63   19.28   0
   0  -6  -8   72.60   10.02   0
   0  -6   8   78.65   15.62   0
   0   6  -8  113.67   17.75   0
  -1  -6  -8 1031.50   72.01   0
   1  -6   8 1024.59   77.16   0
   1  -6   8 1002.54   78.12   0
  -1   6  -8  963.02   76.31   0
  -2  -6  -8    2.50    7.10   0
   2  -6   8   -2.76    9.54   0
  -2   6  -8   20.12   11.20   0
   3  -6   8  -10.07   10.46   0
  -3  -6  -8   -2.46    8.07   0
  -3   6  -8   -7.94   10.36   0
  -4  -6  -8   -3.59    9.23   0
   4  -6   8    7.65   11.24   0
   4   6   8    2.80    7.31   0
  -4   6  -8   -2.75   11.31   0
  -5  -6  -8  -12.89   10.91   0
   5  -6   8    1.97   10.80   0
   5   6   8  -19.53   10.46   0
  -5   6  -8   -6.46   12.50   0
  -6  -6  -8   80.04   16.70   0
   6  -6   8   96.24   17.35   0
  -6   6  -8   81.28   18.31   0
   6   6   8   67.71   15.97   0
  -7  -6  -8   14.67   16.88   0
   7  -6   8    3.19   15.19   0
   7   6   8   38.30   16.59   0
  -7   6  -8   15.29   15.45   0
  -8  -6  -8   36.87   20.94   0
   8  -6   8   93.53   20.18   0
   8   6   8   30.39   19.55   0
  -8   6  -8   54.75   19.48   0
  -9  -6  -8    5.15   24.95   0
   9  -6   8   40.59   23.96   0
   9   6   8   47.91   26.45   0
  -9   6  -8   88.23   22.40   0
 -10  -6  -8  -18.29   28.31   0
  10  -6   8   32.67   27.44   0
 -10   6  -8   14.45   25.20   0
  10   6   8  -52.34   29.28   0
  -9  -7   8  -32.35   32.44   0
   9  -7  -8  -16.73   19.47   0
  -9  -7   8  -42.22   36.57   0
   9   7  -8   27.41   39.86   0
  -8  -7   8  -18.07   28.68   0
  -8  -7   8   61.19   31.77   0
   8  -7  -8   81.20   17.59   0
   8   7  -8  130.86   34.27   0
   7  -7  -8    1.05   10.94   0
  -7  -7   8   11.56   23.15   0
  -7  -7   8   22.58   25.01   0
   7   7  -8   30.11   28.33   0
   6  -7  -8  130.46   16.11   0
  -6  -7   8  161.29   27.21   0
  -6  -7   8  137.52   29.23   0
   6   7  -8  135.34   29.88   0
   5  -7  -8  200.76   18.43   0
  -5  -7   8  277.63   37.02   0
  -5  -7   8  240.49   32.68   0
  -4  -7   8   39.80   18.11   0
  -4  -7   8   44.48   20.66   0
   4  -7  -8   73.49    8.39   0
  -3  -7   8  446.38   43.99   0
  -3  -7   8  433.99   45.29   0
  -2  -7   8   10.10   15.51   0
  -2  -7   8    3.74   15.05   0
  -1  -7   8  668.64   57.43   0
  -1  -7   8  615.94   56.16   0
   1  -7  -8  647.81   48.09   0
   1   7  -8  746.91   55.83   0
   0  -7   8  165.85   24.03   0
   0  -7  -8  125.50   15.06   0
   0  -7   8  149.35   24.07   0
   0   7  -8  161.50   23.49   0
   1  -7   8   25.65   13.68   0
  -1  -7  -8   12.99    8.13   0
   1  -7   8   26.18   16.20   0
  -1   7  -8   28.90   13.24   0
   2  -7   8  117.76   20.55   0
  -2  -7  -8  111.09   14.41   0
  -2   7  -8   88.87   18.68   0
   3  -7   8   92.96   18.00   0
  -3  -7  -8  118.34   16.20   0
  -3   7  -8  107.76   18.89   0
   4  -7   8  417.45   39.61   0
  -4  -7  -8  432.86   36.59   0
  -4   7  -8  376.79   38.52   0
  -5  -7  -8  336.54   30.48   0
   5  -7   8  296.29   31.91   0
  -5   7  -8  191.74   31.06   0
   5   7   8  256.94   25.04   0
  -6  -7  -8    6.00   16.00   0
   6  -7   8   15.42   16.58   0
   6   7   8   16.20   14.18   0
  -6   7  -8    5.30   15.22   0
   7  -7   8   28.86   18.64   0
  -7  -7  -8   28.40   19.59   0
  -7   7  -8   48.88   18.59   0
   7   7   8   38.14   19.35   0
  -8  -7  -8   39.47   24.27   0
   8  -7   8   35.37   21.59   0
   8   7   8   14.52   23.44   0
  -8   7  -8   31.46   20.20   0
  -9  -7  -8   44.17   27.93   0
   9  -7   8  -20.02   23.98   0
  -9   7  -8   -4.08   23.37   0
   9   7   8   -5.00   27.36   0
  -8  -8   8   62.49   35.59   0
  -8  -8   8   35.28   36.99   0
   8  -8  -8   31.07   18.40   0
   8   8  -8   32.74   36.59   0
   7  -8  -8   95.41   16.01   0
  -7  -8   8   83.12   35.20   0
  -7  -8   8   71.12   33.43   0
   7   8  -8   63.59   31.24   0
   6  -8  -8   75.17   12.43   0
  -6  -8   8   68.22   27.32   0
  -6  -8   8  146.79   31.44   0
  -5  -8   8  257.41   36.00   0
  -5  -8   8  166.19   31.60   0
   5  -8  -8  175.88   17.86   0
   4  -8  -8   25.06    7.09   0
  -4  -8   8   31.31   23.45   0
  -4  -8   8   35.52   19.87   0
  -3  -8   8   33.96   21.54   0
  -3  -8   8   -3.56   20.85   0
   2  -8  -8   22.72    7.98   0
  -2  -8   8   33.80   20.69   0
   2  -8  -8   25.13    8.35   0
  -2  -8   8   32.86   19.45   0
  -1  -8   8   33.17   20.66   0
  -1  -8   8   39.70   18.59   0
   1  -8  -8   20.19    8.95   0
   0  -8  -8  155.71   18.82   0
   0  -8   8  163.20   24.86   0
   0  -8   8  165.63   28.44   0
   1  -8   8  -12.99   14.45   0
   1  -8   8   13.82   20.40   0
  -1  -8  -8   -3.88    9.76   0
  -1   8  -8    8.03   14.68   0
   2  -8   8  578.36   51.70   0
  -2  -8  -8  606.78   45.23   0
   2  -8   8  541.21   55.30   0
  -2   8  -8  492.04   48.24   0
   3  -8   8  170.60   25.02   0
  -3  -8  -8  182.44   24.81   0
  -3   8  -8  186.28   24.61   0
  -4  -8  -8   40.23   15.12   0
   4  -8   8    0.22   16.98   0
  -4   8  -8   16.27   15.65   0
   5  -8   8  195.71   26.69   0
  -5  -8  -8  238.21   32.03   0
  -5   8  -8  173.29   26.54   0
  -6  -8  -8  166.42   26.41   0
   6  -8   8  124.15   24.52   0
  -6   8  -8  116.86   23.52   0
  -7  -8  -8    8.13   23.58   0
   7  -8   8   -4.10   21.74   0
   7   8   8   14.82   19.74   0
  -7   8  -8   42.46   20.94   0
   8  -8   8   28.67   26.50   0
  -8  -8  -8   18.18   28.19   0
  -8   8  -8   28.94   23.72   0
   8   8   8   37.56   25.10   0
  -7  -9   8  132.53   45.31   0
  -6  -9   8    4.47   31.59   0
  -6  -9   8   76.07   34.60   0
   6  -9  -8    1.67   12.66   0
  -5  -9   8   56.41   29.91   0
  -5  -9   8   46.59   29.34   0
  -4  -9   8   75.33   27.39   0
   4  -9  -8  101.40   12.90   0
  -4  -9   8   95.50   29.54   0
  -3  -9   8   37.92   24.57   0
   3  -9  -8   49.09   11.28   0
  -3  -9   8   33.83   24.32   0
   2  -9  -8  243.08   24.52   0
  -2  -9   8  236.11   35.41   0
  -2  -9   8  269.93   40.04   0
   2  -9  -8  259.71   25.44   0
   1  -9  -8    6.42   12.22   0
  -1  -9   8   38.00   21.75   0
   1  -9  -8    8.83   11.22   0
  -1  -9   8   43.80   20.87   0
   0  -9   8   66.12   23.11   0
   0  -9   8   93.27   27.34   0
   0  -9  -8   70.47   14.66   0
  -1  -9  -8   36.90   13.80   0
   1  -9   8   55.29   23.77   0
   1  -9   8   10.60   19.19   0
   2  -9   8  -18.75   17.71   0
   2  -9   8   37.83   25.52   0
  -2  -9  -8   14.27   14.44   0
  -3  -9  -8    9.32   16.00   0
   3  -9   8   18.84   19.99   0
  -3   9  -8   27.18   18.67   0
  -4  -9  -8  391.79   39.95   0
   4  -9   8  334.52   45.19   0
  -4   9  -8  296.14   39.15   0
   5  -9   8   14.74   20.82   0
  -5  -9  -8   -9.59   22.34   0
  -5   9  -8    9.82   19.93   0
  -6  -9  -8   66.32   27.26   0
   6  -9   8   38.83   24.20   0
  -6   9  -8   44.75   23.24   0
   5 -10  -8   91.31   16.28   0
  -5 -10   8   66.04   37.82   0
  -5 -10   8   84.34   36.99   0
   4 -10  -8   31.63   14.37   0
  -4 -10   8   55.65   36.43   0
  -4 -10   8   37.67   33.46   0
  -3 -10   8  108.25   36.39   0
   3 -10  -8  102.37   17.75   0
  -3 -10   8  110.19   35.30   0
   3 -10  -8  128.09   18.99   0
   2 -10  -8   26.13   15.59   0
  -2 -10   8   10.44   25.91   0
  -2 -10   8    8.07   30.72   0
   2 -10  -8   22.84   15.13   0
  -1 -10   8   22.20   31.21   0
   1 -10  -8   -0.92   15.69   0
  -1 -10   8   18.57   26.83   0
   1 -10  -8   15.71   15.23   0
   0 -10  -8   91.55   19.30   0
   0 -10  -8   99.79   21.22   0
   0 -10   8  139.55   36.20   0
   0 -10   8  124.29   32.15   0
   1 -10   8   -8.91   30.18   0
  -1 -10  -8   -7.35   18.77   0
  -1 -10  -8   20.44   17.29   0
   1 -10   8   47.11   26.58   0
   2 -10   8   79.56   32.87   0
   2 -10   8   37.01   25.66   0
  -2 -10  -8   62.60   21.07   0
  -3 -10  -8   85.17   23.96   0
   3 -10   8   38.34   37.76   0
   3 -10   8   57.55   27.16   0
  -4 -10  -8   47.15   26.31   0
   4 -10   8    7.44   28.37   0
   5 -10   8   -2.36   28.23   0
   0 -11  -8  117.94   27.25   0
   0 -11  -8  154.60   27.22   0
   0 -11   8  114.28   38.61   0
   0 -11   8  145.53   42.16   0
 -11   0   9  346.79   52.69   0
  11   0  -9  324.11   45.61   0
 -11   0   9  422.81   40.63   0
 -10   0   9    9.72   14.45   0
 -10   0   9   24.94   22.96   0
  10   0  -9   22.41   22.00   0
  -9   0   9  257.27   37.33   0
   9   0  -9  286.45   36.11   0
  -9   0   9  278.23   28.99   0
   8   0  -9   -6.96   13.13   0
  -8   0   9   15.47   15.67   0
  -8   0   9   -0.44   10.26   0
  -7   0   9   20.54   12.93   0
   7   0  -9   14.76   12.15   0
  -7   0   9   39.09   10.36   0
  -6   0   9   -2.39    7.45   0
   6   0  -9  -14.57    8.49   0
  -6   0   9   -8.77    9.23   0
   5   0  -9    1.73    8.52   0
   5   0  -9   13.41    9.76   0
  -5   0   9    7.73    8.36   0
  -5   0   9   11.86    7.20   0
   4   0  -9    1.63    6.92   0
   4   0  -9   -4.07    8.03   0
  -4   0   9    5.98    5.91   0
  -4   0   9   -3.13    5.80   0
  -3   0   9    4.56    5.65   0
   3   0  -9    4.85    6.53   0
  -3   0   9    1.98    4.92   0
   3   0  -9    7.52    7.53   0
  -2   0   9   -0.29    4.10   0
   2   0  -9    5.23    6.95   0
   2   0  -9   -4.63    5.61   0
  -2   0   9    1.88    5.50   0
  -1   0   9 4120.75  262.21   0
  -1   0   9 3621.92  262.72   0
   1   0  -9 3750.70  263.44   0
   1   0  -9 3592.91  262.81   0
   0   0   9   -2.46    6.25   0
   0   0   9    2.33    4.18   0
   0   0  -9    1.13    4.93   0
  -1   0  -9  589.55   45.78   0
   1   0   9  633.19   45.07   0
  -2   0  -9   -5.24    4.94   0
   2   0   9    2.68    4.46   0
  -3   0  -9  657.44   50.86   0
   3   0   9  693.57   50.32   0
   4   0   9    4.01    6.63   0
  -4   0  -9    1.96    7.07   0
  -5   0  -9   93.72   15.13   0
   5   0   9  114.29   16.10   0
  -6   0  -9    3.26    9.52   0
   6   0   9   -9.23    9.44   0
   7   0   9  158.75   22.75   0
  -7   0  -9  168.16   22.13   0
   8   0   9   -8.08   14.29   0
  -8   0  -9  -10.61   13.75   0
   9   0   9   14.74   17.99   0
  -9   0  -9   -3.39   18.28   0
  10   0   9  -17.32   22.36   0
 -10   0  -9   -6.55   23.49   0
 -11   0  -9   30.09   27.21   0
  11   0   9  101.31   31.51   0
 -11  -1   9   22.11   34.33   0
  11  -1  -9   53.64   29.41   0
 -11  -1   9  114.31   24.91   0
  11   1  -9   74.17   30.45   0
 -11   1   9   97.23   27.28   0
 -11   1   9   92.61   18.27   0
  10  -1  -9   26.94   21.24   0
 -10  -1   9   41.15   25.78   0
 -10  -1   9   10.78   16.93   0
 -10   1   9   25.23   21.63   0
 -10   1   9   29.19   13.02   0
  10   1  -9    5.93   21.31   0
  -9  -1   9  529.50   45.98   0
   9  -1  -9  512.29   49.45   0
  -9  -1   9  566.22   54.35   0
  -9   1   9  604.46   43.17   0
  -9   1   9  483.70   47.75   0
   9   1  -9  468.33   51.98   0
  -8  -1   9  125.64   17.64   0
   8  -1  -9   66.89   17.35   0
  -8  -1   9  133.83   24.03   0
  -8   1   9  112.24   18.35   0
   8   1  -9   71.28   18.33   0
  -8   1   9  122.64   15.97   0
  -7  -1   9  256.65   32.17   0
  -7  -1   9  280.79   27.25   0
   7  -1  -9  229.97   27.82   0
   7   1  -9  227.87   29.83   0
  -7   1   9  274.84   26.79   0
  -7   1   9  285.07   23.28   0
  -6  -1   9  272.49   25.52   0
   6  -1  -9  216.33   24.71   0
  -6  -1   9  233.03   27.84   0
  -6   1   9  291.11   21.66   0
   6   1  -9  218.38   27.70   0
  -6   1   9  248.19   23.78   0
  -5  -1   9  472.90   38.33   0
  -5  -1   9  455.50   36.35   0
   5  -1  -9  384.22   35.70   0
   5  -1  -9  433.56   37.85   0
   5   1  -9  464.72   39.46   0
  -5   1   9  440.54   34.62   0
   5   1  -9  373.44   37.61   0
  -5   1   9  526.81   33.77   0
   4  -1  -9  334.87   30.34   0
  -4  -1   9  363.62   30.98   0
   4  -1  -9  343.18   29.32   0
  -4  -1   9  353.58   30.20   0
   4   1  -9  397.07   32.49   0
  -4   1   9  371.99   27.67   0
   4   1  -9  349.58   31.38   0
   3  -1  -9  391.38   35.56   0
  -3  -1   9  471.80   36.87   0
   3  -1  -9  436.14   36.18   0
  -3  -1   9  488.37   37.13   0
  -3   1   9  540.72   34.22   0
   3   1  -9  450.84   37.69   0
   3   1  -9  448.65   37.55   0
  -3   1   9  468.21   33.98   0
  -2  -1   9   91.48   12.00   0
   2  -1  -9   80.17   11.04   0
  -2  -1   9   70.05   11.44   0
   2  -1  -9   78.92   11.21   0
   2   1  -9   95.84   14.17   0
  -2   1   9   77.39    9.17   0
  -2   1   9   92.62    8.46   0
   2   1  -9   91.78   13.26   0
   1  -1  -9  396.13   30.45   0
  -1  -1   9  351.80   31.34   0
   1  -1  -9  385.97   29.37   0
  -1  -1   9  370.70   30.02   0
  -1   1   9  437.33   27.99   0
  -1   1   9  348.94   28.52   0
   1   1  -9  350.10   30.93   0
   0  -1  -9  547.43   39.42   0
   0  -1   9  508.89   39.95   0
   0  -1   9  517.89   41.73   0
   0   1   9  608.47   38.45   0
   0   1   9  482.53   39.39   0
   0   1  -9  496.19   40.91   0
   1  -1   9   40.45    7.79   0
  -1  -1  -9   25.61    6.22   0
   1   1   9   35.29    5.91   0
  -1   1  -9   42.73    9.52   0
   2  -1   9   10.37    6.04   0
  -2  -1  -9   11.02    5.69   0
  -2   1  -9   14.38    7.04   0
   2   1   9    9.77    4.78   0
  -3  -1  -9   26.19    6.83   0
   3  -1   9   11.88    6.47   0
  -3   1  -9   19.97    8.24   0
   3   1   9   36.36    7.18   0
  -4  -1  -9  106.47   13.49   0
   4  -1   9   78.02   11.60   0
  -4   1  -9   91.18   14.18   0
   4   1   9   67.22   10.89   0
   5  -1   9    3.54    8.03   0
  -5  -1  -9   -3.26    7.85   0
  -5   1  -9   -2.98    9.02   0
   5   1   9   11.93    8.60   0
  -6  -1  -9  189.57   22.32   0
   6  -1   9  166.23   21.42   0
   6   1   9  181.42   22.25   0
  -6   1  -9  167.69   23.27   0
   7  -1   9   39.86   13.67   0
  -7  -1  -9   11.50   11.92   0
  -7   1  -9   14.05   12.61   0
   7   1   9   15.86   12.20   0
  -8  -1  -9   21.09   14.53   0
   8  -1   9   20.80   15.06   0
   8   1   9   32.29   15.68   0
  -8   1  -9   26.07   16.93   0
   9  -1   9   15.85   18.03   0
  -9  -1  -9    7.42   16.67   0
   9   1   9    6.75   19.34   0
  -9   1  -9   -6.71   19.04   0
 -10  -1  -9    8.93   21.01   0
  10  -1   9  -18.39   20.37   0
 -10   1  -9    0.87   22.35   0
  10   1   9   27.17   24.36   0
  11  -1   9    7.50   28.72   0
 -11  -1  -9   10.03   27.38   0
 -11   1  -9   13.67   28.99   0
  11   1   9   33.27   30.71   0
 -11  -2   9   58.27   35.60   0
  11  -2  -9   42.87   25.66   0
 -11  -2   9   21.54   23.67   0
  11   2  -9  -15.59   31.58   0
 -11   2   9    9.23   15.03   0
 -11   2   9   50.48   21.37   0
  10  -2  -9    5.65   20.28   0
 -10  -2   9   19.15   28.55   0
 -10  -2   9   -3.19   18.50   0
 -10   2   9    7.35   11.30   0
 -10   2   9   17.77   16.98   0
  10   2  -9    5.63   27.22   0
  -9  -2   9   72.17   25.31   0
   9  -2  -9   36.69   17.03   0
  -9  -2   9   72.34   18.38   0
  -9   2   9   60.67   10.73   0
  -9   2   9   22.11   14.12   0
   9   2  -9   54.66   21.52   0
   8  -2  -9  206.09   26.94   0
  -8  -2   9  252.50   36.33   0
  -8  -2   9  223.82   28.15   0
   8   2  -9  174.55   27.64   0
  -8   2   9  234.96   23.41   0
  -8   2   9  237.92   20.02   0
  -7  -2   9  537.37   50.48   0
  -7  -2   9  606.12   46.19   0
   7  -2  -9  481.22   44.06   0
  -7   2   9  587.05   39.78   0
  -7   2   9  544.11   41.17   0
   7   2  -9  466.75   48.46   0
   6  -2  -9   19.13    9.53   0
  -6  -2   9   48.35   13.09   0
  -6  -2   9   25.21   13.25   0
  -6   2   9   22.69    5.78   0
   6   2  -9   -4.07   12.42   0
  -6   2   9   19.70    4.49   0
  -5  -2   9  126.97   18.71   0
  -5  -2   9  152.87   19.60   0
   5  -2  -9  120.92   15.63   0
   5  -2  -9  148.12   18.64   0
   5   2  -9  143.39   20.75   0
   5   2  -9  144.88   20.49   0
  -4  -2   9 1177.76   85.23   0
   4  -2  -9 1074.70   81.92   0
   4  -2  -9 1139.05   82.95   0
  -4  -2   9 1222.09   84.70   0
   4   2  -9 1205.54   85.76   0
   4   2  -9 1064.14   84.93   0
  -3  -2   9   -2.95    7.10   0
   3  -2  -9    0.37    4.91   0
   3  -2  -9    6.77    5.89   0
  -3  -2   9   -5.27    7.75   0
   3   2  -9   10.18    8.02   0
   3   2  -9   12.68    9.03   0
   2  -2  -9   15.96    5.76   0
  -2  -2   9   -1.08    7.25   0
  -2  -2   9   18.81    7.76   0
   2  -2  -9   13.86    5.18   0
   2   2  -9   19.30    8.22   0
   2   2  -9   16.56    8.36   0
  -1  -2   9   35.79    9.75   0
   1  -2  -9   33.76    6.92   0
   1  -2  -9   33.58    5.74   0
  -1  -2   9   25.63    6.87   0
   1   2  -9   23.48    8.46   0
   0  -2   9    7.00    5.71   0
   0  -2  -9   17.52    4.41   0
   0  -2   9    0.41    8.82   0
   0   2  -9   20.35    8.66   0
   0   2   9    5.58    3.13   0
   0   2   9   10.78    2.54   0
   1  -2   9  159.09   16.04   0
  -1  -2  -9  166.10   14.03   0
   1   2   9  148.28   12.80   0
  -1   2  -9  146.92   17.95   0
   1   2   9  153.14   14.66   0
   2  -2   9  223.62   20.01   0
  -2  -2  -9  213.89   18.54   0
  -2   2  -9  223.17   21.94   0
   2   2   9  212.54   17.91   0
   3  -2   9  456.02   35.07   0
  -3  -2  -9  458.27   34.07   0
  -3   2  -9  400.75   36.15   0
   3   2   9  432.26   33.56   0
   4  -2   9   79.55   12.57   0
  -4  -2  -9   81.50   11.42   0
   4   2   9  103.60   13.10   0
  -4   2  -9  122.55   17.11   0
  -5  -2  -9    7.61    8.23   0
   5  -2   9   -4.05    7.53   0
   5   2   9   -1.88    7.79   0
  -5   2  -9    0.12    9.33   0
  -6  -2  -9   26.39   10.65   0
   6  -2   9   27.27    9.95   0
   6   2   9    5.65   10.34   0
  -6   2  -9   26.84   11.82   0
  -7  -2  -9    1.53   10.71   0
   7  -2   9   15.77   12.60   0
   7   2   9  -21.32   11.77   0
  -7   2  -9   15.71   13.93   0
   8  -2   9   -3.49   14.79   0
  -8  -2  -9    1.21   14.12   0
   8   2   9   -2.46   16.09   0
  -8   2  -9   14.52   16.33   0
   9  -2   9   11.82   18.13   0
  -9  -2  -9   42.40   17.50   0
  -9   2  -9   20.87   19.75   0
   9   2   9   39.20   19.97   0
 -10  -2  -9   60.59   23.08   0
  10  -2   9   -2.75   23.21   0
  10   2   9   25.73   23.91   0
 -10   2  -9   23.45   23.89   0
  11  -2   9   44.17   30.04   0
 -11  -2  -9  -54.09   25.23   0
  11   2   9   -4.60   32.70   0
 -11   2  -9  -34.11   27.21   0
 -11  -3   9  125.49   29.49   0
  11  -3  -9  104.41   30.05   0
 -11  -3   9  116.61   40.63   0
  11   3  -9  204.84   43.79   0
  10  -3  -9   22.35   20.02   0
 -10  -3   9   -4.11   31.91   0
 -10  -3   9   33.23   22.08   0
  10   3  -9   11.21   27.13   0
  -9  -3   9   34.44   28.00   0
  -9  -3   9   31.19   19.41   0
   9  -3  -9   41.29   16.51   0
   9   3  -9   44.85   24.80   0
  -8  -3   9   -0.94   15.28   0
   8  -3  -9   -2.40   11.83   0
  -8  -3   9    9.00   20.06   0
   8   3  -9   18.88   18.33   0
   7  -3  -9   -4.24    9.82   0
  -7  -3   9    8.72   13.63   0
  -7  -3   9   23.38   18.45   0
   7   3  -9    4.23   15.02   0
  -6  -3   9 1235.06   86.92   0
  -6  -3   9 1181.44   84.05   0
   6  -3  -9 1029.67   80.29   0
   6   3  -9 1007.61   85.20   0
   5  -3  -9 1101.33   76.05   0
  -5  -3   9 1040.62   78.38   0
   5  -3  -9  986.24   74.29   0
  -5  -3   9 1122.33   80.33   0
   5   3  -9  913.34   78.66   0
   4  -3  -9  186.73   16.82   0
   4  -3  -9  200.71   18.67   0
  -4  -3   9  169.51   22.31   0
  -4  -3   9  197.34   23.74   0
   4   3  -9  177.68   23.75   0
   4   3  -9  176.52   23.00   0
  -3  -3   9  226.92   23.41   0
   3  -3  -9  186.95   17.46   0
   3  -3  -9  203.75   17.03   0
  -3  -3   9  223.12   23.72   0
   3   3  -9  195.41   23.28   0
   3   3  -9  221.50   24.11   0
  -2  -3   9  221.28   21.96   0
  -2  -3   9  192.87   23.10   0
   2  -3  -9  205.80   16.14   0
   2  -3  -9  193.02   16.55   0
   2   3  -9  202.75   22.19   0
   2   3  -9  206.83   22.46   0
   1  -3  -9  423.55   27.53   0
  -1  -3   9  363.08   31.98   0
  -1  -3   9  363.07   33.28   0
   1  -3  -9  360.65   28.57   0
   1   3  -9  342.31   32.43   0
   0  -3   9   -5.14    8.57   0
   0  -3  -9    7.69    3.42   0
   0  -3   9   -5.11    5.85   0
   0   3  -9   11.02    8.26   0
  -1  -3  -9   -1.63    3.87   0
   1  -3   9    4.77    6.04   0
  -1   3  -9    5.55    8.18   0
   2  -3   9  137.59   15.30   0
  -2  -3  -9  128.17   12.35   0
   2   3   9  105.43   11.47   0
  -2   3  -9  120.86   16.91   0
  -3  -3  -9   22.07    6.65   0
   3  -3   9   15.33    6.98   0
  -3   3  -9   26.29    9.30   0
   3   3   9   33.23    6.92   0
  -4  -3  -9   17.54    7.45   0
   4  -3   9   10.57    8.82   0
  -4   3  -9   12.22   10.11   0
   4   3   9   17.51    7.95   0
  -5  -3  -9  120.99   17.04   0
   5  -3   9  148.64   17.93   0
  -5   3  -9  106.98   17.47   0
   5   3   9  105.07   15.45   0
  -6  -3  -9   -8.83    9.35   0
   6  -3   9   23.04   10.12   0
   6   3   9   15.76   11.15   0
  -6   3  -9   -3.16   11.95   0
  -7  -3  -9   33.31   14.54   0
   7  -3   9   20.77   11.98   0
  -7   3  -9   24.79   14.40   0
   7   3   9   41.12   14.68   0
   8  -3   9   31.38   16.48   0
  -8  -3  -9   24.42   15.59   0
   8   3   9   26.68   17.40   0
  -8   3  -9  -12.38   16.31   0
  -9  -3  -9  -13.69   17.17   0
   9  -3   9   -2.54   18.61   0
  -9   3  -9  -13.06   18.73   0
   9   3   9   22.40   19.29   0
  10  -3   9  335.80   44.66   0
 -10  -3  -9  325.47   39.07   0
  10   3   9  289.51   41.22   0
 -10   3  -9  299.40   39.38   0
 -11  -3  -9   46.10   29.13   0
  11  -3   9   37.19   29.75   0
  11   3   9   -2.46   35.61   0
 -11   3  -9    9.80   26.42   0
  11  -4  -9   48.35   28.84   0
 -11  -4   9   89.06   45.40   0
 -11  -4   9   71.82   32.15   0
 -10  -4   9   75.66   37.98   0
  10  -4  -9   43.14   21.73   0
 -10  -4   9   31.64   25.51   0
  10   4  -9   38.17   35.54   0
  -9  -4   9   30.10   28.68   0
  -9  -4   9   18.52   21.31   0
   9  -4  -9    3.06   16.23   0
   9   4  -9   23.05   28.06   0
  -8  -4   9  529.50   45.94   0
   8  -4  -9  398.62   38.86   0
  -8  -4   9  455.39   51.99   0
   8   4  -9  380.79   50.10   0
   7  -4  -9  269.17   27.93   0
  -7  -4   9  337.49   35.26   0
  -7  -4   9  349.34   41.42   0
   7   4  -9  261.49   38.90   0
   6  -4  -9   98.81   13.04   0
  -6  -4   9  107.72   19.56   0
  -6  -4   9   57.93   18.91   0
   6   4  -9  104.31   21.51   0
   5  -4  -9   81.66   12.17   0
  -5  -4   9  102.90   19.92   0
  -5  -4   9   95.23   19.39   0
   5   4  -9   92.57   19.93   0
   4  -4  -9  308.24   26.81   0
   4  -4  -9  339.12   25.51   0
  -4  -4   9  336.55   33.28   0
  -4  -4   9  327.36   33.52   0
   4   4  -9  340.33   34.22   0
   4   4  -9  346.58   34.27   0
   3  -4  -9  818.04   57.70   0
   3  -4  -9  759.74   57.96   0
  -3  -4   9  848.96   64.54   0
  -3  -4   9  858.43   64.43   0
   3   4  -9  821.62   64.12   0
   3   4  -9  832.37   64.46   0
  -2  -4   9  230.05   24.93   0
   2  -4  -9  244.02   17.15   0
   2  -4  -9  222.82   17.52   0
  -2  -4   9  233.50   26.34   0
   2   4  -9  235.02   25.86   0
  -1  -4   9   34.23   12.02   0
  -1  -4   9   15.42    8.65   0
   1  -4  -9   23.01    3.51   0
   1   4  -9   45.55   11.61   0
   0  -4   9   33.10   10.21   0
   0  -4  -9   29.04    4.61   0
   0  -4   9   28.12   11.08   0
   0   4  -9   19.36    9.71   0
  -1  -4  -9    3.61    4.30   0
   1  -4   9   10.28    8.76   0
  -1   4  -9   -2.32    7.88   0
   2  -4   9   63.76   12.38   0
  -2  -4  -9   54.15    8.11   0
  -2   4  -9   35.34   11.57   0
   3  -4   9  190.55   20.58   0
  -3  -4  -9  190.47   18.01   0
  -3   4  -9  172.27   22.93   0
   4  -4   9   30.35   10.19   0
  -4  -4  -9   24.34    8.59   0
  -4   4  -9   30.99   12.12   0
   4   4   9   24.52    8.72   0
  -5  -4  -9   -7.03    8.51   0
   5  -4   9    2.02   10.68   0
  -5   4  -9    2.09   11.12   0
   5   4   9   -6.66    9.06   0
  -6  -4  -9   -9.32    9.57   0
   6  -4   9    6.58   11.21   0
   6   4   9   -8.79   11.30   0
  -6   4  -9    4.86   12.35   0
   7  -4   9   90.17   17.28   0
  -7  -4  -9   66.14   14.69   0
   7   4   9   36.74   16.16   0
  -7   4  -9   62.18   18.89   0
   8  -4   9  197.65   29.15   0
  -8  -4  -9  143.63   22.63   0
  -8   4  -9  217.29   31.01   0
   8   4   9  153.10   25.08   0
  -9  -4  -9   56.50   21.06   0
   9  -4   9   45.40   21.13   0
   9   4   9   37.02   23.56   0
  -9   4  -9   59.55   21.37   0
 -10  -4  -9   53.11   25.14   0
 -10   4  -9   59.82   25.80   0
  10   4   9   63.23   28.29   0
 -10  -5   9    5.26   37.38   0
  10  -5  -9   72.45   23.40   0
 -10  -5   9   62.05   31.53   0
  10   5  -9   66.06   38.78   0
  -9  -5   9  341.24   48.42   0
   9  -5  -9  385.77   39.03   0
  -9  -5   9  319.61   46.67   0
   9   5  -9  362.86   51.00   0
  -8  -5   9   71.40   28.33   0
  -8  -5   9   47.02   23.02   0
   8  -5  -9   41.16   15.13   0
   8   5  -9   36.60   26.21   0
   7  -5  -9   11.17   10.62   0
  -7  -5   9   19.72   22.21   0
  -7  -5   9   -9.55   18.61   0
   7   5  -9   17.64   22.97   0
  -6  -5   9  277.07   37.96   0
  -6  -5   9  295.01   39.63   0
   6  -5  -9  341.71   27.09   0
   6   5  -9  313.75   40.29   0
   5  -5  -9 1374.49   93.99   0
  -5  -5   9 1312.05  101.24   0
  -5  -5   9 1342.94  102.25   0
   5   5  -9 1271.43  101.81   0
   4  -5  -9 1114.31   79.11   0
   4  -5  -9 1168.20   78.24   0
  -4  -5   9 1157.38   86.35   0
  -4  -5   9 1048.83   85.94   0
   4   5  -9 1056.94   85.97   0
  -3  -5   9   11.51   13.97   0
  -3  -5   9   34.90   13.35   0
   3   5  -9   24.92   12.76   0
  -2  -5   9   71.34   15.87   0
  -2  -5   9   69.34   15.59   0
   2   5  -9   77.72   16.86   0
  -1  -5   9   69.57   13.97   0
  -1  -5   9   48.81   14.88   0
   1   5  -9   68.38   14.39   0
   0  -5  -9  161.98   13.08   0
   0  -5   9  138.13   20.86   0
   0  -5   9  156.43   21.83   0
   0   5  -9  142.50   20.81   0
  -1  -5  -9  275.38   21.11   0
   1  -5   9  247.97   26.68   0
  -1   5  -9  248.60   27.67   0
   2  -5   9  521.34   41.87   0
  -2  -5  -9  507.14   37.26   0
  -2   5  -9  443.09   42.05   0
   3  -5   9   36.13   11.39   0
  -3   5  -9   29.75   13.25   0
  -4  -5  -9   82.89   12.70   0
   4  -5   9   98.93   15.07   0
   4   5   9   56.77   10.84   0
  -4   5  -9   62.46   15.31   0
   5  -5   9  301.81   28.72   0
  -5  -5  -9  306.87   26.86   0
   5   5   9  227.30   25.75   0
  -5   5  -9  237.78   30.05   0
   6  -5   9   39.01   13.34   0
  -6  -5  -9   42.96   14.03   0
   6   5   9    0.95   11.85   0
  -6   5  -9    4.25   14.31   0
  -7  -5  -9  -20.82   12.90   0
   7  -5   9    4.54   14.36   0
   7   5   9    4.10   14.66   0
  -7   5  -9   14.74   15.61   0
  -8  -5  -9    8.51   16.89   0
   8  -5   9   -3.78   17.07   0
   8   5   9   26.24   18.44   0
   9  -5   9   52.32   20.61   0
  -9  -5  -9   39.73   20.72   0
  -9   5  -9   24.21   22.07   0
   9   5   9   56.90   23.47   0
 -10  -5  -9  139.09   31.10   0
  10  -5   9  112.13   29.37   0
  10   5   9  150.94   31.43   0
 -10   5  -9  130.31   29.70   0
  -9  -6   9   23.93   33.60   0
  -9  -6   9   50.27   29.51   0
   9  -6  -9   34.56   19.94   0
   9   6  -9   26.22   37.78   0
  -8  -6   9   -5.16   29.15   0
  -8  -6   9  -18.55   24.92   0
   8  -6  -9   15.00   14.55   0
   8   6  -9   -3.61   28.98   0
  -7  -6   9   82.93   25.50   0
   7  -6  -9   70.80   13.19   0
  -7  -6   9   58.90   27.25   0
   7   6  -9   43.34   24.93   0
  -6  -6   9  241.46   34.00   0
   6  -6  -9  212.17   20.60   0
  -6  -6   9  201.15   30.66   0
   6   6  -9  204.42   32.64   0
   5  -6  -9   -4.43    5.88   0
  -5  -6   9    1.50   18.64   0
  -5  -6   9   12.90   16.82   0
   5   6  -9  -13.55   17.90   0
   4  -6  -9  459.43   31.76   0
  -4  -6   9  396.27   43.57   0
  -4  -6   9  428.28   44.23   0
  -3  -6   9  485.49   49.28   0
  -3  -6   9  581.51   49.46   0
   3   6  -9  552.43   48.46   0
  -2  -6   9  545.58   48.13   0
  -2  -6   9  526.44   48.50   0
   2   6  -9  534.73   46.96   0
  -1  -6   9 1149.74   88.09   0
  -1  -6   9 1107.90   88.55   0
   1   6  -9 1202.20   87.71   0
   0  -6   9  370.28   38.82   0
   0  -6  -9  391.31   28.93   0
   0  -6   9  387.71   37.29   0
   0   6  -9  386.39   36.82   0
   1  -6   9  126.29   21.49   0
  -1  -6  -9  122.68   13.90   0
   1  -6   9  151.67   21.54   0
  -1   6  -9  124.78   20.42   0
  -2  -6  -9  220.01   20.07   0
   2  -6   9  198.76   25.79   0
  -2   6  -9  201.11   26.36   0
   3  -6   9  284.06   29.64   0
  -3  -6  -9  284.07   24.80   0
  -3   6  -9  223.36   29.38   0
   4  -6   9  -21.68   10.48   0
  -4  -6  -9   15.85   10.40   0
  -4   6  -9   10.65   12.55   0
   5  -6   9  120.11   19.02   0
  -5  -6  -9   95.61   15.52   0
  -5   6  -9   53.92   17.08   0
   5   6   9   74.87   14.11   0
  -6  -6  -9   18.12   14.12   0
   6  -6   9   18.47   14.04   0
   6   6   9   -8.68   13.12   0
  -6   6  -9   -9.91   15.07   0
   7  -6   9  214.83   29.48   0
  -7  -6  -9  178.45   25.42   0
  -7   6  -9  135.53   23.97   0
   7   6   9  157.64   23.65   0
  -8  -6  -9   -1.82   19.38   0
   8  -6   9  -10.20   18.81   0
   8   6   9  -11.15   18.68   0
  -8   6  -9   -7.10   18.82   0
  -9  -6  -9   10.99   23.71   0
   9  -6   9    5.22   22.38   0
  -9   6  -9   41.22   23.12   0
   9   6   9   20.93   24.86   0
  -9  -7   9    0.39   37.04   0
   9  -7  -9   62.71   22.60   0
  -9  -7   9   36.64   40.22   0
   9   7  -9   34.48   44.90   0
  -8  -7   9  -16.90   29.18   0
  -8  -7   9   25.71   33.87   0
   8  -7  -9   22.70   16.12   0
   8   7  -9   34.21   36.57   0
  -7  -7   9  -11.11   25.76   0
   7  -7  -9    8.69   12.18   0
  -7  -7   9  -34.46   25.67   0
   7   7  -9   56.58   30.63   0
  -6  -7   9   29.31   24.82   0
  -6  -7   9   22.54   26.19   0
   6  -7  -9   42.31   10.00   0
   6   7  -9   30.06   24.06   0
  -5  -7   9   20.99   20.21   0
  -5  -7   9  -23.31   21.77   0
   5  -7  -9    8.04    6.18   0
  -4  -7   9  210.51   31.56   0
  -4  -7   9  165.67   29.99   0
  -3  -7   9  775.13   67.87   0
  -3  -7   9  807.62   68.08   0
  -2  -7   9  142.62   25.14   0
  -2  -7   9  216.30   28.62   0
   2   7  -9  197.07   26.53   0
  -1  -7   9 1035.13   78.99   0
  -1  -7   9  943.98   79.14   0
   1   7  -9  991.42   77.55   0
   0  -7   9   88.17   20.82   0
   0  -7   9   72.46   18.29   0
   0  -7  -9   78.17   10.20   0
   0   7  -9   68.27   17.18   0
   1  -7   9  553.08   58.01   0
   1  -7   9  710.14   56.75   0
  -1  -7  -9  706.11   49.62   0
  -1   7  -9  658.61   55.15   0
   2  -7   9    6.23   14.31   0
  -2  -7  -9   16.87    9.24   0
  -2   7  -9  -14.83   13.03   0
  -3  -7  -9  391.19   32.91   0
   3  -7   9  403.45   38.47   0
  -3   7  -9  322.85   37.11   0
   4  -7   9  111.12   20.56   0
  -4  -7  -9  119.20   17.23   0
  -4   7  -9   82.75   18.93   0
   5  -7   9   -3.73   13.85   0
  -5  -7  -9   -2.06   13.60   0
  -5   7  -9  -14.19   14.44   0
   6  -7   9    3.90   15.71   0
  -6  -7  -9  -11.18   15.61   0
  -6   7  -9   -6.50   16.32   0
   6   7   9   10.98   14.93   0
  -7  -7  -9   52.59   21.26   0
   7  -7   9   17.95   18.89   0
   7   7   9   15.69   18.75   0
  -7   7  -9   29.96   18.48   0
   8  -7   9   43.50   22.77   0
  -8  -7  -9   -3.84   22.40   0
  -8   7  -9   24.10   21.63   0
   8   7   9   -0.84   23.45   0
  -8  -8   9  153.34   50.45   0
   8  -8  -9  209.17   26.62   0
   8   8  -9  168.72   44.80   0
  -7  -8   9   51.55   35.44   0
  -7  -8   9   73.38   31.64   0
   7  -8  -9   13.89   14.64   0
   7   8  -9   51.42   31.95   0
  -6  -8   9  160.27   32.44   0
  -6  -8   9   68.85   30.54   0
   6  -8  -9  149.18   18.24   0
  -5  -8   9   97.08   27.44   0
   5  -8  -9   98.37   13.11   0
  -5  -8   9   57.18   24.70   0
  -4  -8   9   10.22   22.39   0
  -4  -8   9  -26.36   19.71   0
  -3  -8   9  191.45   31.44   0
  -3  -8   9  202.83   31.58   0
  -2  -8   9   74.08   22.83   0
  -2  -8   9   47.26   23.72   0
   1  -8  -9  401.84   30.99   0
  -1  -8   9  358.93   43.23   0
  -1  -8   9  415.21   46.36   0
   0  -8   9  225.08   32.91   0
   0  -8  -9  262.86   23.62   0
   0  -8   9  288.63   36.27   0
   0   8  -9  231.02   32.18   0
  -1  -8  -9  384.79   31.92   0
   1  -8   9  373.31   45.31   0
   1  -8   9  353.02   41.42   0
  -1   8  -9  358.10   38.45   0
   2  -8   9  220.69   31.74   0
  -2  -8  -9  173.27   19.91   0
   2  -8   9  135.27   28.19   0
  -2   8  -9  133.79   23.40   0
  -3  -8  -9  191.49   25.49   0
   3  -8   9  202.04   28.92   0
  -3   8  -9  203.92   30.65   0
  -4  -8  -9    6.00   15.24   0
   4  -8   9   27.95   18.24   0
  -4   8  -9   26.93   16.97   0
   5  -8   9    3.50   19.07   0
  -5  -8  -9   23.30   17.98   0
  -5   8  -9   24.45   18.70   0
  -6  -8  -9  161.12   27.50   0
   6  -8   9  260.78   36.70   0
  -6   8  -9  165.22   26.60   0
  -7  -8  -9   56.49   26.16   0
   7  -8   9   73.99   26.03   0
   7   8   9  107.49   21.28   0
  -7   8  -9   48.01   23.00   0
  -6  -9   9   96.26   33.88   0
   6  -9  -9   60.68   14.28   0
  -6  -9   9   63.99   34.44   0
  -5  -9   9  334.45   46.30   0
   5  -9  -9  228.16   22.13   0
  -5  -9   9  184.59   36.73   0
  -4  -9   9    8.37   29.14   0
  -4  -9   9   -6.13   28.79   0
  -3  -9   9   29.22   29.00   0
  -3  -9   9  -23.06   23.29   0
   2  -9  -9  103.23   13.18   0
  -2  -9   9   26.03   26.92   0
  -2  -9   9   70.06   25.91   0
   2  -9  -9   76.41   12.40   0
  -1  -9   9  114.18   28.39   0
   1  -9  -9  106.09   15.02   0
  -1  -9   9  110.49   26.27   0
   0  -9   9   27.15   25.33   0
   0  -9   9   27.44   21.26   0
   0  -9  -9   30.67   12.08   0
  -1  -9  -9   81.55   15.91   0
   1  -9   9   82.29   24.17   0
   1  -9   9   78.09   28.46   0
   2  -9   9   23.92   27.36   0
   2  -9   9    4.60   20.25   0
  -2  -9  -9    9.40   14.31   0
  -2   9  -9   56.86   19.30   0
   3  -9   9  150.40   27.84   0
  -3  -9  -9  221.79   29.21   0
  -3   9  -9  141.68   25.53   0
   4  -9   9  550.48   56.78   0
  -4  -9  -9  641.96   51.69   0
  -4   9  -9  434.51   51.46   0
   5  -9   9  179.84   30.71   0
  -5  -9  -9  185.49   29.25   0
  -5   9  -9  166.39   28.26   0
   6  -9   9   42.08   26.43   0
  -6  -9  -9   23.31   27.57   0
  -6   9  -9   21.39   24.01   0
  -4 -10   9   -0.95   33.53   0
   4 -10  -9   30.68   12.68   0
  -4 -10   9   62.39   34.51   0
   3 -10  -9  244.68   27.89   0
   3 -10  -9  225.71   27.00   0
  -3 -10   9  230.61   40.67   0
  -3 -10   9  218.13   40.30   0
   2 -10  -9    0.39   14.00   0
   2 -10  -9   26.82   14.44   0
  -2 -10   9  -44.08   28.77   0
  -2 -10   9    0.12   32.65   0
  -1 -10   9   42.98   27.06   0
   1 -10  -9   29.78   15.82   0
   1 -10  -9   31.18   16.56   0
  -1 -10   9   78.30   34.49   0
   0 -10  -9   59.83   20.25   0
   0 -10   9   64.73   30.93   0
   0 -10  -9  116.49   19.16   0
   0 -10   9   75.72   35.06   0
   1 -10   9   59.99   33.06   0
  -1 -10  -9   68.39   19.98   0
   1 -10   9   86.47   29.23   0
   2 -10   9   -6.88   28.25   0
   2 -10   9   68.51   35.16   0
  -2 -10  -9   76.61   21.00   0
   3 -10   9   48.66   39.60   0
  -3 -10  -9   24.97   23.00   0
   3 -10   9   39.95   28.93   0
  -4 -10  -9   31.05   26.90   0
   4 -10   9   12.95   30.35   0
 -11   0  10   30.40   29.75   0
 -11   0  10    4.32   19.09   0
  11   0 -10  -27.33   26.23   0
  10   0 -10   51.24   25.19   0
 -10   0  10   46.56   16.64   0
 -10   0  10   55.43   25.17   0
   9   0 -10   14.40   18.98   0
  -9   0  10   -5.07   19.07   0
  -8   0  10    2.28   10.73   0
  -8   0  10   15.99   16.18   0
   8   0 -10   -0.74   14.85   0
   7   0 -10   -7.88   10.80   0
  -7   0  10   11.89   12.68   0
  -7   0  10  -15.31    8.76   0
   6   0 -10    0.72   10.18   0
  -6   0  10    2.35   10.38   0
  -6   0  10    0.94    8.16   0
  -5   0  10    0.85    6.92   0
   5   0 -10   -3.19    9.00   0
  -5   0  10    0.52    8.03   0
   5   0 -10    8.17   10.70   0
  -4   0  10   14.14    7.23   0
   4   0 -10   15.05    8.40   0
  -4   0  10   22.72    7.67   0
   4   0 -10   23.06   10.14   0
  -3   0  10   -2.26    6.14   0
   3   0 -10    7.54    7.68   0
   3   0 -10   -3.69    7.07   0
  -3   0  10   -1.50    4.86   0
   2   0 -10  151.85   17.86   0
   2   0 -10  165.04   17.53   0
  -2   0  10  172.06   15.20   0
  -2   0  10  148.69   16.19   0
   1   0 -10    8.49    6.51   0
  -1   0  10    6.26    6.41   0
  -1   0  10    3.88    4.56   0
   0   0 -10  100.33   13.74   0
   0   0  10  141.90   12.41   0
   0   0  10   93.60   14.85   0
  -1   0 -10    0.46    5.61   0
   1   0  10   -3.45    4.30   0
  -2   0 -10    7.66    6.37   0
   2   0  10   19.38    5.91   0
  -3   0 -10   -0.12    7.01   0
   3   0  10   12.22    6.51   0
   4   0  10   51.74   10.11   0
  -4   0 -10   50.16   10.86   0
  -5   0 -10  -11.73    8.07   0
   5   0  10    0.26    7.94   0
  -6   0 -10   16.03   11.95   0
   6   0  10   14.50   11.56   0
   7   0  10   -1.21   12.86   0
  -7   0 -10   14.09   13.21   0
   8   0  10   21.53   16.87   0
  -8   0 -10    4.54   15.62   0
  -9   0 -10    0.91   18.92   0
   9   0  10  -24.30   17.96   0
  10   0  10   45.14   25.09   0
 -10   0 -10   22.73   24.76   0
 -11   0 -10   21.26   29.73   0
  11   0  10   30.11   32.09   0
  11  -1 -10   -7.51   28.22   0
 -11  -1  10  -25.17   21.41   0
 -11  -1  10   67.71   33.53   0
 -11   1  10  -22.04   15.60   0
 -11   1  10  -21.25   24.69   0
  11   1 -10  -12.10   30.70   0
 -10  -1  10   47.86   18.96   0
  10  -1 -10   71.93   25.23   0
 -10  -1  10   65.60   28.45   0
  10   1 -10   42.66   28.51   0
 -10   1  10   55.53   21.66   0
 -10   1  10   62.45   15.03   0
  -9  -1  10   60.96   16.68   0
   9  -1 -10   56.83   20.90   0
  -9  -1  10   87.86   24.84   0
  -9   1  10   85.64   13.51   0
   9   1 -10   49.37   21.47   0
  -9   1  10   85.59   19.42   0
   8  -1 -10  189.53   30.21   0
  -8  -1  10  273.09   28.24   0
  -8  -1  10  248.46   35.67   0
  -8   1  10  273.00   23.75   0
  -8   1  10  221.59   28.73   0
  -7  -1  10   93.95   18.95   0
   7  -1 -10   96.01   17.30   0
  -7  -1  10  105.25   16.01   0
   7   1 -10   78.25   18.00   0
  -7   1  10   97.65   13.91   0
  -7   1  10  107.27   15.60   0
   6  -1 -10   33.57   10.90   0
  -6  -1  10   24.98   13.33   0
  -6  -1  10   36.25   11.42   0
  -6   1  10   31.48    7.70   0
  -6   1  10   44.80   10.22   0
   6   1 -10   41.52   14.27   0
   5  -1 -10   11.05    8.83   0
  -5  -1  10   18.40    9.27   0
  -5  -1  10   20.37   10.23   0
   5  -1 -10   36.49   11.32   0
  -5   1  10   10.80    6.70   0
  -5   1  10   26.05    6.29   0
   5   1 -10   16.49   11.50   0
   5   1 -10    5.84   10.87   0
   4  -1 -10   -5.25    6.58   0
  -4  -1  10   -1.80    7.85   0
  -4  -1  10    4.75    7.80   0
   4  -1 -10   -0.08    8.38   0
  -4   1  10    5.97    5.04   0
   4   1 -10   10.87    9.69   0
  -4   1  10    4.71    4.93   0
   4   1 -10    3.84    9.14   0
  -3  -1  10   -4.37    6.60   0
   3  -1 -10    4.21    6.93   0
   3  -1 -10   -0.14    6.52   0
  -3  -1  10   -2.59    7.14   0
   3   1 -10   -2.62    7.66   0
  -3   1  10    7.35    4.66   0
  -3   1  10    4.14    4.07   0
   3   1 -10    5.53    8.21   0
   2  -1 -10    5.89    6.86   0
  -2  -1  10   -2.06    4.97   0
   2  -1 -10   -6.52    5.63   0
   2   1 -10    8.67    7.74   0
  -2   1  10    3.78    3.45   0
  -2   1  10    0.21    4.48   0
   2   1 -10   -4.30    7.50   0
  -1  -1  10  172.08   18.89   0
   1  -1 -10  156.53   15.57   0
  -1  -1  10  162.89   16.42   0
   1   1 -10  151.62   18.25   0
  -1   1  10  185.88   13.83   0
  -1   1  10  153.31   15.10   0
   0  -1 -10  184.70   17.05   0
   0  -1  10  188.35   20.20   0
   0  -1  10  209.50   17.80   0
   0   1 -10  181.21   19.37   0
   0   1  10  195.62   15.40   0
   0   1  10  155.36   17.13   0
  -1  -1 -10   13.53    6.00   0
   1  -1  10   24.99    6.51   0
   1   1  10    8.93    7.27   0
   1   1  10   19.64    5.08   0
  -1   1 -10   12.86    7.19   0
  -2  -1 -10    6.50    5.33   0
   2  -1  10    1.87    5.55   0
   2   1  10    3.42    4.76   0
  -2   1 -10  -10.63    7.11   0
   3  -1  10    4.97    6.97   0
  -3  -1 -10    8.12    6.93   0
  -3   1 -10    3.67    7.12   0
   3   1  10    6.83    5.78   0
  -4  -1 -10  256.01   24.15   0
   4  -1  10  257.88   24.18   0
  -4   1 -10  260.80   25.77   0
   4   1  10  263.36   23.61   0
  -5  -1 -10   21.67    9.88   0
   5  -1  10   19.96    9.04   0
   5   1  10   30.17   10.24   0
  -5   1 -10   28.54   11.11   0
  -6  -1 -10   52.61   13.09   0
   6  -1  10   49.29   12.17   0
  -6   1 -10   42.88   12.99   0
   6   1  10   23.37   10.96   0
  -7  -1 -10   -4.91   13.03   0
   7  -1  10   -1.70   11.99   0
   7   1  10    5.44   12.35   0
  -7   1 -10  -10.02   13.01   0
  -8  -1 -10  180.70   25.21   0
   8  -1  10  186.15   26.69   0
   8   1  10  179.28   25.71   0
  -8   1 -10  187.28   27.67   0
  -9  -1 -10    2.42   17.53   0
   9  -1  10   22.46   20.99   0
   9   1  10   10.80   20.57   0
  -9   1 -10   -3.39   20.98   0
 -10  -1 -10   12.96   23.79   0
  10  -1  10   -2.76   23.60   0
  10   1  10  -23.00   25.42   0
 -10   1 -10    3.28   24.05   0
 -11  -1 -10    2.06   27.74   0
  11  -1  10  -26.41   31.69   0
  11   1  10   50.08   33.54   0
 -11   1 -10  -27.30   28.49   0
 -11  -2  10   18.02   35.44   0
  11  -2 -10   16.38   26.51   0
 -11  -2  10  -23.05   23.92   0
 -11   2  10   -8.30   19.97   0
 -11   2  10   20.79   14.75   0
  11   2 -10  -46.87   34.82   0
  10  -2 -10   19.11   20.65   0
 -10  -2  10  -17.63   18.75   0
 -10  -2  10  -13.30   28.70   0
 -10   2  10  -12.73   16.41   0
  10   2 -10  -53.62   24.34   0
 -10   2  10   13.14   10.95   0
  -9  -2  10   55.50   19.32   0
  -9  -2  10   47.09   26.12   0
   9  -2 -10   47.24   18.71   0
   9   2 -10   39.08   24.31   0
  -9   2  10   59.11   14.44   0
  -9   2  10   53.41   10.18   0
   8  -2 -10    2.04   13.08   0
  -8  -2  10   22.99   19.54   0
  -8  -2  10    3.41   14.53   0
   8   2 -10  -16.23   16.94   0
  -8   2  10    2.09    9.49   0
  -8   2  10    1.83    6.53   0
  -7  -2  10  150.31   25.91   0
   7  -2 -10  154.02   23.28   0
  -7  -2  10  231.88   25.76   0
   7   2 -10  165.47   25.36   0
  -7   2  10  173.39   16.98   0
  -7   2  10  185.92   15.48   0
  -6  -2  10   57.04   16.00   0
  -6  -2  10   40.73   13.24   0
   6  -2 -10   29.28   10.80   0
   6   2 -10   21.17   13.69   0
  -5  -2  10   -0.10    9.50   0
   5  -2 -10   -9.42    6.93   0
  -5  -2  10   -1.71   10.86   0
   5  -2 -10    2.83   10.10   0
   5   2 -10   -3.60   11.92   0
   5   2 -10    1.75   11.38   0
   4  -2 -10  234.58   21.81   0
   4  -2 -10  238.99   23.26   0
  -4  -2  10  260.84   25.72   0
  -4  -2  10  258.46   26.12   0
   4   2 -10  229.33   26.22   0
   4   2 -10  246.72   27.32   0
   3  -2 -10  351.48   28.14   0
   3  -2 -10  321.97   27.52   0
  -3  -2  10  337.46   30.52   0
  -3  -2  10  349.95   30.93   0
   3   2 -10  366.47   31.91   0
   3   2 -10  329.52   31.52   0
   2  -2 -10    9.14    6.17   0
  -2  -2  10  -10.93    6.15   0
  -2  -2  10    6.13    8.56   0
   2  -2 -10   -0.56    5.24   0
   2   2 -10    3.93    8.79   0
   2   2 -10    8.26    9.18   0
  -1  -2  10   14.39   10.04   0
  -1  -2  10   28.78    8.40   0
   1  -2 -10   24.11    5.71   0
   1   2 -10   15.39    8.38   0
   0  -2  10   70.44   12.38   0
   0  -2  10   52.35    9.60   0
   0  -2 -10   71.72    8.87   0
   0   2  10   72.51    6.50   0
   0   2 -10   42.45   10.57   0
   0   2  10   67.76    7.60   0
  -1  -2 -10   65.87    8.32   0
   1  -2  10   41.70    9.49   0
   1   2  10   53.49    7.19   0
  -1   2 -10   58.04   11.95   0
   1   2  10   53.02    8.46   0
   2  -2  10   86.24   11.98   0
  -2  -2 -10   87.34   11.10   0
  -2   2 -10   76.46   13.88   0
   2   2  10   76.62    9.90   0
  -3  -2 -10   29.09    7.89   0
   3  -2  10   33.99    8.70   0
   3   2  10   23.37    6.75   0
  -3   2 -10   24.11    9.97   0
   4  -2  10    8.18    8.63   0
  -4  -2 -10    2.97    6.88   0
   4   2  10   10.25    7.59   0
  -4   2 -10    9.53    9.80   0
  -5  -2 -10   30.59    9.98   0
   5  -2  10   28.00   10.02   0
  -5   2 -10   34.18   12.26   0
   5   2  10   33.38   10.27   0
  -6  -2 -10  -20.99    9.23   0
   6  -2  10   21.94   11.53   0
   6   2  10    5.63   11.15   0
  -6   2 -10  -11.70   12.45   0
  -7  -2 -10   -6.56   12.10   0
   7  -2  10   25.56   13.03   0
   7   2  10   25.06   15.12   0
  -7   2 -10   13.74   14.14   0
  -8  -2 -10   48.57   16.05   0
   8  -2  10   57.84   16.83   0
   8   2  10   57.81   19.34   0
  -8   2 -10   33.08   18.34   0
   9  -2  10    0.80   19.71   0
  -9  -2 -10    1.63   17.99   0
  -9   2 -10   -2.46   19.66   0
   9   2  10   25.61   20.53   0
  10  -2  10   10.19   22.59   0
 -10  -2 -10    2.34   23.00   0
  10   2  10   14.73   26.93   0
 -10   2 -10  -29.27   24.26   0
 -11  -2 -10   39.62   28.46   0
  11  -2  10    8.66   28.92   0
  11   2  10   43.03   31.28   0
 -11   2 -10  -19.25   29.99   0
 -11  -3  10   -4.05   26.01   0
 -11  -3  10  -10.28   39.98   0
  11  -3 -10   43.21   28.64   0
  11   3 -10  130.86   41.74   0
 -10  -3  10   69.02   24.72   0
 -10  -3  10   24.51   34.60   0
  10  -3 -10   22.48   22.08   0
  10   3 -10   13.99   30.50   0
  -9  -3  10   13.57   25.93   0
  -9  -3  10   33.18   19.90   0
   9  -3 -10   26.07   17.59   0
   9   3 -10   17.26   23.81   0
  -8  -3  10  130.34   28.37   0
  -8  -3  10  172.79   25.55   0
   8  -3 -10  120.38   20.69   0
   8   3 -10  173.62   30.97   0
  -7  -3  10   19.75   14.60   0
  -7  -3  10   17.54   18.15   0
   7  -3 -10    9.54   11.09   0
   7   3 -10  -21.74   16.33   0
  -6  -3  10  987.32   78.60   0
   6  -3 -10  925.60   72.69   0
  -6  -3  10 1103.58   76.79   0
   6   3 -10  943.26   77.98   0
   5  -3 -10    5.43    7.24   0
  -5  -3  10   -5.67   10.99   0
   5  -3 -10    0.79    9.54   0
  -5  -3  10   -4.26   13.61   0
   5   3 -10    7.66   12.66   0
   5   3 -10   -4.74   11.94   0
   4  -3 -10   93.33   12.99   0
  -4  -3  10   89.67   17.33   0
  -4  -3  10   96.33   15.98   0
   4  -3 -10   79.38   10.99   0
   4   3 -10   78.10   16.18   0
   4   3 -10   91.81   16.95   0
  -3  -3  10   21.12   11.04   0
   3  -3 -10   24.97    6.59   0
  -3  -3  10   10.49   10.55   0
   3  -3 -10   23.19    6.89   0
   3   3 -10   32.57   11.56   0
   3   3 -10   23.10   12.14   0
   2  -3 -10   77.63   10.80   0
  -2  -3  10   84.06   14.81   0
   2  -3 -10   82.76    9.56   0
  -2  -3  10   75.40   14.30   0
   2   3 -10   82.96   14.78   0
   1  -3 -10   90.28    9.38   0
  -1  -3  10  104.52   15.13   0
  -1  -3  10   81.35   14.93   0
   1   3 -10  103.84   16.11   0
   0  -3 -10 1085.60   70.17   0
   0  -3  10  972.62   75.01   0
   0  -3  10  922.82   73.08   0
   0   3 -10  957.37   74.27   0
   1  -3  10  188.22   19.44   0
  -1  -3 -10  193.89   15.78   0
  -1   3 -10  142.19   21.10   0
  -2  -3 -10   49.45    8.02   0
   2  -3  10   41.60    9.46   0
   2   3  10   51.63    7.33   0
  -2   3 -10   74.87   14.50   0
   3  -3  10    5.53    6.80   0
  -3  -3 -10    4.30    6.09   0
  -3   3 -10   19.50   11.31   0
   3   3  10    3.50    5.73   0
  -4  -3 -10   82.45   12.35   0
   4  -3  10   71.38   12.62   0
  -4   3 -10   70.66   14.57   0
   4   3  10   62.61   10.82   0
  -5  -3 -10   -1.36    8.57   0
   5  -3  10   -5.96    8.72   0
  -5   3 -10    3.40   11.28   0
   5   3  10   -4.65    8.72   0
   6  -3  10   28.27   11.43   0
  -6  -3 -10   40.17   12.37   0
  -6   3 -10   22.50   15.12   0
   6   3  10   17.01   11.46   0
   7  -3  10   18.45   13.47   0
  -7  -3 -10   37.70   14.37   0
  -7   3 -10   24.73   16.64   0
   7   3  10   19.58   14.03   0
   8  -3  10   90.51   19.23   0
  -8  -3 -10   89.62   19.53   0
   8   3  10  118.49   21.59   0
  -8   3 -10  124.54   24.16   0
   9  -3  10  100.61   21.51   0
  -9  -3 -10   72.63   22.76   0
   9   3  10  111.45   24.29   0
  -9   3 -10   85.91   24.56   0
 -10  -3 -10   15.38   24.02   0
  10  -3  10   50.46   24.97   0
 -10   3 -10   41.06   27.11   0
  10   3  10   36.79   26.74   0
 -11  -3 -10   -4.61   35.49   0
 -11   3 -10  -66.75   29.15   0
  11   3  10    7.82   35.53   0
 -10  -4  10   33.86   26.23   0
 -10  -4  10   51.41   39.25   0
  10  -4 -10    6.34   21.95   0
  10   4 -10  -33.55   36.74   0
  -9  -4  10  454.31   46.55   0
   9  -4 -10  313.95   39.74   0
  -9  -4  10  362.60   49.00   0
   9   4 -10  399.99   51.65   0
   8  -4 -10   14.70   13.71   0
  -8  -4  10  -31.16   17.91   0
  -8  -4  10   52.65   25.86   0
   8   4 -10    2.17   23.53   0
   7  -4 -10   49.81   13.04   0
  -7  -4  10   26.35   19.14   0
  -7  -4  10   51.37   19.76   0
   7   4 -10   26.62   20.78   0
   6  -4 -10   43.36   10.80   0
  -6  -4  10   -8.11   14.02   0
  -6  -4  10   71.09   19.18   0
   6   4 -10   26.59   16.97   0
  -5  -4  10   88.94   19.77   0
   5  -4 -10   34.41    8.90   0
   5  -4 -10   67.08   12.44   0
  -5  -4  10   61.17   16.62   0
   5   4 -10   50.88   16.32   0
   4  -4 -10   75.00   11.48   0
  -4  -4  10   84.88   17.19   0
   4  -4 -10   81.39   10.11   0
  -4  -4  10   68.14   15.96   0
   4   4 -10   95.44   17.54   0
   4   4 -10   77.60   18.33   0
   3  -4 -10  485.64   37.15   0
   3  -4 -10  488.46   37.34   0
  -3  -4  10  523.29   44.51   0
  -3  -4  10  539.68   44.81   0
   3   4 -10  520.36   45.03   0
   3   4 -10  522.78   44.88   0
  -2  -4  10   -8.93   11.60   0
  -2  -4  10    5.25    9.30   0
   2  -4 -10   -0.34    3.53   0
   2  -4 -10   -9.56    4.59   0
   2   4 -10    5.13   10.24   0
  -1  -4  10    5.98    9.86   0
   1  -4 -10    9.25    3.50   0
  -1  -4  10   18.83   11.77   0
   1   4 -10    5.18    9.89   0
   0  -4  10  -14.11   10.31   0
   0  -4  10   -6.93    7.67   0
   0  -4 -10    5.08    3.69   0
   0   4 -10   -7.96    9.23   0
  -1  -4 -10  631.88   43.53   0
   1  -4  10  604.33   47.57   0
  -1   4 -10  538.65   48.52   0
  -2  -4 -10   13.52    5.89   0
   2  -4  10   -1.85    8.74   0
  -2   4 -10   15.26   11.48   0
   3  -4  10   22.84    9.18   0
  -3  -4 -10   36.06    8.18   0
   3   4  10   35.28    7.29   0
  -3   4 -10   43.96   12.77   0
  -4  -4 -10  217.85   21.14   0
   4  -4  10  265.03   24.04   0
   4   4  10  176.92   20.37   0
  -4   4 -10  191.09   26.56   0
  -5  -4 -10   -4.45    8.45   0
   5  -4  10    5.68   10.34   0
   5   4  10    0.53    9.60   0
  -5   4 -10    2.39   13.25   0
   6  -4  10   34.91   13.50   0
  -6  -4 -10   20.85   11.53   0
   6   4  10    0.26   12.03   0
  -6   4 -10   23.39   16.03   0
   7  -4  10  208.59   27.00   0
  -7  -4 -10  169.56   25.94   0
  -7   4 -10  131.20   25.16   0
   7   4  10  191.75   24.36   0
   8  -4  10   24.49   16.23   0
  -8  -4 -10   52.35   17.38   0
  -8   4 -10   45.92   19.06   0
   8   4  10   37.05   19.35   0
  -9  -4 -10   47.55   20.12   0
   9  -4  10   36.33   20.13   0
  -9   4 -10  -27.60   20.38   0
   9   4  10   16.27   22.34   0
 -10  -4 -10  -19.22   23.01   0
  10  -4  10    4.45   23.73   0
  10   4  10   55.09   29.50   0
 -10   4 -10   25.32   26.73   0
 -10  -5  10   50.86   30.24   0
 -10  -5  10   20.39   43.25   0
  10  -5 -10   24.04   24.78   0
  10   5 -10   44.66   39.51   0
   9  -5 -10   30.59   19.54   0
  -9  -5  10   36.54   32.51   0
  -9  -5  10    2.23   26.95   0
   9   5 -10   42.70   34.89   0
  -8  -5  10   68.37   24.17   0
   8  -5 -10   40.33   15.62   0
  -8  -5  10   62.23   28.02   0
   8   5 -10   20.77   27.76   0
   7  -5 -10   60.00   13.56   0
  -7  -5  10   51.09   22.95   0
  -7  -5  10   21.34   19.73   0
   7   5 -10   65.07   26.21   0
  -6  -5  10  124.32   23.73   0
  -6  -5  10   64.09   21.40   0
   6  -5 -10   64.62   12.31   0
   6   5 -10   69.88   22.19   0
  -5  -5  10   48.43   19.58   0
   5  -5 -10   30.53    8.87   0
  -5  -5  10   48.35   19.03   0
   5   5 -10   31.78   18.85   0
  -4  -5  10  -16.17   13.16   0
  -4  -5  10    4.63   14.99   0
   4  -5 -10  -11.88    6.92   0
   4  -5 -10   -8.54    5.23   0
   4   5 -10   -6.63   14.50   0
   4   5 -10   21.16   15.63   0
  -3  -5  10   48.23   14.84   0
  -3  -5  10   53.95   17.25   0
   3  -5 -10   35.79    5.75   0
   3   5 -10   36.95   14.83   0
  -2  -5  10  169.51   23.49   0
  -2  -5  10  118.08   21.11   0
   2   5 -10  191.08   23.74   0
   1  -5 -10    0.42    3.14   0
  -1  -5  10  -16.70   10.68   0
  -1  -5  10   15.25   12.84   0
   1   5 -10    7.23   11.47   0
   0  -5  10   45.39   15.47   0
   0  -5  10   35.87   11.71   0
   0   5 -10   42.19   13.94   0
   1  -5  10   20.31   13.49   0
  -1  -5 -10   45.15    7.19   0
   1  -5  10   30.63   11.64   0
  -1   5 -10   47.71   15.13   0
  -2  -5 -10  185.76   17.40   0
   2  -5  10  185.48   23.09   0
  -2   5 -10  174.73   23.71   0
   3  -5  10   12.41   10.30   0
  -3  -5 -10   24.80    7.83   0
  -3   5 -10    5.25   13.03   0
   4  -5  10  183.35   23.73   0
  -4  -5 -10  213.30   20.96   0
  -4   5 -10  169.24   26.17   0
   4   5  10  188.08   19.05   0
  -5  -5 -10  172.08   21.75   0
   5  -5  10  203.29   24.40   0
   5   5  10  126.27   20.11   0
  -5   5 -10  185.29   27.17   0
   6  -5  10   68.25   16.13   0
  -6  -5 -10   31.69   12.66   0
  -6   5 -10   34.66   15.96   0
   6   5  10   37.87   13.57   0
  -7  -5 -10  -16.68   13.48   0
   7  -5  10  -37.76   14.69   0
   7   5  10    2.35   14.86   0
  -7   5 -10   40.45   18.09   0
   8  -5  10   40.88   18.99   0
  -8  -5 -10   42.92   18.83   0
  -8   5 -10  -15.45   19.21   0
   8   5  10   45.99   18.82   0
   9  -5  10  110.55   25.94   0
  -9  -5 -10  109.05   26.32   0
   9   5  10   50.85   24.67   0
  -9   5 -10   49.24   25.86   0
  10  -5  10   21.45   27.68   0
 -10  -5 -10  -13.46   27.56   0
  10   5  10   88.44   30.32   0
 -10   5 -10  -14.81   28.11   0
   9  -6 -10    2.00   20.01   0
  -9  -6  10   29.87   33.24   0
  -9  -6  10   10.71   35.60   0
   9   6 -10   30.71   36.76   0
   8  -6 -10   49.72   17.70   0
  -8  -6  10  130.20   30.27   0
  -8  -6  10   63.20   35.00   0
   8   6 -10   61.25   31.75   0
  -7  -6  10  242.89   34.20   0
  -7  -6  10  248.36   39.16   0
   7  -6 -10  246.60   26.87   0
   7   6 -10  236.28   38.94   0
  -6  -6  10    4.09   22.26   0
   6  -6 -10   10.54    9.53   0
  -6  -6  10   44.71   21.63   0
   6   6 -10   37.71   23.54   0
  -5  -6  10   13.90   18.02   0
  -5  -6  10   22.43   17.89   0
   5   6 -10   42.35   19.83   0
  -4  -6  10  -11.48   15.79   0
   4  -6 -10   23.87    5.78   0
   4  -6 -10   18.67    7.07   0
  -4  -6  10   14.88   16.58   0
  -3  -6  10  129.03   23.57   0
  -3  -6  10  115.45   21.72   0
   3   6 -10  132.08   21.85   0
  -2  -6  10   -1.90   14.70   0
  -2  -6  10   27.69   14.02   0
   2   6 -10   47.96   16.17   0
  -1  -6  10  138.09   23.97   0
  -1  -6  10  139.65   22.78   0
   1  -6 -10  128.83   11.36   0
   1   6 -10  123.47   20.45   0
   0  -6  10  183.22   27.09   0
   0  -6  10  158.76   25.27   0
   0  -6 -10  243.62   17.66   0
   0   6 -10  183.83   27.32   0
   1  -6  10    7.55   16.02   0
  -1  -6 -10   38.47    7.71   0
   1  -6  10   29.79   12.63   0
  -1   6 -10   16.66   13.36   0
  -2  -6 -10   95.65   13.94   0
   2  -6  10   86.14   17.63   0
  -2   6 -10   84.93   18.39   0
   3  -6  10  195.85   25.20   0
  -3  -6 -10  159.60   19.16   0
  -3   6 -10  141.66   22.80   0
   4  -6  10   71.52   16.88   0
  -4  -6 -10   92.67   14.78   0
  -4   6 -10   64.19   17.52   0
   5  -6  10    3.28   12.27   0
  -5  -6 -10   -7.60   11.55   0
   5   6  10  -21.00   10.49   0
  -5   6 -10   -1.67   15.31   0
  -6  -6 -10    7.34   13.65   0
   6  -6  10    5.10   15.72   0
   6   6  10    2.68   13.56   0
  -6   6 -10   26.59   17.08   0
  -7  -6 -10   13.19   16.83   0
   7  -6  10   29.36   18.03   0
  -7   6 -10  -12.88   17.47   0
   7   6  10    1.43   16.63   0
   8  -6  10  140.22   26.40   0
  -8  -6 -10   91.97   23.39   0
   8   6  10   76.73   22.89   0
  -8   6 -10   94.68   24.82   0
  -9  -6 -10   51.00   26.48   0
   9  -6  10  -50.04   22.70   0
  -9   6 -10   12.22   24.64   0
   9   6  10   35.47   26.64   0
   8  -7 -10  143.44   22.88   0
  -8  -7  10   73.99   39.51   0
  -8  -7  10  181.33   39.09   0
   8   7 -10  137.56   41.32   0
   7  -7 -10   10.43   13.12   0
  -7  -7  10    9.56   26.14   0
  -7  -7  10    4.24   29.55   0
   7   7 -10   63.06   30.57   0
  -6  -7  10    5.07   23.72   0
  -6  -7  10   -3.26   25.47   0
   6  -7 -10   20.49   10.22   0
   6   7 -10  -23.23   24.94   0
  -5  -7  10   24.75   22.54   0
   5  -7 -10   11.54    7.26   0
  -5  -7  10   17.77   22.55   0
  -4  -7  10  136.46   26.06   0
  -4  -7  10  203.12   31.79   0
  -3  -7  10  103.32   22.44   0
  -3  -7  10   74.22   22.34   0
  -2  -7  10    3.41   17.48   0
  -2  -7  10    9.15   17.03   0
   2   7 -10   -8.27   14.85   0
   1  -7 -10   64.86    9.10   0
  -1  -7  10   75.45   18.43   0
  -1  -7  10   31.30   17.40   0
   1   7 -10   58.36   17.87   0
   0  -7 -10  111.60   13.11   0
   0  -7  10   93.83   21.75   0
   0  -7  10  104.46   20.92   0
   0   7 -10  122.34   21.04   0
   1  -7  10    5.59   17.15   0
   1  -7  10   19.84   13.43   0
  -1  -7 -10   10.02    8.05   0
  -1   7 -10   10.20   14.02   0
   2  -7  10   31.99   15.30   0
  -2  -7 -10   80.60   12.18   0
  -2   7 -10   49.55   17.07   0
  -3  -7 -10   16.14   11.14   0
   3  -7  10   24.98   15.61   0
  -3   7 -10   25.82   15.75   0
   4  -7  10   64.65   19.08   0
  -4  -7 -10   64.64   14.62   0
  -4   7 -10   52.40   17.76   0
  -5  -7 -10   30.13   15.38   0
   5  -7  10   33.69   16.19   0
  -5   7 -10   21.86   17.44   0
  -6  -7 -10  100.19   20.01   0
   6  -7  10   42.18   19.85   0
  -6   7 -10   37.88   19.23   0
   6   7  10   78.78   16.08   0
  -7  -7 -10   16.52   21.38   0
   7  -7  10   -0.57   21.31   0
  -7   7 -10  -10.82   20.28   0
   7   7  10   23.11   19.70   0
   8  -7  10   35.94   24.52   0
  -8  -7 -10   41.19   25.08   0
  -8   7 -10   70.06   24.74   0
   8   7  10   63.03   25.16   0
  -7  -8  10    0.71   30.31   0
  -7  -8  10   11.97   30.96   0
   7  -8 -10   36.24   16.14   0
   6  -8 -10  329.20   28.99   0
  -6  -8  10  290.11   43.83   0
  -6  -8  10  316.15   47.38   0
   5  -8 -10   -7.28    7.37   0
  -5  -8  10    1.07   24.77   0
  -5  -8  10   34.32   28.01   0
  -4  -8  10   15.15   26.14   0
  -4  -8  10   17.70   22.81   0
  -3  -8  10   47.05   23.60   0
  -3  -8  10   42.39   21.83   0
  -2  -8  10   42.35   24.05   0
  -2  -8  10   52.72   19.69   0
  -1  -8  10   56.44   21.83   0
   1  -8 -10   43.36    8.63   0
  -1  -8  10   26.67   20.16   0
   1   8 -10   31.34   17.99   0
   0  -8  10   17.67   17.11   0
   0  -8 -10   18.97    8.96   0
   0  -8  10   11.09   22.47   0
   0   8 -10   23.58   17.00   0
  -1  -8 -10   71.24   12.68   0
   1  -8  10   99.51   23.07   0
   1  -8  10   41.39   23.09   0
  -1   8 -10   37.40   18.43   0
   2  -8  10   71.91   26.68   0
  -2  -8 -10  107.08   16.19   0
   2  -8  10  107.99   24.20   0
  -2   8 -10   70.40   20.34   0
  -3  -8 -10   50.28   14.83   0
   3  -8  10    1.16   18.52   0
  -3   8 -10   13.80   18.06   0
  -4  -8 -10   27.41   15.63   0
   4  -8  10   24.20   18.50   0
  -4   8 -10    0.43   18.25   0
  -5  -8 -10   45.72   18.33   0
   5  -8  10   79.84   23.51   0
  -5   8 -10   47.53   20.19   0
  -6  -8 -10   -4.07   21.26   0
   6  -8  10   27.87   22.49   0
  -6   8 -10  -10.44   20.53   0
   7  -8  10   -0.29   24.45   0
  -7  -8 -10   78.88   27.23   0
  -7   8 -10   16.69   23.66   0
  -6  -9  10   84.40   38.11   0
   6  -9 -10   33.03   13.90   0
  -6  -9  10   74.48   40.99   0
  -5  -9  10   36.36   31.53   0
  -5  -9  10  -39.04   33.15   0
  -4  -9  10   25.78   30.29   0
  -4  -9  10  111.81   33.91   0
  -3  -9  10   -9.16   27.33   0
  -3  -9  10   12.66   27.41   0
  -2  -9  10    4.10   23.86   0
  -2  -9  10   17.75   26.44   0
  -1  -9  10   53.66   25.98   0
   1  -9 -10   41.69   11.63   0
  -1  -9  10   23.90   25.08   0
   0  -9  10   61.42   26.45   0
   0  -9 -10   50.53   13.08   0
   0  -9  10   54.49   26.50   0
  -1  -9 -10   33.53   13.98   0
   1  -9  10   38.83   25.61   0
   1  -9  10   11.59   20.76   0
  -1   9 -10   51.65   20.91   0
   2  -9  10   19.34   23.42   0
  -2  -9 -10   42.21   15.93   0
   2  -9  10    2.69   28.14   0
  -2   9 -10   28.08   20.49   0
   3  -9  10   10.15   24.37   0
  -3  -9 -10   58.67   18.46   0
   3  -9  10  -45.47   29.54   0
  -3   9 -10   31.95   21.32   0
   4  -9  10    5.38   24.77   0
  -4  -9 -10   22.13   20.30   0
  -4   9 -10   29.25   23.04   0
  -5  -9 -10  208.88   29.74   0
   5  -9  10  135.04   31.75   0
  -5   9 -10  171.23   29.76   0
   6  -9  10   25.59   28.02   0
  -6  -9 -10  -56.33   26.87   0
  -6   9 -10  -54.71   24.00   0
  -4 -10  10   59.46   41.71   0
  -4 -10  10   60.21   36.23   0
  -3 -10  10   48.60   34.46   0
  -3 -10  10   73.98   33.90   0
  -2 -10  10   81.64   31.41   0
  -2 -10  10   48.32   34.79   0
   2 -10 -10  103.25   16.73   0
   2 -10 -10   70.70   15.38   0
   1 -10 -10   52.57   18.19   0
  -1 -10  10   31.03   29.30   0
  -1 -10  10   71.40   36.55   0
   0 -10  10  -22.45   29.52   0
   0 -10  10   37.44   29.77   0
   0 -10 -10  -23.03   15.67   0
   1 -10  10   55.98   29.79   0
  -1 -10 -10   51.89   18.86   0
   1 -10  10    4.45   35.08   0
   2 -10  10    1.15   33.93   0
   2 -10  10  -43.82   27.37   0
  -2 -10 -10  -42.17   19.32   0
   3 -10  10   99.73   33.16   0
   3 -10  10   11.10   40.50   0
  -3 -10 -10   82.31   24.79   0
  11   0 -11   27.59   34.02   0
 -11   0  11   -1.78   19.27   0
 -11   0  11   -1.17   28.94   0
 -10   0  11   15.57   23.75   0
  10   0 -11    7.70   25.67   0
 -10   0  11   24.01   15.97   0
  -9   0  11   56.80   14.55   0
  -9   0  11   34.63   20.80   0
   9   0 -11   55.09   21.16   0
  -8   0  11  -15.63   15.96   0
  -8   0  11   22.59   11.83   0
   8   0 -11   20.27   17.13   0
  -7   0  11   42.08   10.76   0
  -7   0  11   11.41   14.13   0
   7   0 -11   10.04   14.74   0
   6   0 -11  -10.05   10.33   0
  -6   0  11  -11.96    9.32   0
   6   0 -11  -16.96   13.32   0
  -6   0  11   18.50    9.33   0
   5   0 -11  440.78   37.77   0
  -5   0  11  370.80   34.09   0
   5   0 -11  364.23   35.74   0
  -5   0  11  457.50   33.52   0
  -4   0  11   11.69    6.91   0
  -4   0  11   -6.04    6.56   0
   4   0 -11  -12.24    9.28   0
   4   0 -11   14.59    9.53   0
   3   0 -11  328.45   29.08   0
  -3   0  11  343.86   27.32   0
  -3   0  11  304.41   26.21   0
   3   0 -11  307.84   28.73   0
   2   0 -11    0.38    7.87   0
   2   0 -11    6.83    7.60   0
  -2   0  11    1.61    4.65   0
  -2   0  11   -8.02    6.47   0
  -1   0  11  321.94   23.88   0
   1   0 -11  268.10   25.59   0
  -1   0  11  279.98   25.54   0
   0   0  11   -4.18    7.24   0
   0   0  11    2.00    4.98   0
   0   0 -11    1.71    5.87   0
   1   0  11   -3.52    5.31   0
   1   0  11    4.63    8.66   0
  -1   0 -11   -4.29    6.47   0
  -2   0 -11    5.79    7.33   0
   2   0  11    3.00    5.83   0
   3   0  11  311.14   25.48   0
  -3   0 -11  280.23   26.83   0
  -4   0 -11   -0.06    8.58   0
   4   0  11    2.55    7.74   0
   5   0  11   45.08   11.93   0
  -5   0 -11   43.00   12.91   0
   6   0  11   -6.92   10.71   0
  -6   0 -11   -0.16   11.42   0
  -7   0 -11   -3.94   13.40   0
   7   0  11   29.60   14.20   0
   8   0  11    3.10   16.52   0
  -8   0 -11   18.81   17.42   0
   9   0  11   53.73   22.29   0
  -9   0 -11   29.66   22.17   0
  10   0  11   43.28   26.42   0
 -10   0 -11    3.95   25.02   0
 -11   0 -11  -11.26   31.01   0
  11   0  11   15.57   33.81   0
  11  -1 -11   20.19   29.81   0
 -11  -1  11   -6.76   22.44   0
 -11  -1  11   79.46   35.27   0
 -11   1  11    8.92   25.14   0
  11   1 -11   18.81   32.11   0
 -11   1  11   22.78   16.97   0
 -10  -1  11   -4.12   18.02   0
  10  -1 -11    3.03   22.12   0
 -10  -1  11   26.32   27.67   0
  10   1 -11   17.40   25.89   0
 -10   1  11  -26.75   20.25   0
 -10   1  11  -17.80   13.11   0
   9  -1 -11   76.87   21.43   0
  -9  -1  11  117.36   24.38   0
  -9  -1  11   49.08   16.76   0
  -9   1  11   50.51   18.67   0
  -9   1  11   80.89   13.76   0
   9   1 -11   97.56   23.51   0
   8  -1 -11   -7.18   15.23   0
  -8  -1  11    3.80   18.16   0
  -8  -1  11    5.84   13.29   0
   8   1 -11   20.92   16.66   0
  -8   1  11   13.45    9.20   0
  -8   1  11    8.00   13.45   0
   7  -1 -11  350.06   39.74   0
  -7  -1  11  518.49   39.47   0
  -7  -1  11  455.09   43.14   0
   7   1 -11  418.00   43.21   0
  -7   1  11  435.01   37.71   0
  -7   1  11  487.62   35.28   0
  -6  -1  11  159.71   22.00   0
   6  -1 -11  140.46   21.38   0
  -6  -1  11  164.57   21.00   0
   6  -1 -11  168.78   22.05   0
  -6   1  11  171.64   18.30   0
   6   1 -11  176.45   25.33   0
  -6   1  11  154.26   16.03   0
   6   1 -11  139.30   21.43   0
   5  -1 -11    6.25   11.26   0
  -5  -1  11   14.70   11.24   0
   5  -1 -11   23.55    9.37   0
  -5  -1  11   -1.04    9.03   0
   5   1 -11   15.48   11.46   0
  -5   1  11    5.28    5.76   0
   5   1 -11    8.20   12.64   0
  -5   1  11   15.94    7.09   0
   4  -1 -11    8.90    8.54   0
  -4  -1  11    8.75    8.63   0
   4  -1 -11    7.43    9.11   0
  -4  -1  11    0.76    8.31   0
  -4   1  11    6.34    5.32   0
   4   1 -11   -0.64   10.38   0
   4   1 -11   15.39   10.67   0
  -4   1  11   18.14    5.95   0
   3  -1 -11   92.73   13.26   0
  -3  -1  11   82.34   12.54   0
   3  -1 -11   88.09   13.45   0
  -3  -1  11   95.00   13.91   0
   3   1 -11   76.29   14.64   0
  -3   1  11   94.50   10.61   0
   3   1 -11   86.25   15.18   0
  -3   1  11  102.60    9.94   0
   2  -1 -11  124.54   16.77   0
  -2  -1  11  127.87   15.36   0
  -2  -1  11  136.50   17.73   0
   2  -1 -11  120.95   15.67   0
   2   1 -11  131.69   18.27   0
  -2   1  11  146.92   13.46   0
  -2   1  11  146.94   12.15   0
   2   1 -11  113.66   17.50   0
   1  -1 -11  904.29   67.14   0
  -1  -1  11  941.49   69.28   0
  -1  -1  11  970.59   67.56   0
   1   1 -11  857.68   68.56   0
  -1   1  11  935.07   66.48   0
   0  -1 -11  900.06   68.64   0
   0  -1  11  901.62   71.03   0
   0  -1  11 1008.99   69.19   0
   0   1  11  867.59   68.62   0
   0   1  11 1088.78   67.52   0
   0   1 -11  893.93   70.34   0
   1  -1  11  157.94   17.07   0
  -1  -1 -11  173.86   17.24   0
   1   1  11  171.01   18.97   0
   1   1  11  194.98   15.53   0
  -1   1 -11  153.39   19.23   0
   2  -1  11  113.50   13.96   0
  -2  -1 -11   99.85   13.22   0
  -2   1 -11   85.43   13.50   0
   2   1  11   95.26   11.75   0
   3  -1  11    0.26    6.76   0
  -3  -1 -11   11.80    7.19   0
   3   1  11   13.22    6.53   0
  -3   1 -11    9.73    8.93   0
   4  -1  11   -2.80    7.47   0
  -4  -1 -11   10.57    7.81   0
  -4   1 -11    6.78   10.01   0
   4   1  11   -1.28    7.15   0
  -5  -1 -11  105.92   15.37   0
   5  -1  11  100.96   15.50   0
   5   1  11  106.12   14.91   0
  -5   1 -11   89.67   16.03   0
   6  -1  11   11.86   11.72   0
  -6  -1 -11   25.10   12.45   0
   6   1  11   16.14   11.08   0
  -6   1 -11   22.61   12.67   0
  -7  -1 -11  178.53   27.43   0
   7  -1  11  215.62   26.60   0
   7   1  11  160.11   24.40   0
  -7   1 -11  200.45   29.29   0
  -8  -1 -11   72.81   19.96   0
   8  -1  11   25.14   17.52   0
  -8   1 -11   30.93   18.71   0
   8   1  11   66.40   19.74   0
   9  -1  11    5.02   19.99   0
  -9  -1 -11    7.13   19.99   0
   9   1  11   44.23   21.95   0
  -9   1 -11   36.52   20.81   0
 -10  -1 -11  -18.71   24.72   0
  10  -1  11   -3.28   24.49   0
 -10   1 -11  -15.06   26.67   0
  10   1  11   66.58   27.48   0
 -11  -1 -11   28.65   32.01   0
  11  -1  11   90.17   32.84   0
 -11   1 -11   92.84   35.13   0
  11   1  11  100.08   35.25   0
  11  -2 -11   -8.95   29.82   0
 -11  -2  11  -20.88   25.30   0
 -11  -2  11  -55.61   37.05   0
 -11   2  11   10.76   14.35   0
 -11   2  11   29.07   18.40   0
  11   2 -11   55.14   34.69   0
 -10  -2  11   -1.77   21.02   0
  10  -2 -11   54.41   23.52   0
 -10  -2  11   22.97   31.21   0
  10   2 -11   23.57   28.19   0
 -10   2  11   19.72   11.45   0
 -10   2  11   10.92   14.93   0
  -9  -2  11  -15.16   16.51   0
  -9  -2  11  -27.48   24.85   0
   9  -2 -11  -15.38   17.29   0
  -9   2  11    6.76    8.61   0
   9   2 -11   27.21   22.95   0
  -9   2  11    0.30   11.47   0
  -8  -2  11   17.03   20.78   0
  -8  -2  11   30.84   15.57   0
   8  -2 -11    7.06   15.32   0
  -8   2  11   -1.84    6.28   0
   8   2 -11   24.84   21.90   0
  -8   2  11    2.09    8.34   0
  -7  -2  11   20.42   13.66   0
   7  -2 -11   26.18   12.93   0
  -7  -2  11   23.90   17.97   0
  -7   2  11    7.75    5.74   0
   7   2 -11   21.24   16.90   0
  -6  -2  11    2.52   14.99   0
   6  -2 -11  -12.52    9.47   0
  -6  -2  11   -9.50   11.81   0
   6   2 -11   19.51   15.39   0
  -5  -2  11   86.98   15.39   0
   5  -2 -11   76.23   13.68   0
  -5  -2  11  107.47   17.36   0
   5  -2 -11   98.10   15.93   0
   5   2 -11  107.76   19.36   0
   5   2 -11   81.82   17.39   0
   4  -2 -11  897.07   67.39   0
  -4  -2  11  927.63   69.22   0
  -4  -2  11  935.71   69.47   0
   4  -2 -11  850.60   66.43   0
   4   2 -11  835.92   69.71   0
   4   2 -11  992.57   70.99   0
  -3  -2  11  370.57   30.97   0
   3  -2 -11  295.61   27.81   0
  -3  -2  11  344.91   31.48   0
   3  -2 -11  323.15   28.05   0
   3   2 -11  365.28   32.16   0
   3   2 -11  332.08   32.11   0
   2  -2 -11  184.66   18.86   0
  -2  -2  11  199.37   23.38   0
  -2  -2  11  221.85   21.33   0
   2  -2 -11  231.51   20.40   0
   2   2 -11  197.41   23.45   0
  -1  -2  11  341.92   32.68   0
   1  -2 -11  359.81   28.19   0
  -1  -2  11  366.53   30.56   0
   1   2 -11  360.51   32.32   0
   0  -2  11   40.37    9.53   0
   0  -2  11   40.66   12.72   0
   0  -2 -11   49.39    7.72   0
   0   2 -11   36.78   10.49   0
   0   2  11   38.84    6.28   0
   0   2  11   53.39    5.83   0
   1  -2  11    6.71    7.16   0
  -1  -2 -11    4.25    5.21   0
  -1   2 -11   -5.58    8.41   0
   1   2  11    7.76    6.32   0
   1   2  11   -4.10    3.60   0
   2  -2  11  226.36   21.16   0
  -2  -2 -11  220.79   19.48   0
  -2   2 -11  199.67   23.31   0
   2   2  11  206.95   18.13   0
  -3  -2 -11   76.42   11.36   0
   3  -2  11   61.63   10.88   0
   3   2  11   59.46    9.56   0
  -3   2 -11   52.45   12.73   0
   4  -2  11   56.64   11.49   0
  -4  -2 -11   47.56   10.84   0
   4   2  11   58.76   10.53   0
  -4   2 -11   62.44   14.37   0
  -5  -2 -11  122.70   17.70   0
   5  -2  11   91.81   14.85   0
   5   2  11   95.80   14.90   0
  -5   2 -11  138.81   20.38   0
  -6  -2 -11   32.19   12.86   0
   6  -2  11   51.60   14.31   0
   6   2  11    7.76   12.13   0
  -6   2 -11   10.36   12.07   0
   7  -2  11  -17.29   13.48   0
  -7  -2 -11   19.84   14.18   0
  -7   2 -11   16.52   17.03   0
   7   2  11    0.96   14.60   0
  -8  -2 -11  -30.88   15.17   0
   8  -2  11  -18.06   16.75   0
  -8   2 -11   -7.53   19.53   0
   8   2  11   12.06   17.91   0
  -9  -2 -11   52.07   22.00   0
   9  -2  11   41.81   21.16   0
   9   2  11   71.07   24.63   0
  -9   2 -11   75.06   23.57   0
  10  -2  11    2.17   25.97   0
 -10  -2 -11  -17.77   24.43   0
  10   2  11  -14.64   25.34   0
 -10   2 -11   14.97   27.24   0
 -11  -2 -11  -31.99   31.93   0
 -11   2 -11  -52.41   31.66   0
  11   2  11   82.07   36.84   0
 -10  -3  11    8.13   35.19   0
 -10  -3  11  -24.38   23.45   0
  10  -3 -11   24.14   23.63   0
  10   3 -11   -0.72   33.26   0
   9  -3 -11   24.61   18.83   0
  -9  -3  11   39.57   28.56   0
  -9  -3  11   66.37   21.26   0
   9   3 -11   83.57   29.45   0
  -8  -3  11  -24.90   17.07   0
  -8  -3  11    3.85   23.56   0
   8  -3 -11   -7.00   14.35   0
   8   3 -11    3.89   19.17   0
   7  -3 -11   20.12   12.42   0
  -7  -3  11   17.48   16.66   0
  -7  -3  11   31.18   20.04   0
   7   3 -11   27.80   18.77   0
  -6  -3  11  104.59   18.61   0
  -6  -3  11  138.55   23.65   0
   6  -3 -11   83.91   15.15   0
   6   3 -11  102.22   22.10   0
   5  -3 -11  126.49   17.78   0
   5  -3 -11  126.46   17.30   0
  -5  -3  11  174.93   23.53   0
  -5  -3  11  167.43   24.25   0
   5   3 -11  130.57   22.22   0
   5   3 -11  121.09   21.59   0
   4  -3 -11  187.83   19.68   0
  -4  -3  11  215.13   25.44   0
  -4  -3  11  167.91   23.09   0
   4  -3 -11  147.14   17.54   0
   4   3 -11  163.04   23.83   0
   4   3 -11  177.46   25.87   0
   3  -3 -11   66.82   10.35   0
  -3  -3  11   97.84   16.62   0
   3  -3 -11   67.50   10.60   0
  -3  -3  11   95.09   17.50   0
   3   3 -11   63.12   15.51   0
   3   3 -11   77.50   15.80   0
  -2  -3  11  141.62   19.03   0
   2  -3 -11  132.68   14.89   0
   2  -3 -11  126.88   13.15   0
  -2  -3  11  111.59   17.79   0
   2   3 -11  129.59   19.33   0
  -1  -3  11  203.39   22.50   0
  -1  -3  11  218.11   24.97   0
   1  -3 -11  230.85   17.89   0
   1   3 -11  170.95   23.61   0
   0  -3  11  173.81   23.87   0
   0  -3  11  150.98   19.55   0
   0  -3 -11  191.32   15.58   0
   0   3 -11  179.73   22.60   0
   1  -3  11   45.82   11.18   0
  -1  -3 -11   59.43    8.25   0
  -1   3 -11   56.60   12.60   0
  -2  -3 -11   15.47    6.47   0
   2  -3  11   13.35    7.81   0
  -2   3 -11   -1.65   10.72   0
   2   3  11   19.04    7.39   0
   2   3  11   17.20    5.25   0
   3  -3  11    8.94    8.07   0
  -3  -3 -11   -0.81    6.33   0
  -3   3 -11    5.19   10.37   0
   3   3  11    0.88    5.90   0
  -4  -3 -11   12.99    8.67   0
   4  -3  11   14.25    9.57   0
   4   3  11   19.64    8.32   0
  -4   3 -11   11.23   11.55   0
   5  -3  11    7.46    9.60   0
  -5  -3 -11   -1.92    9.16   0
   5   3  11    3.39    9.21   0
  -5   3 -11   -5.46   12.62   0
   6  -3  11   60.77   14.12   0
  -6  -3 -11   57.66   14.04   0
   6   3  11   48.88   13.64   0
  -6   3 -11   89.06   19.38   0
   7  -3  11   41.34   15.92   0
  -7  -3 -11   24.32   15.56   0
  -7   3 -11   47.88   19.17   0
   7   3  11   42.22   15.85   0
  -8  -3 -11   28.32   18.20   0
   8  -3  11    6.51   16.78   0
   8   3  11   32.47   17.06   0
  -8   3 -11    4.71   20.96   0
  -9  -3 -11    2.00   18.42   0
   9  -3  11   -6.46   19.64   0
   9   3  11   49.71   22.84   0
  -9   3 -11   28.60   23.91   0
  10  -3  11   11.50   27.09   0
 -10  -3 -11   54.85   25.49   0
 -10   3 -11   -2.54   27.48   0
  10   3  11    4.49   27.59   0
 -10  -4  11   76.77   30.03   0
 -10  -4  11  -10.29   36.76   0
  10  -4 -11   72.43   25.86   0
  10   4 -11   90.68   41.16   0
  -9  -4  11   36.12   32.17   0
  -9  -4  11   22.89   24.48   0
   9  -4 -11   61.20   19.88   0
   9   4 -11   -7.22   29.23   0
  -8  -4  11   25.85   25.35   0
   8  -4 -11   26.56   14.96   0
  -8  -4  11   -0.11   19.89   0
   8   4 -11   31.89   26.12   0
   7  -4 -11   32.91   13.70   0
  -7  -4  11  103.12   25.58   0
  -7  -4  11   55.48   20.03   0
   7   4 -11   49.17   21.55   0
   6  -4 -11    1.14    9.37   0
  -6  -4  11    8.11   16.22   0
  -6  -4  11   12.58   18.37   0
   6   4 -11  -24.90   15.69   0
  -5  -4  11   27.43   14.12   0
   5  -4 -11   44.54   11.83   0
   5  -4 -11   33.55    9.48   0
  -5  -4  11   28.18   17.29   0
   5   4 -11   27.40   16.61   0
   5   4 -11   57.50   17.76   0
  -4  -4  11   22.54   13.87   0
   4  -4 -11   -1.64    8.34   0
  -4  -4  11  -10.97   13.81   0
   4   4 -11   19.25   14.93   0
   4   4 -11   15.37   14.23   0
  -3  -4  11  681.37   52.99   0
  -3  -4  11  707.25   54.17   0
   3  -4 -11  619.84   46.29   0
   3  -4 -11  582.69   46.11   0
   3   4 -11  595.72   53.20   0
   2  -4 -11    8.07    4.87   0
  -2  -4  11   -0.29   11.50   0
   2  -4 -11    1.86    6.32   0
   2   4 -11  -13.55   12.28   0
  -1  -4  11   32.58   12.82   0
  -1  -4  11   50.17   13.54   0
   1  -4 -11   46.07    6.19   0
   1   4 -11   11.47   12.87   0
   0  -4 -11   14.78    4.67   0
   0  -4  11    5.21   12.90   0
   0  -4  11    2.06    8.45   0
   0   4 -11   -6.15   10.60   0
   1  -4  11   -1.22    8.06   0
  -1  -4 -11    5.77    5.16   0
   1  -4  11    9.33   11.80   0
  -1   4 -11   17.50   11.61   0
  -2  -4 -11  128.76   13.57   0
   2  -4  11  100.40   15.83   0
  -2   4 -11  102.71   19.83   0
   3  -4  11    3.20    9.06   0
  -3  -4 -11   -1.62    7.14   0
  -3   4 -11   24.18   13.00   0
   3   4  11    4.22    6.08   0
   4  -4  11    1.00    9.53   0
  -4  -4 -11   10.50    8.41   0
  -4   4 -11    4.15   12.98   0
   4   4  11    6.75    8.48   0
   5  -4  11   16.04   12.80   0
  -5  -4 -11   18.96   10.98   0
   5   4  11   10.57   10.06   0
  -5   4 -11   53.12   15.24   0
   6  -4  11  140.34   20.43   0
  -6  -4 -11  126.55   18.84   0
   6   4  11  104.06   18.27   0
  -6   4 -11  126.68   22.75   0
   7  -4  11   26.00   16.27   0
  -7  -4 -11   20.79   14.28   0
   7   4  11   23.66   15.13   0
  -7   4 -11   38.64   18.92   0
  -8  -4 -11   24.65   18.82   0
   8  -4  11   42.63   17.72   0
  -8   4 -11    3.68   20.65   0
   8   4  11   17.39   18.80   0
   9  -4  11    4.44   20.99   0
  -9  -4 -11   10.62   21.72   0
   9   4  11    5.85   23.22   0
  -9   4 -11    0.37   22.86   0
  10  -4  11  -23.96   26.58   0
 -10  -4 -11   37.09   27.63   0
 -10   4 -11   71.53   30.33   0
  10   4  11   23.13   30.80   0
  10  -5 -11    7.76   25.56   0
 -10  -5  11   32.73   32.90   0
 -10  -5  11   -4.14   41.09   0
   9  -5 -11  -12.95   19.33   0
  -9  -5  11  -39.72   33.93   0
  -9  -5  11   54.01   29.63   0
   9   5 -11   -8.04   35.29   0
   8  -5 -11   34.53   16.47   0
  -8  -5  11   75.91   26.31   0
  -8  -5  11   29.34   27.62   0
   8   5 -11   34.41   29.44   0
  -7  -5  11   19.50   25.00   0
   7  -5 -11   50.73   14.17   0
  -7  -5  11   47.51   22.34   0
   7   5 -11   52.94   26.96   0
  -6  -5  11   36.07   19.04   0
   6  -5 -11    4.20    9.83   0
  -6  -5  11   -8.01   19.15   0
   6   5 -11   15.52   20.81   0
  -5  -5  11  209.07   28.97   0
   5  -5 -11  189.40   19.78   0
  -5  -5  11  197.90   27.54   0
   5   5 -11  206.86   28.97   0
   4  -5 -11    5.02    6.45   0
  -4  -5  11   25.83   15.53   0
   4  -5 -11   14.76    8.37   0
  -4  -5  11   17.98   15.44   0
   4   5 -11   29.47   16.29   0
   4   5 -11    0.99   15.09   0
  -3  -5  11  203.94   29.28   0
  -3  -5  11  215.77   28.75   0
   3  -5 -11  191.27   16.31   0
   3  -5 -11  155.76   15.98   0
   3   5 -11  176.76   27.02   0
   2  -5 -11   11.79    6.23   0
  -2  -5  11   -6.76   14.01   0
  -2  -5  11    7.71   11.16   0
   2  -5 -11    6.95    4.02   0
   2   5 -11   10.88   13.56   0
   1  -5 -11    5.03    3.90   0
  -1  -5  11   -0.39   13.32   0
  -1  -5  11   18.25   12.28   0
   1   5 -11   39.08   14.83   0
   0  -5  11   -1.16   13.54   0
   0  -5 -11    7.91    4.52   0
   0  -5  11  -11.06   11.27   0
   0   5 -11   -6.37   12.08   0
   1  -5  11   24.71   14.50   0
   1  -5  11    3.45    9.12   0
  -1  -5 -11    0.23    5.44   0
  -1   5 -11   15.90   14.00   0
   2  -5  11    5.35   11.06   0
  -2  -5 -11    7.90    6.83   0
  -2   5 -11   15.48   13.20   0
   3  -5  11   56.45   15.24   0
  -3  -5 -11   67.63   10.90   0
  -3   5 -11   50.01   15.83   0
   4  -5  11   11.19   12.00   0
  -4  -5 -11    1.07    9.35   0
   4   5  11   12.29    7.96   0
  -4   5 -11   19.33   14.55   0
  -5  -5 -11  274.40   25.96   0
   5   5  11  243.81   24.75   0
  -5   5 -11  181.60   27.32   0
  -6  -5 -11   13.41   13.02   0
   6  -5  11    0.75   13.83   0
   6   5  11   19.06   12.73   0
  -6   5 -11   16.67   16.69   0
   7  -5  11    8.19   15.51   0
  -7  -5 -11   14.30   15.41   0
  -7   5 -11   16.90   19.08   0
   7   5  11   34.10   15.81   0
  -8  -5 -11   13.98   17.88   0
   8  -5  11   24.71   19.65   0
   8   5  11  -35.21   18.71   0
  -8   5 -11   17.63   21.48   0
  -9  -5 -11  -19.47   21.65   0
   9  -5  11   -3.72   24.53   0
   9   5  11   17.16   24.54   0
  -9   5 -11   30.75   26.44   0
  -9  -6  11   17.25   38.33   0
   9  -6 -11    5.18   21.81   0
  -9  -6  11   11.52   33.08   0
   9   6 -11   67.74   40.97   0
   8  -6 -11   27.37   18.24   0
  -8  -6  11  -31.17   34.82   0
  -8  -6  11   53.20   29.20   0
   8   6 -11   20.98   33.46   0
  -7  -6  11   14.99   25.23   0
  -7  -6  11   22.44   26.40   0
   7  -6 -11    1.83   13.16   0
   7   6 -11   -4.35   30.18   0
   6  -6 -11   45.86   11.76   0
  -6  -6  11   20.68   22.19   0
  -6  -6  11   71.09   26.21   0
   6   6 -11   92.99   26.26   0
  -5  -6  11   50.04   21.28   0
  -5  -6  11   41.79   20.67   0
   5  -6 -11   40.61    9.40   0
   5   6 -11   36.26   21.26   0
  -4  -6  11   33.52   18.36   0
   4  -6 -11   20.21    6.68   0
   4  -6 -11   13.40    8.28   0
  -4  -6  11   38.67   17.68   0
  -3  -6  11  128.62   23.88   0
  -3  -6  11  165.74   25.68   0
   3   6 -11  167.18   25.41   0
  -2  -6  11   89.78   20.18   0
  -2  -6  11  130.11   24.80   0
   2   6 -11  132.91   22.14   0
  -1  -6  11   43.54   15.92   0
  -1  -6  11   33.31   16.42   0
   1  -6 -11   29.94    5.25   0
   1   6 -11   14.81   15.84   0
   0  -6  11   27.24   12.61   0
   0  -6  11   41.56   16.15   0
   0   6 -11   22.24   14.82   0
  -1  -6 -11    0.00    6.44   0
   1  -6  11   -6.74   15.31   0
   1  -6  11   19.05   12.35   0
  -1   6 -11  -17.74   13.10   0
  -2  -6 -11    4.27    7.57   0
   2  -6  11  -10.24   13.18   0
  -2   6 -11    3.17   14.89   0
   3  -6  11  110.65   18.62   0
  -3  -6 -11  117.77   17.21   0
  -3   6 -11  110.35   20.69   0
   4  -6  11   16.00   14.65   0
  -4  -6 -11    0.65   10.41   0
  -4   6 -11   18.98   15.36   0
  -5  -6 -11   24.65   12.52   0
   5  -6  11  -16.74   13.69   0
  -5   6 -11   26.74   17.04   0
   5   6  11    2.57   10.37   0
  -6  -6 -11   53.72   16.13   0
   6  -6  11   15.42   16.45   0
  -6   6 -11   63.31   19.50   0
   6   6  11   36.37   15.12   0
  -7  -6 -11   49.29   18.33   0
   7  -6  11   64.78   20.05   0
   7   6  11  101.75   20.40   0
  -7   6 -11   53.73   22.17   0
  -8  -6 -11   -2.58   20.29   0
   8  -6  11   60.74   24.37   0
   8   6  11   30.53   21.84   0
  -8   6 -11   62.19   24.86   0
  -9  -6 -11   49.54   26.69   0
   9  -6  11    5.17   25.65   0
   9   6  11   96.75   28.06   0
  -9   6 -11   60.27   27.94   0
  -8  -7  11   84.08   42.07   0
   8  -7 -11   84.91   22.29   0
  -8  -7  11  125.97   36.08   0
   8   7 -11  179.35   45.22   0
   7  -7 -11   12.83   15.57   0
  -7  -7  11    7.44   28.39   0
  -7  -7  11   27.83   32.06   0
   7   7 -11  -40.95   34.59   0
  -6  -7  11   56.14   28.89   0
   6  -7 -11   16.60   11.76   0
  -6  -7  11   34.94   27.49   0
   5  -7 -11   44.49    9.52   0
  -5  -7  11   59.32   24.77   0
  -5  -7  11    0.48   23.75   0
  -4  -7  11   14.31   22.01   0
  -4  -7  11  -28.71   18.86   0
  -3  -7  11   73.31   21.10   0
  -3  -7  11   59.49   22.24   0
  -2  -7  11   63.68   19.10   0
  -2  -7  11   40.01   21.30   0
   2   7 -11   16.86   18.03   0
  -1  -7  11   39.34   20.84   0
  -1  -7  11   21.26   16.12   0
   1   7 -11   19.01   17.18   0
   0  -7  11    7.92   18.27   0
   0  -7  11   34.10   16.67   0
   0   7 -11   15.71   16.28   0
   1  -7  11   10.40   14.69   0
   1  -7  11   -5.48   18.14   0
  -1  -7 -11   20.35    8.24   0
  -1   7 -11   71.05   18.21   0
   2  -7  11   -5.35   18.91   0
  -2  -7 -11    6.35    9.47   0
   2  -7  11   22.34   14.89   0
  -2   7 -11   42.40   16.18   0
  -3  -7 -11   86.32   14.57   0
   3  -7  11   74.63   19.73   0
  -3   7 -11   60.98   19.24   0
  -4  -7 -11   19.39   13.56   0
   4  -7  11   12.35   17.12   0
  -4   7 -11   10.38   16.93   0
  -5  -7 -11   60.56   16.56   0
   5  -7  11   51.59   19.07   0
  -5   7 -11   19.80   18.91   0
  -6  -7 -11  355.26   37.81   0
   6  -7  11  336.30   41.38   0
  -6   7 -11  305.49   41.53   0
   6   7  11  323.65   30.70   0
  -7  -7 -11   30.60   21.19   0
   7  -7  11    2.69   22.00   0
  -7   7 -11    5.72   22.77   0
   7   7  11   38.65   19.57   0
  -8  -7 -11   44.59   26.37   0
   8  -7  11    8.62   26.74   0
  -8   7 -11  -20.25   25.65   0
   8   7  11   64.58   25.96   0
   7  -8 -11   47.62   18.33   0
  -7  -8  11  -63.28   33.41   0
  -7  -8  11    2.45   34.19   0
  -6  -8  11   67.98   32.79   0
   6  -8 -11  115.90   16.66   0
  -6  -8  11  146.82   39.17   0
  -5  -8  11   58.63   28.19   0
   5  -8 -11   30.29    9.48   0
  -5  -8  11   10.03   27.16   0
  -4  -8  11   38.39   29.23   0
  -4  -8  11   33.55   25.60   0
  -3  -8  11  110.47   26.42   0
  -3  -8  11   29.12   24.49   0
  -2  -8  11  117.89   26.05   0
  -2  -8  11  107.20   28.71   0
   1  -8 -11   92.05   12.19   0
  -1  -8  11   64.60   21.72   0
  -1  -8  11   67.96   25.97   0
   1   8 -11   75.84   21.85   0
   0  -8  11   20.77   19.70   0
   0  -8  11   23.96   21.96   0
   0   8 -11   67.31   20.00   0
   1  -8  11   33.63   22.67   0
  -1  -8 -11   41.12   10.91   0
   1  -8  11   14.88   21.06   0
  -1   8 -11   31.82   18.63   0
  -2  -8 -11    1.30   11.73   0
   2  -8  11   -6.93   24.82   0
   2  -8  11   -4.39   17.41   0
  -2   8 -11  -16.21   17.77   0
   3  -8  11   11.30   20.20   0
  -3  -8 -11   17.70   14.20   0
  -3   8 -11  -13.51   19.36   0
  -4  -8 -11  103.19   19.87   0
   4  -8  11   91.29   22.67   0
  -4   8 -11   30.09   21.53   0
   5  -8  11  -30.06   19.60   0
  -5  -8 -11   16.51   19.18   0
  -5   8 -11    9.91   20.88   0
  -6  -8 -11   30.55   22.10   0
   6  -8  11   19.73   24.13   0
  -6   8 -11   55.73   23.38   0
  -7  -8 -11   86.58   27.39   0
   7  -8  11   12.35   27.62   0
  -7   8 -11   28.25   25.04   0
  -5  -9  11   -5.69   34.84   0
  -5  -9  11   56.94   34.28   0
  -4  -9  11   41.20   31.27   0
  -4  -9  11   57.49   32.04   0
  -3  -9  11   51.14   30.90   0
  -3  -9  11   29.86   27.66   0
  -2  -9  11   10.41   25.92   0
  -2  -9  11   -7.61   26.98   0
  -1  -9  11  -22.53   22.08   0
  -1  -9  11  -32.80   27.32   0
   1  -9 -11   15.29   10.02   0
   0  -9  11   13.09   24.62   0
   0  -9  11  -10.52   27.06   0
   0  -9 -11   19.14   12.34   0
   0   9 -11   63.34   22.58   0
  -1  -9 -11   16.60   13.56   0
   1  -9  11    4.39   27.27   0
   1  -9  11   -5.07   23.55   0
  -1   9 -11   15.99   20.91   0
   2  -9  11   43.79   31.60   0
  -2  -9 -11   17.71   15.52   0
   2  -9  11   38.27   23.16   0
  -2   9 -11    9.98   21.19   0
   3  -9  11  -20.15   23.01   0
  -3  -9 -11    7.79   17.93   0
   3  -9  11  -31.38   32.82   0
  -3   9 -11    4.44   22.24   0
  -4  -9 -11  107.28   24.19   0
   4  -9  11  133.99   31.77   0
  -4   9 -11  137.05   28.39   0
   5  -9  11   -7.75   27.66   0
  -5  -9 -11    8.15   24.78   0
  -5   9 -11   -4.87   25.48   0
  -3 -10  11   57.64   36.20   0
  -3 -10  11   12.15   35.19   0
  -2 -10  11   32.69   35.89   0
  -2 -10  11   26.49   31.24   0
  -1 -10  11   -3.93   33.34   0
   1 -10 -11   14.75   14.07   0
  -1 -10  11    9.92   29.71   0
   1 -10 -11   -2.14   16.64   0
   0 -10 -11    7.97   16.07   0
   0 -10  11   44.44   36.32   0
   0 -10  11   15.73   32.32   0
   1 -10  11  -34.22   30.37   0
  -1 -10 -11   23.65   18.06   0
   1 -10  11   64.66   36.89   0
   2 -10  11   16.23   37.93   0
  -2 -10 -11   50.80   21.73   0
   2 -10  11  -34.07   28.57   0
   3 -10  11   33.12   32.23   0
   3 -10  11    2.63   42.05   0
  -3 -10 -11  -17.64   23.31   0
  -3  10 -11  -17.62   25.46   0
  11   0 -12   30.31   32.03   0
 -11   0  12  -26.56   30.16   0
 -11   0  12   25.22   20.32   0
 -10   0  12    3.14   25.46   0
 -10   0  12  -29.68   15.60   0
  10   0 -12  -17.69   26.25   0
  -9   0  12   15.81   21.35   0
  -9   0  12    1.84   13.38   0
   9   0 -12   16.31   19.89   0
  -8   0  12   58.10   18.51   0
  -8   0  12   55.64   13.68   0
   8   0 -12   11.26   17.56   0
  -7   0  12   17.09   13.53   0
  -7   0  12    9.89   10.11   0
   7   0 -12   -3.68   13.68   0
   6   0 -12 1450.77  126.29   0
  -6   0  12 1990.27  124.42   0
   6   0 -12 1807.64  129.06   0
  -6   0  12 1699.98  125.37   0
  -5   0  12    0.00    8.09   0
  -5   0  12   -1.04    8.33   0
   5   0 -12    8.42   13.18   0
   5   0 -12   13.85   10.90   0
  -4   0  12    0.03    7.53   0
   4   0 -12    4.41   10.71   0
  -4   0  12    0.77    7.00   0
   4   0 -12   -9.99    9.32   0
   3   0 -12   -1.35    9.46   0
  -3   0  12   -6.88    6.01   0
   3   0 -12    4.30    9.48   0
  -3   0  12    1.30    7.47   0
   2   0 -12  265.06   26.59   0
   2   0 -12  258.04   27.24   0
  -2   0  12  322.11   24.07   0
  -2   0  12  279.64   25.58   0
  -1   0  12   10.92    8.17   0
   1   0 -12   -0.24    7.81   0
  -1   0  12   10.60    5.48   0
   0   0  12  309.71   23.20   0
   0   0 -12  250.74   24.77   0
   0   0  12  253.20   26.06   0
   1   0  12    8.66    6.19   0
   1   0  12  -11.41    8.88   0
  -1   0 -12    1.79    6.66   0
  -2   0 -12  388.76   33.87   0
   2   0  12  414.89   32.19   0
  -3   0 -12   10.79    8.84   0
   3   0  12    5.77    7.50   0
  -4   0 -12   93.61   15.56   0
   4   0  12   92.80   13.94   0
   5   0  12   -8.33    9.17   0
  -5   0 -12   -2.61   10.54   0
   6   0  12    8.20   11.70   0
  -6   0 -12    1.34   13.33   0
  -7   0 -12   -2.46   15.78   0
   7   0  12   17.50   14.31   0
   8   0  12  355.09   39.91   0
  -8   0 -12  349.98   42.35   0
  -9   0 -12   -1.50   24.07   0
   9   0  12   12.62   20.62   0
 -10   0 -12   91.38   30.49   0
  10   0  12   30.55   27.65   0
 -11  -1  12   18.92   24.10   0
  11  -1 -12   48.53   32.47   0
 -11  -1  12  -34.45   34.33   0
 -11   1  12   32.46   17.54   0
  11   1 -12   81.00   36.11   0
  10  -1 -12   -2.02   24.63   0
 -10  -1  12   11.21   19.04   0
 -10  -1  12   71.13   29.96   0
  10   1 -12   36.53   26.92   0
 -10   1  12   10.53   20.61   0
 -10   1  12    3.09   13.76   0
  -9  -1  12  116.48   20.87   0
  -9  -1  12   85.65   26.66   0
   9  -1 -12   90.71   24.02   0
  -9   1  12  105.00   20.58   0
   9   1 -12   80.83   26.93   0
  -9   1  12  136.56   19.34   0
  -8  -1  12  352.47   40.58   0
   8  -1 -12  253.28   36.78   0
  -8  -1  12  379.59   34.24   0
   8   1 -12  273.42   40.89   0
  -8   1  12  355.04   32.83   0
  -8   1  12  331.55   28.64   0
  -7  -1  12   22.47   17.09   0
  -7  -1  12   21.63   12.34   0
   7  -1 -12   -0.48   13.34   0
   7   1 -12    0.24   15.33   0
  -7   1  12    6.03    8.07   0
  -7   1  12   25.06   11.12   0
  -6  -1  12   36.63   12.21   0
   6  -1 -12   28.08   12.73   0
  -6  -1  12   23.22   13.54   0
   6  -1 -12   32.19   15.41   0
  -6   1  12   31.13    9.17   0
  -6   1  12   15.36    7.41   0
   6   1 -12   15.13   14.22   0
   6   1 -12   31.69   16.41   0
  -5  -1  12   14.60   10.63   0
   5  -1 -12   10.83   10.40   0
  -5  -1  12   14.25   11.86   0
   5  -1 -12   19.63   12.73   0
   5   1 -12    9.90   14.58   0
  -5   1  12   16.50    6.38   0
   5   1 -12   -2.92   12.50   0
  -5   1  12   13.34    7.09   0
  -4  -1  12   25.68   10.61   0
  -4  -1  12    7.40    8.73   0
   4  -1 -12    5.36    9.52   0
   4  -1 -12   19.84   11.05   0
  -4   1  12   18.25    5.81   0
   4   1 -12   16.06   12.40   0
  -4   1  12   25.87    6.50   0
   4   1 -12   19.99   10.82   0
  -3  -1  12  476.42   39.70   0
   3  -1 -12  422.82   38.84   0
  -3  -1  12  469.58   38.49   0
   3  -1 -12  448.72   38.92   0
  -3   1  12  513.14   35.99   0
   3   1 -12  440.70   40.98   0
  -3   1  12  545.60   35.60   0
   3   1 -12  469.73   41.08   0
   2  -1 -12  391.86   34.70   0
  -2  -1  12  433.71   34.49   0
  -2  -1  12  411.47   36.24   0
   2  -1 -12  409.33   35.83   0
   2   1 -12  409.96   37.33   0
  -2   1  12  415.53   32.65   0
   2   1 -12  403.36   36.60   0
  -2   1  12  501.84   31.92   0
   1  -1 -12    6.23    6.96   0
  -1  -1  12    1.44    5.94   0
  -1  -1  12   -1.66    8.62   0
  -1   1  12    9.28    4.37   0
  -1   1  12    2.55    6.12   0
   1   1 -12    5.01    9.18   0
   0  -1  12  111.19   17.18   0
   0  -1 -12  100.01   14.42   0
   0  -1  12  135.95   14.76   0
   0   1  12  138.10   12.25   0
   0   1 -12  120.02   17.84   0
   0   1  12  120.92   15.60   0
   1  -1  12  107.00   16.14   0
  -1  -1 -12   70.84   11.22   0
   1  -1  12  118.11   13.48   0
   1   1  12   77.79   13.44   0
   1   1  12   94.95   10.78   0
  -1   1 -12   65.97   13.26   0
   2  -1  12  204.96   19.98   0
  -2  -1 -12  199.27   19.73   0
   2   1  12  208.95   18.20   0
  -2   1 -12  163.98   21.62   0
  -3  -1 -12   20.53    8.50   0
   3  -1  12   27.09    9.63   0
  -3   1 -12   25.70   11.17   0
   3   1  12    9.20    7.91   0
   4  -1  12    2.17    8.60   0
  -4  -1 -12  -11.61    8.58   0
   4   1  12    0.81    8.71   0
  -4   1 -12    6.32   10.33   0
  -5  -1 -12   96.43   15.90   0
   5  -1  12  106.43   15.94   0
  -5   1 -12   77.12   16.11   0
   5   1  12   79.74   14.89   0
  -6  -1 -12  268.20   28.71   0
   6  -1  12  194.41   26.98   0
   6   1  12  228.44   27.20   0
  -6   1 -12  249.75   30.33   0
   7  -1  12   27.16   14.87   0
  -7  -1 -12    5.62   14.86   0
  -7   1 -12   10.54   16.99   0
   7   1  12  -15.40   13.88   0
  -8  -1 -12   37.40   18.59   0
   8  -1  12   21.06   18.17   0
   8   1  12   49.37   18.50   0
  -8   1 -12    4.42   19.57   0
  -9  -1 -12   22.22   22.84   0
   9  -1  12   14.39   21.07   0
  -9   1 -12   20.50   23.83   0
   9   1  12   26.16   23.12   0
  10  -1  12   49.05   27.99   0
 -10  -1 -12  130.47   30.67   0
 -10   1 -12   18.96   29.21   0
  10   1  12  112.60   33.02   0
 -10  -2  12   55.42   23.28   0
 -10  -2  12   -1.25   31.74   0
  10  -2 -12   28.56   26.95   0
  10   2 -12  116.31   34.71   0
  -9  -2  12    3.14   18.59   0
   9  -2 -12   -0.19   19.81   0
  -9  -2  12    9.56   25.95   0
   9   2 -12   11.21   25.81   0
   8  -2 -12   10.51   15.43   0
  -8  -2  12   15.13   21.30   0
  -8  -2  12   23.87   16.49   0
   8   2 -12   13.44   20.04   0
   7  -2 -12  255.38   31.26   0
  -7  -2  12  334.77   32.34   0
  -7  -2  12  303.23   37.64   0
   7   2 -12  255.09   36.12   0
   6  -2 -12  145.55   20.33   0
   6  -2 -12  169.66   23.25   0
  -6  -2  12  166.66   24.30   0
  -6  -2  12  160.36   21.75   0
   6   2 -12  157.37   25.79   0
   6   2 -12  155.17   26.10   0
  -5  -2  12  733.98   55.42   0
   5  -2 -12  591.17   52.56   0
  -5  -2  12  710.90   56.36   0
   5  -2 -12  682.69   54.47   0
   5   2 -12  641.33   56.62   0
   5   2 -12  748.27   58.07   0
  -4  -2  12   55.27   13.63   0
   4  -2 -12   53.94   12.18   0
  -4  -2  12   75.25   14.68   0
   4  -2 -12   59.10   12.16   0
   4   2 -12   59.59   15.51   0
   4   2 -12   82.32   16.08   0
  -3  -2  12    9.97   10.93   0
  -3  -2  12   27.15   10.03   0
   3  -2 -12   21.06    8.88   0
   3  -2 -12   27.31    9.45   0
   3   2 -12   31.03   12.86   0
   3   2 -12   34.68   13.15   0
  -2  -2  12    5.21   10.14   0
  -2  -2  12   10.89    8.07   0
   2  -2 -12    8.96    7.50   0
   2  -2 -12   22.73    8.96   0
   2   2 -12   -5.33   10.02   0
  -1  -2  12   29.24    8.80   0
  -1  -2  12   32.21   11.89   0
   1  -2 -12   32.32    8.04   0
   1   2 -12   22.68   10.82   0
   0  -2  12  131.71   15.92   0
   0  -2  12   94.62   16.80   0
   0  -2 -12  115.37   13.30   0
   0   2 -12   88.03   15.46   0
   0   2  12  116.74    9.87   0
   0   2  12  102.24   11.53   0
  -1  -2 -12   17.89    6.68   0
   1  -2  12   12.54    7.79   0
   1  -2  12   10.77   12.12   0
  -1   2 -12   18.09   10.28   0
   1   2  12   16.12    4.87   0
   1   2  12    4.44    7.21   0
   2  -2  12    4.35    7.65   0
  -2  -2 -12    1.74    6.59   0
  -2   2 -12    3.73   10.48   0
   2   2  12   -1.81    5.08   0
   3  -2  12   52.92   11.09   0
  -3  -2 -12   42.10   10.20   0
  -3   2 -12   43.66   13.76   0
   3   2  12   38.67    8.75   0
   4  -2  12   50.05   11.75   0
  -4  -2 -12   45.21   11.22   0
   4   2  12   44.83   10.35   0
  -4   2 -12   57.10   14.38   0
   5  -2  12  250.78   26.32   0
  -5  -2 -12  237.57   25.56   0
  -5   2 -12  259.13   30.17   0
   5   2  12  201.24   24.66   0
  -6  -2 -12   55.32   14.37   0
   6  -2  12   60.83   15.77   0
  -6   2 -12   38.34   17.53   0
   6   2  12   52.80   14.86   0
  -7  -2 -12   86.90   17.99   0
   7  -2  12   92.07   19.69   0
  -7   2 -12   67.05   20.75   0
   7   2  12   49.86   17.18   0
  -8  -2 -12  163.41   26.73   0
   8  -2  12  218.60   29.01   0
  -8   2 -12  198.74   30.51   0
   8   2  12  226.21   29.65   0
   9  -2  12  111.05   24.83   0
  -9  -2 -12   81.01   24.83   0
  -9   2 -12   56.94   26.16   0
   9   2  12   95.55   25.95   0
  10  -2  12    4.79   27.32   0
 -10  -2 -12   27.56   26.29   0
 -10   2 -12  -24.30   28.74   0
  10   2  12   14.55   30.43   0
  10  -3 -12  175.86   33.51   0
 -10  -3  12  177.69   41.79   0
  10   3 -12  122.82   41.26   0
  -9  -3  12   93.33   32.50   0
   9  -3 -12   60.80   22.13   0
  -9  -3  12   64.86   22.32   0
   9   3 -12   57.51   29.18   0
   8  -3 -12    8.15   15.91   0
  -8  -3  12   20.70   26.02   0
  -8  -3  12  -17.80   18.30   0
   8   3 -12  -12.48   23.96   0
  -7  -3  12   58.40   21.84   0
   7  -3 -12   44.26   14.86   0
  -7  -3  12   83.41   19.48   0
   7   3 -12   58.77   22.41   0
  -6  -3  12  134.37   23.68   0
  -6  -3  12  107.33   18.78   0
   6  -3 -12   88.59   16.15   0
   6  -3 -12  115.06   19.24   0
   6   3 -12   79.45   20.17   0
   5  -3 -12   57.84   12.64   0
  -5  -3  12  116.85   21.22   0
   5  -3 -12   59.01   13.73   0
  -5  -3  12   56.15   15.65   0
   5   3 -12   75.56   18.85   0
   5   3 -12   60.41   17.35   0
   4  -3 -12   69.07   13.24   0
   4  -3 -12   66.00   11.83   0
  -4  -3  12   87.16   17.79   0
  -4  -3  12   58.53   16.00   0
   4   3 -12  108.18   19.49   0
   4   3 -12   41.71   15.77   0
   3  -3 -12  100.99   13.91   0
  -3  -3  12  130.74   18.92   0
   3  -3 -12  106.82   15.35   0
  -3  -3  12  112.08   19.93   0
   3   3 -12  132.25   20.35   0
   3   3 -12   97.51   19.56   0
  -2  -3  12  128.47   18.81   0
  -2  -3  12  126.63   20.36   0
   2  -3 -12  120.94   14.88   0
   2  -3 -12  101.09   13.42   0
   2   3 -12  109.06   18.06   0
  -1  -3  12   93.47   14.26   0
  -1  -3  12  109.96   19.90   0
   1  -3 -12  103.08   12.26   0
   1   3 -12  123.98   19.20   0
   0  -3  12   14.96    9.96   0
   0  -3 -12   10.05    5.86   0
   0  -3  12   34.37   13.88   0
   0   3 -12   14.68   11.70   0
   1  -3  12  164.85   20.13   0
  -1  -3 -12  192.89   16.63   0
   1  -3  12  177.55   23.97   0
  -1   3 -12  140.84   20.63   0
   2  -3  12   33.88   10.71   0
  -2  -3 -12   37.78    8.37   0
   2   3  12   36.06    8.84   0
  -2   3 -12   35.30   13.72   0
   2   3  12   32.55    6.46   0
  -3  -3 -12  428.74   33.03   0
   3  -3  12  442.20   35.22   0
   3   3  12  354.52   31.24   0
  -3   3 -12  396.33   38.36   0
   4  -3  12  176.67   21.69   0
  -4  -3 -12  167.23   19.71   0
   4   3  12  148.05   18.19   0
  -4   3 -12  160.08   22.78   0
   5  -3  12   74.06   14.99   0
  -5  -3 -12   52.84   12.26   0
   5   3  12   42.72   11.96   0
  -5   3 -12   39.27   17.08   0
  -6  -3 -12   -6.83   11.45   0
   6  -3  12    1.86   13.16   0
   6   3  12   -1.06   12.15   0
  -6   3 -12   10.80   16.29   0
   7  -3  12  -16.53   13.80   0
  -7  -3 -12   21.23   15.01   0
  -7   3 -12   -4.99   17.92   0
   7   3  12    3.79   14.76   0
   8  -3  12   60.50   20.48   0
  -8  -3 -12   80.05   21.04   0
   8   3  12   48.22   20.32   0
  -8   3 -12   86.19   24.65   0
   9  -3  12   49.03   24.30   0
  -9  -3 -12   31.49   22.97   0
   9   3  12   58.14   22.92   0
  -9   3 -12   61.05   26.45   0
 -10  -3 -12   41.31   26.20   0
  10  -3  12   62.68   29.07   0
  10   3  12   30.54   28.55   0
 -10   3 -12    2.14   29.14   0
 -10  -4  12   37.32   30.66   0
 -10  -4  12  -38.03   38.36   0
  10  -4 -12   35.83   27.60   0
  10   4 -12  -54.07   38.32   0
  -9  -4  12  131.14   37.97   0
  -9  -4  12   50.26   27.38   0
   9  -4 -12   68.71   23.85   0
   9   4 -12   30.05   31.22   0
  -8  -4  12  159.09   28.30   0
   8  -4 -12  111.08   22.00   0
  -8  -4  12   75.22   31.68   0
   8   4 -12  111.46   30.59   0
  -7  -4  12   69.50   22.67   0
   7  -4 -12   29.51   14.68   0
  -7  -4  12   47.17   24.07   0
   7   4 -12   -4.52   21.53   0
  -6  -4  12   23.28   18.64   0
   6  -4 -12   30.91   12.04   0
  -6  -4  12   14.96   17.34   0
   6   4 -12   43.56   21.05   0
  -5  -4  12   44.85   17.89   0
   5  -4 -12   39.95   13.57   0
  -5  -4  12   28.19   16.89   0
   5  -4 -12   44.03   11.27   0
   5   4 -12   42.08   18.97   0
   5   4 -12   35.01   19.23   0
   4  -4 -12  626.30   48.33   0
  -4  -4  12  663.61   55.11   0
  -4  -4  12  702.32   55.31   0
   4  -4 -12  600.53   47.56   0
   4   4 -12  556.22   54.33   0
   4   4 -12  648.01   55.45   0
  -3  -4  12  118.19   20.68   0
  -3  -4  12   72.86   16.80   0
   3  -4 -12  106.20   12.99   0
   3  -4 -12   87.30   12.00   0
   3   4 -12   85.54   19.62   0
   2  -4 -12   12.31    8.42   0
  -2  -4  12   25.33   11.69   0
   2  -4 -12   17.53    6.18   0
  -2  -4  12    3.40   13.20   0
   2   4 -12   -8.33   13.12   0
  -1  -4  12  -16.97   10.57   0
  -1  -4  12   -1.48   10.37   0
   1  -4 -12    1.92    4.90   0
   1   4 -12    0.69   12.97   0
   0  -4  12    3.29    9.50   0
   0  -4 -12   11.33    5.20   0
   0  -4  12    0.07   13.28   0
   0   4 -12   -5.71   11.70   0
  -1  -4 -12  150.78   14.43   0
   1  -4  12  139.18   18.71   0
   1  -4  12  128.20   21.48   0
  -1   4 -12  108.92   19.18   0
  -2  -4 -12   28.75    7.68   0
   2  -4  12   17.54    9.87   0
  -2   4 -12   19.95   14.19   0
   3  -4  12   -0.05   10.32   0
  -3  -4 -12    0.88    7.41   0
   3   4  12  -13.06    5.74   0
  -3   4 -12   10.35   14.13   0
  -4  -4 -12    6.75    8.99   0
   4  -4  12   15.55   10.75   0
   4   4  12    2.23    8.53   0
  -4   4 -12   16.90   15.21   0
   5  -4  12   72.53   15.40   0
  -5  -4 -12   83.18   15.24   0
   5   4  12   74.17   13.75   0
  -5   4 -12   71.55   18.99   0
   6  -4  12  317.22   33.06   0
  -6  -4 -12  291.18   31.05   0
  -6   4 -12  301.54   37.55   0
   6   4  12  254.01   30.14   0
   7  -4  12    9.44   16.80   0
  -7  -4 -12  -11.98   14.39   0
   7   4  12    1.49   15.02   0
  -7   4 -12   15.66   20.19   0
   8  -4  12   10.29   17.89   0
  -8  -4 -12  -12.48   17.27   0
   8   4  12   -5.84   18.87   0
  -8   4 -12  -26.97   22.51   0
   9  -4  12  -13.53   23.25   0
  -9  -4 -12  -19.81   21.62   0
  -9   4 -12  -33.35   25.61   0
   9   4  12    4.01   24.30   0
 -10  -4 -12  -22.94   28.06   0
  10   4  12   45.72   30.96   0
 -10   4 -12    2.22   32.32   0
   9  -5 -12   78.28   25.48   0
  -9  -5  12   98.46   43.03   0
  -9  -5  12  105.28   33.47   0
   9   5 -12   48.62   37.84   0
  -8  -5  12    9.30   28.71   0
   8  -5 -12   27.28   18.17   0
  -8  -5  12   75.40   27.10   0
   8   5 -12   20.80   30.14   0
  -7  -5  12   83.53   25.37   0
   7  -5 -12   26.19   15.08   0
  -7  -5  12   61.27   27.56   0
   7   5 -12   16.27   27.20   0
  -6  -5  12   19.71   23.27   0
  -6  -5  12   21.17   21.39   0
   6  -5 -12    6.28   11.75   0
   6   5 -12   20.24   22.93   0
  -5  -5  12   21.90   18.48   0
  -5  -5  12   14.02   18.92   0
   5  -5 -12  -12.14    9.00   0
   5  -5 -12   -0.90   11.28   0
   5   5 -12   21.15   19.69   0
  -4  -5  12   85.61   22.47   0
   4  -5 -12   65.33   11.20   0
  -4  -5  12   82.83   21.32   0
   4  -5 -12   66.03   11.93   0
   4   5 -12   82.55   20.90   0
  -3  -5  12   26.14   17.72   0
   3  -5 -12   19.29    8.20   0
   3  -5 -12   44.73    8.20   0
  -3  -5  12   22.76   16.27   0
   3   5 -12   50.66   16.97   0
   2  -5 -12   64.63    9.22   0
  -2  -5  12   59.27   18.98   0
  -2  -5  12   25.76   14.33   0
   2   5 -12   82.63   17.98   0
  -1  -5  12   -1.33   14.16   0
   1  -5 -12   15.42    5.13   0
  -1  -5  12   -7.09   11.74   0
   1   5 -12   22.94   14.50   0
   0  -5  12   18.47   11.42   0
   0  -5 -12    8.18    5.15   0
   0  -5  12   -3.27   15.25   0
   0   5 -12   -8.27   13.13   0
   1  -5  12    8.67   10.79   0
   1  -5  12  -18.53   14.47   0
  -1  -5 -12   11.41    6.76   0
  -1   5 -12    9.39   13.51   0
  -2  -5 -12    7.92    7.45   0
   2  -5  12   23.41   14.08   0
  -2   5 -12   30.18   15.53   0
  -3  -5 -12    1.86    8.35   0
   3  -5  12   -0.21   10.33   0
  -3   5 -12   -1.51   13.97   0
  -4  -5 -12  428.75   35.82   0
   4  -5  12  518.02   40.20   0
  -4   5 -12  395.42   42.86   0
   4   5  12  380.26   32.84   0
   5  -5  12  117.02   20.79   0
  -5  -5 -12   80.48   15.21   0
   5   5  12   98.31   14.88   0
  -5   5 -12  118.60   23.59   0
   6  -5  12    2.31   16.40   0
  -6  -5 -12    3.84   12.77   0
   6   5  12  -13.66   12.63   0
  -6   5 -12  -15.35   17.63   0
   7  -5  12   -8.03   16.65   0
  -7  -5 -12    8.07   16.14   0
   7   5  12  -11.64   15.91   0
  -7   5 -12   -1.56   21.17   0
   8  -5  12   43.88   23.11   0
  -8  -5 -12  -18.98   19.20   0
   8   5  12   26.58   20.08   0
  -8   5 -12   20.50   23.17   0
  -9  -5 -12   11.10   25.11   0
   9  -5  12   11.61   26.36   0
  -9   5 -12   88.64   29.57   0
   9   5  12   73.97   26.48   0
   9  -6 -12   41.82   25.97   0
  -9  -6  12   17.82   35.64   0
  -9  -6  12  -17.57   38.56   0
   9   6 -12    8.72   48.18   0
  -8  -6  12  148.42   41.73   0
   8  -6 -12  121.52   23.77   0
  -8  -6  12  111.71   35.20   0
   8   6 -12  118.15   40.89   0
  -7  -6  12   40.65   26.60   0
   7  -6 -12   84.64   17.82   0
  -7  -6  12   77.76   29.72   0
   7   6 -12   36.74   31.87   0
  -6  -6  12  104.97   28.79   0
   6  -6 -12  128.75   17.25   0
  -6  -6  12  127.27   27.64   0
   6   6 -12  120.00   31.93   0
  -5  -6  12   41.53   23.83   0
  -5  -6  12   31.93   22.90   0
   5  -6 -12   30.27   10.32   0
  -4  -6  12  114.37   25.01   0
  -4  -6  12  132.78   25.33   0
   4  -6 -12  142.40   15.74   0
   4  -6 -12  139.56   17.22   0
   4   6 -12  158.04   27.16   0
  -3  -6  12  162.47   27.48   0
   3  -6 -12  211.00   18.01   0
   3  -6 -12  190.17   18.39   0
  -3  -6  12  228.70   33.05   0
   3   6 -12  248.46   31.86   0
  -2  -6  12   -0.49   14.58   0
  -2  -6  12    5.49   16.46   0
   2   6 -12   15.42   16.49   0
   1  -6 -12   -1.78    4.63   0
  -1  -6  12    2.28   12.80   0
  -1  -6  12  -12.52   14.30   0
   1   6 -12  -10.03   15.18   0
   0  -6 -12    9.73    6.00   0
   0  -6  12    4.61   15.90   0
   0  -6  12    8.30   14.63   0
   0   6 -12   23.74   17.32   0
  -1  -6 -12    8.17    6.94   0
   1  -6  12   -1.77   12.53   0
   1  -6  12   26.00   17.90   0
  -1   6 -12   15.55   16.31   0
   2  -6  12   -5.93   13.67   0
  -2  -6 -12   -1.14    8.08   0
  -2   6 -12  -17.35   14.32   0
  -3  -6 -12   -5.58    9.13   0
   3  -6  12   -4.30   14.18   0
  -3   6 -12    5.91   16.37   0
   4  -6  12   12.39   15.82   0
  -4  -6 -12   22.80   11.84   0
  -4   6 -12   39.92   18.96   0
  -5  -6 -12   79.97   15.84   0
   5  -6  12   90.73   21.23   0
  -5   6 -12  114.46   23.17   0
   5   6  12   99.40   12.97   0
   6  -6  12   96.67   22.87   0
  -6  -6 -12  112.73   19.65   0
  -6   6 -12   86.97   23.34   0
   6   6  12   70.90   16.93   0
   7  -6  12  106.45   25.34   0
  -7  -6 -12  100.69   21.98   0
   7   6  12  142.84   22.60   0
  -7   6 -12   79.11   24.47   0
   8  -6  12   35.28   24.38   0
  -8  -6 -12   19.32   22.22   0
  -8   6 -12   52.56   27.00   0
   8   6  12   56.00   22.80   0
   8  -7 -12  115.17   24.78   0
  -8  -7  12   72.18   39.88   0
  -8  -7  12  131.14   42.94   0
   8   7 -12   57.06   44.81   0
  -7  -7  12   42.08   29.93   0
   7  -7 -12   58.98   18.53   0
  -7  -7  12   57.82   38.72   0
   7   7 -12    1.74   34.06   0
   6  -7 -12   37.71   14.09   0
  -6  -7  12   63.15   27.85   0
  -6  -7  12   62.41   31.21   0
  -5  -7  12  103.27   30.18   0
  -5  -7  12   79.89   25.95   0
   5  -7 -12   63.32   12.75   0
  -4  -7  12   45.46   24.40   0
  -4  -7  12   47.89   24.69   0
  -3  -7  12    6.50   22.16   0
  -3  -7  12   19.07   19.06   0
   3   7 -12   65.12   21.97   0
  -2  -7  12   14.40   17.64   0
  -2  -7  12    8.68   21.71   0
   2   7 -12   14.03   19.69   0
  -1  -7  12  142.70   26.63   0
   1  -7 -12   93.39   11.10   0
  -1  -7  12   79.74   22.61   0
   1   7 -12  130.17   25.58   0
   0  -7  12   25.83   18.37   0
   0  -7 -12   15.19    7.39   0
   0  -7  12   23.44   21.39   0
   0   7 -12   21.65   17.24   0
   1  -7  12    3.52   16.03   0
   1  -7  12    6.81   20.75   0
  -1  -7 -12   12.20    8.32   0
  -1   7 -12    0.59   16.73   0
   2  -7  12   12.97   16.64   0
  -2  -7 -12   18.72   10.28   0
   2  -7  12   34.74   23.06   0
  -2   7 -12   -7.61   16.28   0
  -3  -7 -12   17.01   11.76   0
   3  -7  12   23.78   18.38   0
  -3   7 -12   -2.76   17.50   0
   4  -7  12   -1.89   17.63   0
  -4  -7 -12   17.00   13.81   0
  -4   7 -12   28.81   19.59   0
   5  -7  12   58.28   21.53   0
  -5  -7 -12   39.52   16.80   0
  -5   7 -12   32.19   21.82   0
  -6  -7 -12   18.03   19.09   0
   6  -7  12   17.18   22.90   0
  -6   7 -12    9.44   22.45   0
  -7  -7 -12  -31.39   21.26   0
   7  -7  12   15.88   25.24   0
  -7   7 -12   31.76   25.57   0
   7   7  12   29.14   19.09   0
   6  -8 -12   52.40   15.88   0
  -6  -8  12   41.61   32.14   0
  -6  -8  12   60.67   37.56   0
  -5  -8  12  -10.05   31.15   0
  -5  -8  12   11.43   29.14   0
  -4  -8  12   -4.73   25.02   0
  -4  -8  12   48.37   28.01   0
  -3  -8  12   33.90   25.58   0
  -3  -8  12   55.79   27.13   0
  -2  -8  12  -26.55   21.00   0
  -2  -8  12   23.02   23.48   0
   2   8 -12    6.43   21.15   0
  -1  -8  12   19.05   23.34   0
  -1  -8  12   45.09   25.61   0
   1   8 -12    9.55   21.37   0
   0  -8  12   89.24   28.03   0
   0  -8 -12  106.86   13.39   0
   0  -8  12  112.71   25.88   0
   0   8 -12  118.68   24.56   0
   1  -8  12   69.39   24.86   0
  -1  -8 -12   54.61   12.17   0
   1  -8  12   -3.93   23.48   0
  -1   8 -12   37.21   20.32   0
  -2  -8 -12   10.60   12.57   0
   2  -8  12    5.57   18.66   0
   2  -8  12  -25.80   26.80   0
  -2   8 -12   11.49   19.90   0
  -3  -8 -12   35.46   15.50   0
   3  -8  12   28.50   22.39   0
  -3   8 -12   34.26   21.96   0
   4  -8  12   25.06   22.52   0
  -4  -8 -12  -14.67   15.46   0
  -4   8 -12   18.70   21.45   0
  -5  -8 -12   86.40   22.30   0
   5  -8  12  109.06   25.84   0
  -5   8 -12  102.73   26.28   0
  -6  -8 -12  -43.79   21.32   0
   6  -8  12    4.00   23.80   0
  -6   8 -12   -1.77   23.70   0
  -5  -9  12  -16.14   38.52   0
  -5  -9  12   71.50   40.21   0
  -4  -9  12   35.15   31.18   0
  -4  -9  12   43.98   35.29   0
  -3  -9  12   36.81   30.35   0
  -3  -9  12   44.76   31.86   0
  -2  -9  12    1.53   26.01   0
  -2  -9  12   23.25   32.29   0
   1  -9 -12   -7.98    9.14   0
  -1  -9  12    8.32   24.50   0
  -1  -9  12  -23.87   27.58   0
   0  -9 -12   71.31   13.30   0
   0  -9  12   32.73   27.42   0
   0  -9  12   29.06   28.54   0
   0   9 -12   13.23   23.71   0
   1  -9  12   53.24   31.05   0
  -1  -9 -12   13.67   13.73   0
   1  -9  12   -4.17   25.68   0
  -1   9 -12    5.54   22.98   0
   2  -9  12   55.53   26.28   0
   2  -9  12   29.26   34.21   0
  -2  -9 -12   60.88   17.71   0
  -2   9 -12   36.89   24.81   0
  -3  -9 -12  157.04   23.66   0
   3  -9  12   52.56   38.06   0
   3  -9  12   77.19   29.75   0
  -3   9 -12  111.58   28.86   0
  -4  -9 -12   40.82   23.16   0
   4  -9  12   12.48   26.66   0
  -4   9 -12   56.93   25.94   0
   5  -9  12   35.48   30.48   0
  -5  -9 -12   63.19   26.04   0
  -5   9 -12   21.56   27.79   0
  -2 -10  12   10.99   40.14   0
  -2 -10  12   34.98   36.32   0
  -1 -10  12   64.09   37.29   0
   1 -10 -12   20.30   13.40   0
  -1 -10  12  -24.52   30.49   0
   0 -10  12    8.96   35.60   0
   0 -10  12   63.59   34.13   0
   0 -10 -12  -11.61   15.60   0
   1 -10  12  122.04   44.15   0
  -1 -10 -12  163.75   24.03   0
   1 -10  12  143.45   36.32   0
 -10   0  13   -1.17   25.34   0
 -10   0  13   -3.53   17.22   0
  10   0 -13   20.62   27.54   0
  -9   0  13   66.60   16.48   0
   9   0 -13   45.03   24.53   0
  -9   0  13   78.16   23.15   0
   8   0 -13   -9.72   18.36   0
  -8   0  13   -3.43   16.72   0
  -8   0  13   -6.73   12.29   0
   7   0 -13  536.83   57.39   0
  -7   0  13  688.48   55.35   0
  -7   0  13  777.95   53.24   0
  -6   0  13    5.33    9.91   0
   6   0 -13    5.10   16.96   0
  -6   0  13   19.42   11.92   0
   6   0 -13   13.17   14.67   0
  -5   0  13    6.53    8.98   0
   5   0 -13    5.15   12.49   0
   5   0 -13   -1.83   13.35   0
  -5   0  13   15.03    9.83   0
  -4   0  13   -9.41    8.27   0
   4   0 -13    0.70   10.43   0
  -4   0  13   -9.92    7.28   0
   4   0 -13   -8.42   11.27   0
  -3   0  13  226.26   19.99   0
   3   0 -13  206.12   25.00   0
   3   0 -13  182.10   23.94   0
  -3   0  13  212.86   21.51   0
  -2   0  13   -7.69    7.79   0
   2   0 -13    0.42    9.16   0
  -2   0  13   -9.74    5.62   0
  -1   0  13  693.92   46.80   0
  -1   0  13  601.84   48.73   0
   1   0 -13  561.12   48.75   0
   0   0 -13    5.79    8.37   0
   0   0  13   16.48   10.11   0
   0   0  13    0.64    5.76   0
   1   0  13   13.58   11.20   0
  -1   0 -13   14.94    8.46   0
   1   0  13   26.65    7.48   0
  -2   0 -13   -4.99    8.41   0
   2   0  13    6.72    7.17   0
  -3   0 -13 2336.23  170.84   0
   3   0  13 2463.97  169.55   0
   4   0  13  -17.67    8.16   0
  -4   0 -13   10.04   11.41   0
  -5   0 -13  362.77   35.56   0
   5   0  13  367.32   33.33   0
   6   0  13    1.20   12.94   0
  -6   0 -13  -28.53   14.07   0
  -7   0 -13  142.98   25.24   0
   7   0  13  145.94   22.97   0
  -8   0 -13  -13.11   20.27   0
   8   0  13   32.36   19.87   0
   9   0  13   52.80   24.14   0
  -9   0 -13    3.32   25.98   0
  10   0  13   30.43   31.17   0
 -10   0 -13  -23.00   28.57   0
 -10  -1  13  -24.00   30.02   0
 -10  -1  13  -14.85   19.76   0
  10  -1 -13   10.25   26.16   0
 -10   1  13   17.53   21.01   0
 -10   1  13   16.88   14.64   0
  10   1 -13  -12.59   31.80   0
  -9  -1  13   81.00   19.55   0
   9  -1 -13   66.28   25.33   0
  -9  -1  13   66.59   26.76   0
   9   1 -13   17.98   27.30   0
  -9   1  13   72.70   13.96   0
  -9   1  13   86.61   18.77   0
   8  -1 -13   15.79   17.66   0
  -8  -1  13   34.77   14.83   0
  -8  -1  13   40.29   20.32   0
  -8   1  13    9.51   13.56   0
   8   1 -13    4.40   20.82   0
  -8   1  13   21.37   10.32   0
  -7  -1  13  127.27   19.21   0
   7  -1 -13   96.35   20.01   0
  -7  -1  13  120.21   22.09   0
  -7   1  13  128.74   15.96   0
  -7   1  13  141.37   17.06   0
   7   1 -13  104.57   23.38   0
  -6  -1  13   25.48   14.36   0
   6  -1 -13   -4.01   14.74   0
  -6  -1  13    9.49   11.84   0
  -6   1  13    9.91    7.74   0
   6   1 -13    6.00   15.90   0
  -6   1  13    9.34    8.89   0
   6   1 -13   -0.93   17.33   0
  -5  -1  13   13.05   11.83   0
   5  -1 -13   27.12   13.81   0
   5  -1 -13   26.25   12.32   0
  -5  -1  13   22.27   12.06   0
  -5   1  13   18.29    7.06   0
  -5   1  13   29.51    7.76   0
   5   1 -13   28.08   14.22   0
   5   1 -13   20.15   14.99   0
  -4  -1  13    9.05    9.23   0
   4  -1 -13    8.25   10.57   0
   4  -1 -13   16.01   12.11   0
  -4  -1  13    5.55   10.55   0
   4   1 -13    0.81   12.25   0
  -4   1  13    9.87    5.75   0
  -4   1  13    3.10    6.00   0
   4   1 -13  -11.64   12.69   0
  -3  -1  13   16.42   10.54   0
  -3  -1  13   -0.61    8.20   0
   3  -1 -13   17.26   10.85   0
   3  -1 -13   32.88   10.97   0
   3   1 -13   18.33   11.80   0
   3   1 -13   26.23   12.62   0
  -3   1  13   18.72    6.88   0
  -3   1  13   26.32    5.85   0
   2  -1 -13   69.42   13.77   0
   2  -1 -13   38.94   11.15   0
  -2  -1  13   75.09   14.27   0
  -2  -1  13   64.85   11.23   0
   2   1 -13   78.48   14.33   0
  -2   1  13   67.86   10.07   0
  -2   1  13   82.31    9.33   0
   1  -1 -13  268.68   26.46   0
  -1  -1  13  333.27   26.48   0
  -1  -1  13  305.17   29.44   0
   1   1 -13  274.08   28.92   0
  -1   1  13  322.02   23.55   0
  -1   1  13  276.10   25.36   0
   0  -1  13  620.25   52.90   0
   0  -1  13  712.97   50.28   0
   0  -1 -13  601.41   50.10   0
   0   1  13  630.73   50.29   0
   0   1 -13  645.14   52.31   0
   0   1  13  726.21   48.26   0
   1  -1  13  812.78   58.00   0
   1  -1  13  757.33   61.58   0
  -1  -1 -13  761.09   58.09   0
   1   1  13  830.53   56.39   0
   1   1  13  747.40   58.90   0
  -1   1 -13  708.82   59.64   0
  -2  -1 -13  955.18   72.12   0
   2  -1  13  984.72   71.97   0
   2   1  13 1001.29   70.67   0
  -2   1 -13  955.30   73.98   0
   3  -1  13   17.76    8.95   0
  -3  -1 -13    4.12    8.79   0
   3   1  13   -0.12    7.52   0
  -3   1 -13   28.07   12.38   0
   4  -1  13   26.86   10.61   0
  -4  -1 -13   12.61   10.02   0
  -4   1 -13   14.70   12.90   0
   4   1  13   39.57   10.68   0
   5  -1  13  157.55   20.63   0
  -5  -1 -13   98.77   16.98   0
  -5   1 -13   82.23   18.10   0
   5   1  13  108.95   17.00   0
  -6  -1 -13  295.98   31.67   0
   6  -1  13  272.53   30.96   0
  -6   1 -13  289.42   33.86   0
   6   1  13  262.60   30.30   0
  -7  -1 -13    1.82   15.23   0
   7  -1  13   15.60   14.92   0
  -7   1 -13   14.78   19.45   0
   7   1  13   25.85   16.35   0
   8  -1  13   98.59   24.31   0
  -8  -1 -13  128.72   24.17   0
   8   1  13  120.38   23.17   0
  -8   1 -13  100.92   25.37   0
   9  -1  13   33.74   25.11   0
  -9  -1 -13   -3.47   23.77   0
   9   1  13  -17.18   22.29   0
  -9   1 -13  -21.39   25.22   0
 -10  -1 -13   40.23   30.26   0
  10  -1  13   17.47   30.31   0
  10   1  13   25.65   32.91   0
 -10   1 -13   17.91   30.69   0
 -10  -2  13   18.33   24.28   0
 -10  -2  13  156.73   37.46   0
  10  -2 -13   60.36   29.34   0
  10   2 -13   26.55   31.38   0
  -9  -2  13  -36.23   26.82   0
  -9  -2  13   38.83   21.08   0
   9  -2 -13    7.37   22.41   0
   9   2 -13   18.73   26.23   0
  -8  -2  13  120.11   21.29   0
  -8  -2  13   93.84   26.44   0
   8  -2 -13   72.12   21.20   0
   8   2 -13   63.72   24.34   0
  -7  -2  13  243.08   30.04   0
   7  -2 -13  225.89   29.90   0
  -7  -2  13  195.52   30.21   0
   7   2 -13  204.10   30.56   0
   6  -2 -13   62.29   15.61   0
  -6  -2  13   60.07   18.39   0
   6  -2 -13   77.95   19.14   0
  -6  -2  13   88.57   17.48   0
   6   2 -13   61.50   20.33   0
   6   2 -13   77.22   20.64   0
  -5  -2  13  231.37   27.90   0
   5  -2 -13  234.52   28.01   0
   5  -2 -13  200.94   25.23   0
  -5  -2  13  234.86   29.66   0
   5   2 -13  279.78   33.36   0
   5   2 -13  207.29   30.33   0
   4  -2 -13   43.25   12.93   0
   4  -2 -13    9.44   10.45   0
  -4  -2  13   15.94   13.06   0
  -4  -2  13   33.04   12.85   0
   4   2 -13   33.54   14.77   0
   4   2 -13   22.68   14.46   0
   3  -2 -13    2.54    9.74   0
  -3  -2  13    5.45    9.76   0
  -3  -2  13    2.28   11.10   0
   3  -2 -13   13.65    9.20   0
   3   2 -13   21.31   12.94   0
   3   2 -13   12.30   13.30   0
   2  -2 -13  -10.77    8.03   0
  -2  -2  13    6.15   11.70   0
   2  -2 -13  -10.62    8.79   0
  -2  -2  13   -4.15    8.62   0
   2   2 -13   14.47   11.74   0
  -1  -2  13   29.58    9.64   0
  -1  -2  13   32.71   13.68   0
   1  -2 -13   43.97    8.95   0
   1   2 -13   45.77   14.01   0
   0  -2  13  527.11   44.59   0
   0  -2 -13  507.50   39.34   0
   0  -2  13  502.13   40.86   0
   0   2  13  513.33   37.82   0
   0   2 -13  456.34   43.10   0
   0   2  13  523.32   36.57   0
   1  -2  13   35.81    9.81   0
   1  -2  13   48.03   14.96   0
  -1  -2 -13   33.70    8.80   0
   1   2  13   37.56    9.60   0
  -1   2 -13   47.62   14.28   0
   1   2  13   55.04    7.17   0
  -2  -2 -13  109.59   15.84   0
   2  -2  13  134.40   17.23   0
   2   2  13  107.56   13.06   0
  -2   2 -13  141.13   21.03   0
   2   2  13  120.97   18.33   0
   3  -2  13   25.36    9.93   0
  -3  -2 -13   12.20    8.78   0
  -3   2 -13   34.25   13.69   0
   3   2  13    0.93    7.21   0
   4  -2  13  535.42   41.59   0
  -4  -2 -13  466.50   40.28   0
   4   2  13  476.27   39.18   0
  -4   2 -13  475.92   44.03   0
  -5  -2 -13  459.91   40.92   0
   5  -2  13  494.08   41.31   0
   5   2  13  472.56   39.52   0
  -5   2 -13  475.98   44.59   0
  -6  -2 -13  114.70   19.19   0
   6  -2  13  128.96   19.67   0
  -6   2 -13  116.82   23.46   0
   6   2  13  119.95   18.22   0
   7  -2  13    7.42   16.67   0
  -7  -2 -13    7.42   15.34   0
   7   2  13  -20.54   15.19   0
  -7   2 -13    0.52   19.10   0
   8  -2  13   72.22   21.21   0
  -8  -2 -13   57.75   19.71   0
  -8   2 -13   16.32   22.52   0
   8   2  13   -1.27   19.47   0
  -9  -2 -13   21.32   22.79   0
   9  -2  13   25.46   23.72   0
   9   2  13   70.54   25.70   0
  -9   2 -13   16.71   27.42   0
  10  -2  13   -9.31   29.27   0
 -10  -2 -13  -14.01   28.48   0
  10   2  13    3.79   30.15   0
 -10   2 -13    0.84   31.79   0
 -10  -3  13   81.16   29.20   0
  10  -3 -13  -31.09   27.02   0
 -10  -3  13   28.79   38.33   0
  10   3 -13  -35.48   34.13   0
   9  -3 -13   19.38   21.92   0
  -9  -3  13   -7.60   30.78   0
  -9  -3  13   25.07   22.97   0
   9   3 -13   42.33   30.35   0
   8  -3 -13   54.89   19.90   0
  -8  -3  13   68.19   28.86   0
  -8  -3  13   63.22   22.05   0
   8   3 -13    8.32   24.13   0
  -7  -3  13   53.79   22.92   0
   7  -3 -13   -0.11   14.69   0
  -7  -3  13   35.23   19.33   0
   7   3 -13   29.91   21.87   0
   6  -3 -13   29.29   15.66   0
   6  -3 -13   11.46   12.52   0
  -6  -3  13   29.39   19.75   0
  -6  -3  13    8.52   15.90   0
   6   3 -13  -10.78   19.17   0
   6   3 -13   47.45   20.08   0
   5  -3 -13   87.40   16.71   0
  -5  -3  13   91.88   20.55   0
   5  -3 -13   64.11   14.17   0
  -5  -3  13   84.45   19.84   0
   5   3 -13   63.76   21.05   0
   5   3 -13   71.76   20.93   0
  -4  -3  13  144.11   21.62   0
  -4  -3  13  139.09   21.56   0
   4  -3 -13  127.06   19.19   0
   4  -3 -13  136.40   20.10   0
   4   3 -13  132.69   22.64   0
   4   3 -13  143.99   24.60   0
   3  -3 -13   69.05   12.86   0
   3  -3 -13   66.85   12.31   0
  -3  -3  13   59.37   14.28   0
  -3  -3  13   74.84   18.38   0
   3   3 -13   61.92   16.77   0
  -2  -3  13   16.35   10.19   0
   2  -3 -13    9.08    7.33   0
   2  -3 -13    6.52    9.01   0
  -2  -3  13  -19.88   11.80   0
   2   3 -13   20.66   13.99   0
   1  -3 -13   47.69    9.03   0
  -1  -3  13   44.28   11.12   0
  -1  -3  13   37.54   16.77   0
   1   3 -13   67.14   15.32   0
   0  -3  13    2.63   12.69   0
   0  -3  13   24.39   10.19   0
   0  -3 -13   28.15    7.29   0
   0   3 -13   42.03   14.91   0
   1  -3  13   38.64   12.04   0
   1  -3  13    3.30   13.63   0
  -1  -3 -13   30.96    7.76   0
  -1   3 -13   11.00   12.08   0
   2  -3  13   96.44   14.16   0
  -2  -3 -13  109.21   14.55   0
   2   3  13  100.81   12.89   0
  -2   3 -13   98.91   19.91   0
   2   3  13   87.65   11.26   0
   3  -3  13 1060.09   71.05   0
  -3  -3 -13  959.12   68.66   0
   3   3  13  822.05   66.91   0
  -3   3 -13  888.16   73.16   0
  -4  -3 -13    7.79    9.68   0
   4  -3  13   14.94   11.55   0
  -4   3 -13  -10.65   13.33   0
   4   3  13   -1.66    8.58   0
   5  -3  13   12.30   12.56   0
  -5  -3 -13    9.57   10.41   0
   5   3  13    5.95   10.66   0
  -5   3 -13   16.78   16.74   0
  -6  -3 -13   21.53   13.02   0
   6  -3  13   27.76   15.08   0
   6   3  13   26.54   13.13   0
  -6   3 -13    3.29   17.95   0
  -7  -3 -13  216.35   30.88   0
   7  -3  13  219.83   31.71   0
   7   3  13  209.94   29.30   0
  -7   3 -13  168.07   30.24   0
  -8  -3 -13  118.10   22.68   0
   8  -3  13   67.03   22.26   0
   8   3  13  106.55   21.57   0
  -8   3 -13   55.41   26.41   0
  -9  -3 -13   16.60   22.45   0
   9  -3  13   10.33   25.07   0
  -9   3 -13   35.81   29.89   0
   9   3  13   90.98   24.78   0
  10  -3  13   -1.38   47.32   0
 -10  -3 -13  -57.97   26.04   0
  10   3  13   29.38   30.00   0
 -10   3 -13  -48.38   32.71   0
  -9  -4  13  178.17   34.11   0
   9  -4 -13  173.92   30.72   0
  -9  -4  13  216.65   43.29   0
   9   4 -13  114.23   39.13   0
  -8  -4  13    3.37   22.44   0
   8  -4 -13    7.00   18.82   0
  -8  -4  13  -26.15   28.76   0
   8   4 -13  -38.11   26.37   0
   7  -4 -13    3.01   15.07   0
  -7  -4  13   75.33   28.71   0
  -7  -4  13   23.23   22.64   0
   7   4 -13    9.08   25.83   0
  -6  -4  13  281.60   38.36   0
  -6  -4  13  224.88   32.53   0
   6  -4 -13  178.69   26.12   0
   6  -4 -13  215.11   29.16   0
   6   4 -13  218.98   33.89   0
   5  -4 -13   70.58   13.72   0
   5  -4 -13   56.53   15.48   0
  -5  -4  13   84.50   22.49   0
  -5  -4  13   73.30   21.42   0
   5   4 -13   54.19   22.14   0
   5   4 -13   56.01   21.81   0
  -4  -4  13   58.39   16.72   0
   4  -4 -13   13.64   11.26   0
   4  -4 -13   37.49   11.51   0
  -4  -4  13   48.09   18.95   0
   4   4 -13   43.74   18.99   0
   4   4 -13   68.26   19.98   0
  -3  -4  13   -5.49   15.11   0
   3  -4 -13   -7.63    7.92   0
   3  -4 -13   10.98    9.04   0
  -3  -4  13   -9.19   12.50   0
   3   4 -13    8.08   14.79   0
   2  -4 -13    8.26    7.25   0
  -2  -4  13   -7.17   10.58   0
  -2  -4  13  -15.43   13.30   0
   2   4 -13   -3.70   14.15   0
  -1  -4  13   21.66   12.86   0
  -1  -4  13   42.10   16.07   0
   1   4 -13   40.03   16.11   0
   0  -4  13   68.88   17.98   0
   0  -4  13   69.56   14.09   0
   0  -4 -13   67.28    9.64   0
   0   4 -13   73.75   18.16   0
   1  -4  13    3.76   15.67   0
   1  -4  13    4.47   10.51   0
  -1  -4 -13   -3.85    6.40   0
  -1   4 -13   14.24   13.70   0
  -2  -4 -13   91.24   12.18   0
   2  -4  13   78.99   16.25   0
  -2   4 -13   79.10   18.71   0
   3  -4  13   30.18   11.80   0
  -3  -4 -13   22.27    9.47   0
  -3   4 -13   51.25   16.50   0
   3   4  13   32.67    9.14   0
   3   4  13   31.25    7.58   0
  -4  -4 -13  212.71   23.11   0
   4  -4  13  245.46   26.85   0
   4   4  13  177.99   21.27   0
  -4   4 -13  236.29   32.75   0
  -5  -4 -13  309.93   29.10   0
   5  -4  13  273.32   31.06   0
   5   4  13  248.10   27.31   0
  -5   4 -13  283.89   36.81   0
  -6  -4 -13   83.48   17.70   0
   6  -4  13  112.23   21.03   0
  -6   4 -13   60.73   21.59   0
   6   4  13   71.82   16.82   0
  -7  -4 -13  -12.50   14.69   0
   7  -4  13    9.37   15.88   0
  -7   4 -13   -7.79   21.92   0
   7   4  13    2.10   16.20   0
   8  -4  13   12.06   19.83   0
  -8  -4 -13  -32.97   17.24   0
  -8   4 -13   56.05   27.13   0
   8   4  13   17.45   20.27   0
   9  -4  13   -9.58   25.37   0
  -9  -4 -13  -19.57   23.43   0
   9   4  13   17.84   24.77   0
  -9   4 -13   -8.72   28.72   0
  -9  -5  13   52.51   43.11   0
   9  -5 -13   79.93   27.41   0
  -9  -5  13  138.88   33.90   0
   9   5 -13   51.27   40.49   0
  -8  -5  13  -30.77   34.66   0
   8  -5 -13   64.34   21.40   0
  -8  -5  13   24.53   29.35   0
   8   5 -13   51.61   33.93   0
   7  -5 -13   87.32   19.82   0
  -7  -5  13  117.80   31.04   0
  -7  -5  13  192.32   31.54   0
   7   5 -13  120.22   34.73   0
  -6  -5  13   71.15   22.89   0
   6  -5 -13   70.60   15.37   0
  -6  -5  13   54.09   25.26   0
   6   5 -13   79.27   26.65   0
  -5  -5  13   94.80   24.27   0
   5  -5 -13   44.81   12.47   0
   5  -5 -13   55.39   14.64   0
  -5  -5  13   83.66   24.49   0
   5   5 -13   44.91   23.36   0
   5   5 -13   66.46   23.41   0
   4  -5 -13   27.80   10.66   0
  -4  -5  13   31.03   18.31   0
   4  -5 -13   39.70   11.55   0
  -4  -5  13   27.53   20.09   0
   4   5 -13   49.04   20.95   0
  -3  -5  13  143.70   25.72   0
   3  -5 -13  120.41   17.65   0
  -3  -5  13  131.99   26.38   0
   3  -5 -13  136.51   16.70   0
   3   5 -13  165.95   26.68   0
  -2  -5  13   21.73   13.78   0
  -2  -5  13    1.81   16.06   0
   2  -5 -13    0.08    6.42   0
   2   5 -13    0.32   14.82   0
  -1  -5  13   26.58   15.81   0
  -1  -5  13   35.44   13.55   0
   1  -5 -13   24.91    6.81   0
   1   5 -13   33.59   16.65   0
   0  -5 -13   -5.65    6.04   0
   0  -5  13  -11.50   12.37   0
   0  -5  13   37.07   17.26   0
   0   5 -13    7.55   16.09   0
   1  -5  13   54.72   18.59   0
  -1  -5 -13   48.13    9.14   0
   1  -5  13   45.95   14.70   0
  -1   5 -13   35.98   17.36   0
   2  -5  13   18.92   13.96   0
  -2  -5 -13    4.92    7.89   0
  -2   5 -13   33.97   17.42   0
  -3  -5 -13   70.88   12.43   0
   3  -5  13   75.23   16.72   0
  -3   5 -13   78.19   20.25   0
   4  -5  13   75.96   16.76   0
  -4  -5 -13   37.96   12.53   0
  -4   5 -13   32.57   18.36   0
   4   5  13   51.87    9.28   0
  -5  -5 -13   63.25   14.97   0
   5  -5  13   45.86   17.02   0
   5   5  13   56.72   12.95   0
  -5   5 -13    9.07   19.31   0
   6  -5  13   35.74   18.53   0
  -6  -5 -13   34.60   15.84   0
  -6   5 -13   51.81   22.59   0
   6   5  13   40.90   14.87   0
  -7  -5 -13  223.67   27.41   0
   7  -5  13  219.03   30.24   0
  -7   5 -13  139.87   30.51   0
   7   5  13  166.85   24.60   0
  -8  -5 -13   21.81   22.34   0
   8  -5  13   55.62   24.44   0
  -8   5 -13   30.88   26.92   0
   8   5  13   25.25   21.77   0
  -9  -5 -13   20.83   25.60   0
   9  -5  13   21.60   30.07   0
   9   5  13  100.19   28.10   0
  -9   5 -13   48.80   32.88   0
  -8  -6  13   30.38   40.39   0
  -8  -6  13  159.31   38.07   0
   8  -6 -13   63.78   23.95   0
   8   6 -13   52.03   43.48   0
  -7  -6  13   -2.75   28.98   0
  -7  -6  13   44.01   31.59   0
   7  -6 -13   42.15   18.21   0
   7   6 -13   53.83   34.36   0
  -6  -6  13   40.51   27.13   0
   6  -6 -13   41.96   15.09   0
  -6  -6  13   36.11   26.84   0
   6   6 -13   44.13   28.70   0
  -5  -6  13   14.51   22.58   0
  -5  -6  13   37.61   24.91   0
   5  -6 -13    7.55   11.13   0
   4  -6 -13    3.13    9.18   0
   4  -6 -13   -7.67    9.84   0
  -4  -6  13   27.57   21.01   0
  -4  -6  13  -28.49   18.56   0
   4   6 -13  -22.86   21.01   0
  -3  -6  13  -13.18   16.61   0
   3  -6 -13   13.42    8.34   0
  -3  -6  13   -4.00   18.65   0
   3  -6 -13   11.80    8.94   0
   3   6 -13    0.61   18.51   0
   2  -6 -13  107.45   12.65   0
  -2  -6  13  105.33   26.00   0
  -2  -6  13   90.92   19.84   0
   2   6 -13  115.18   24.98   0
  -1  -6  13   -0.76   15.82   0
   1  -6 -13    2.33    5.74   0
  -1  -6  13    8.14   19.06   0
   1   6 -13    9.74   18.61   0
   0  -6  13   -1.97   13.47   0
   0  -6 -13    7.37    6.42   0
   0  -6  13    6.89   16.54   0
   0   6 -13  -18.19   17.60   0
   1  -6  13   49.70   15.87   0
   1  -6  13   56.58   21.86   0
  -1  -6 -13   42.63    9.49   0
  -1   6 -13   20.91   18.59   0
  -2  -6 -13   78.74   12.65   0
   2  -6  13   46.85   17.24   0
   2  -6  13   89.91   25.63   0
  -2   6 -13   77.23   20.98   0
  -3  -6 -13   18.43   11.20   0
   3  -6  13   13.57   14.18   0
  -3   6 -13   30.26   18.83   0
   4  -6  13   18.13   15.73   0
  -4  -6 -13   -3.10   11.66   0
  -4   6 -13  -17.81   18.10   0
   5  -6  13  113.84   23.31   0
  -5  -6 -13   68.53   16.63   0
  -5   6 -13   65.90   23.39   0
   6  -6  13    5.44   18.96   0
  -6  -6 -13  -21.89   15.80   0
  -6   6 -13   44.89   22.96   0
   6   6  13   -6.08   15.15   0
   7  -6  13   12.31   22.71   0
  -7  -6 -13   19.01   20.95   0
   7   6  13    0.22   18.95   0
  -7   6 -13   56.47   25.10   0
   8  -6  13   50.65   26.56   0
  -8  -6 -13   76.48   27.05   0
   8   6  13   95.31   25.56   0
  -8   6 -13   63.96   30.17   0
  -7  -7  13   12.36   39.11   0
  -7  -7  13   56.40   37.27   0
   7  -7 -13   66.58   21.49   0
   7   7 -13   43.68   40.30   0
  -6  -7  13   76.69   34.53   0
  -6  -7  13   86.53   31.42   0
   6  -7 -13  134.27   19.77   0
  -5  -7  13   31.52   25.69   0
  -5  -7  13  -25.72   27.31   0
   5  -7 -13   12.50   12.24   0
   4  -7 -13   59.30   11.58   0
  -4  -7  13   26.44   25.47   0
   4  -7 -13   50.36   11.53   0
  -4  -7  13   37.61   25.54   0
  -3  -7  13   36.35   22.54   0
  -3  -7  13    4.26   24.79   0
   3   7 -13   96.00   25.63   0
  -2  -7  13   -3.13   20.51   0
  -2  -7  13    8.68   20.90   0
   2  -7 -13    1.41    6.04   0
   2   7 -13  -28.39   19.72   0
  -1  -7  13  -13.46   16.40   0
   1  -7 -13   -6.40    5.95   0
  -1  -7  13   -6.46   21.04   0
   1   7 -13   22.29   20.87   0
   0  -7  13   82.02   26.92   0
   0  -7 -13   58.20    9.74   0
   0  -7  13   31.38   18.67   0
   0   7 -13   72.34   22.83   0
  -1  -7 -13   60.29   11.19   0
   1  -7  13   93.42   26.77   0
   1  -7  13   56.62   19.52   0
  -1   7 -13   83.03   22.92   0
   2  -7  13   61.14   21.09   0
  -2  -7 -13   14.46   10.98   0
   2  -7  13    6.08   22.76   0
  -2   7 -13   49.08   21.05   0
  -3  -7 -13   13.43   12.43   0
   3  -7  13  -21.69   16.74   0
  -3   7 -13  -43.00   19.12   0
   4  -7  13  -21.42   17.17   0
  -4  -7 -13  -17.20   13.51   0
  -4   7 -13   -0.12   21.15   0
   5  -7  13  -33.57   20.79   0
  -5  -7 -13  -11.00   15.38   0
  -5   7 -13   22.95   23.47   0
  -6  -7 -13   24.12   20.02   0
   6  -7  13  -15.58   22.83   0
  -6   7 -13    1.28   24.08   0
   7  -7  13   99.37   29.70   0
  -7  -7 -13   55.89   25.41   0
  -7   7 -13  -20.20   26.57   0
   7   7  13   55.05   19.70   0
  -6  -8  13   14.94   37.22   0
  -6  -8  13   19.87   36.91   0
   6  -8 -13   33.33   18.24   0
  -5  -8  13   27.31   32.70   0
  -5  -8  13   29.18   29.73   0
  -4  -8  13   -6.75   25.50   0
  -4  -8  13   26.08   29.33   0
  -3  -8  13    6.21   23.94   0
  -3  -8  13   -4.25   26.17   0
  -2  -8  13    5.48   26.09   0
  -2  -8  13   -1.14   22.65   0
   2   8 -13   38.48   24.42   0
  -1  -8  13  -13.48   19.91   0
  -1  -8  13   15.99   25.29   0
   1  -8 -13   -8.64    7.63   0
   1   8 -13   -1.07   22.88   0
   0  -8  13   13.70   22.80   0
   0  -8 -13   21.84    9.90   0
   0  -8  13   46.46   27.62   0
   0   8 -13   45.27   23.64   0
   1  -8  13   52.36   26.79   0
   1  -8  13   12.63   25.48   0
  -1  -8 -13   46.47   11.97   0
  -1   8 -13  -11.70   22.22   0
   2  -8  13   69.00   31.65   0
  -2  -8 -13   75.40   15.44   0
   2  -8  13   98.05   26.54   0
  -2   8 -13   67.15   24.31   0
  -3  -8 -13  -10.00   14.41   0
   3  -8  13   38.87   30.72   0
   3  -8  13   -7.62   22.32   0
  -3   8 -13   45.33   24.89   0
  -4  -8 -13   -3.91   17.35   0
   4  -8  13   17.54   25.09   0
  -4   8 -13   30.27   24.28   0
  -5  -8 -13   -0.17   19.97   0
   5  -8  13    1.72   23.55   0
  -5   8 -13    8.67   25.28   0
  -6  -8 -13   98.45   25.67   0
   6  -8  13   45.28   29.82   0
  -6   8 -13   84.25   29.63   0
  -4  -9  13  -43.99   31.29   0
  -4  -9  13   54.45   33.76   0
  -3  -9  13   25.51   34.53   0
  -3  -9  13    4.41   29.52   0
  -2  -9  13   59.34   32.14   0
  -2  -9  13   52.14   32.81   0
  -1  -9  13   13.72   28.90   0
  -1  -9  13    9.89   32.62   0
   1  -9 -13   36.36   10.50   0
   1   9 -13   54.14   27.97   0
   0  -9  13  -21.70   26.35   0
   0  -9 -13   28.26   12.41   0
   0  -9  13   13.67   29.88   0
   0   9 -13   35.29   26.52   0
  -1  -9 -13   18.39   14.70   0
   1  -9  13   54.98   35.48   0
   1  -9  13  -53.98   27.01   0
  -1   9 -13  -11.56   25.18   0
   2  -9  13   40.53   34.65   0
  -2  -9 -13   -1.57   16.34   0
   2  -9  13  -10.60   28.85   0
  -2   9 -13   14.45   26.80   0
   3  -9  13  -35.54   29.96   0
   3  -9  13   -4.14   38.08   0
  -3  -9 -13   -9.15   18.39   0
  -3   9 -13   -2.53   26.46   0
   4  -9  13   43.53   41.35   0
   4  -9  13   60.97   28.61   0
  -4  -9 -13   68.97   23.40   0
  -4   9 -13   52.22   29.37   0
 -10   0  14   34.15   26.58   0
  10   0 -14   21.59   30.40   0
 -10   0  14  -11.28   17.81   0
  -9   0  14  -11.42   21.38   0
  -9   0  14   10.54   14.63   0
   9   0 -14    1.51   25.19   0
  -8   0  14   66.86   19.13   0
   8   0 -14   -0.32   20.99   0
  -8   0  14    3.40   13.42   0
   7   0 -14  -25.77   16.39   0
  -7   0  14   -8.72   14.04   0
  -7   0  14   21.29   11.84   0
  -6   0  14  281.97   26.88   0
[truncated: 154,691 more chars]
