# Supplementary material for: (E,E)-3-Methyl-2,5-bis­(4-methyl­benzyl­idene)cyclo­penta­none: synthesis, characterization, Hirshfeld surface analysis and anti­bacterial activity
Source: Acta Crystallogr E Crystallogr Commun. 2019 Mar 26;75(Pt 4):506–11. doi: 10.1107/S2056989019003827 (PMC6509686; doi:10.1107/S2056989019003827)
Supplement: Supplementary file 2 [file e-75-00506-Isup2.hkl]

data_I                                                                          
_shelx_title ' import_a.res in P2(1)/n'                                         
_shelx_refln_list_code          4                                               
_shelx_F_calc_maximum      114.14                                               
_exptl_crystal_F_000       648.00                                               
_reflns_d_resolution_high  0.7700                                               
                                                                                
loop_                                                                           
 _space_group_symop_operation_xyz                                               
 'x, y, z'                                                                      
 '-x+1/2, y+1/2, -z+1/2'                                                        
 '-x, -y, -z'                                                                   
 'x-1/2, -y-1/2, z-1/2'                                                         
                                                                                
_cell_length_a     9.8037                                                       
_cell_length_b     8.9815                                                       
_cell_length_c    18.8946                                                       
_cell_angle_alpha  90.000                                                       
_cell_angle_beta   90.985                                                       
_cell_angle_gamma  90.000                                                       
                                                                                
_shelx_F_squared_multiplier     1.000                                           
                                                                                
loop_                                                                           
 _refln_index_h                                                                 
 _refln_index_k                                                                 
 _refln_index_l                                                                 
 _refln_F_squared_calc                                                          
 _refln_F_squared_meas                                                          
 _refln_F_squared_sigma                                                         
 _refln_observed_status                                                         
   2   0   0        157.44        174.12        10.32 o                         
   4   0   0       3229.52       4141.22       203.50 o                         
   6   0   0        107.54        117.25        13.47 o                         
   8   0   0        426.00        464.20        28.87 o                         
  10   0   0        695.34        679.60        41.79 o                         
  12   0   0         44.22         16.81        18.90 o                         
   1   1   0        821.18        708.04        25.20 o                         
   4   1   0        766.37        864.54        31.27 o                         
   5   1   0        710.66        915.94        33.34 o                         
   6   1   0        245.31        264.08        15.38 o                         
   7   1   0         41.55         50.41         5.91 o                         
   8   1   0        772.40        865.82        33.54 o                         
   9   1   0          6.05          5.36         6.99 o                         
  10   1   0        141.16        127.38        11.39 o                         
  11   1   0          1.56         -2.61        14.48 o                         
  12   1   0         19.18          4.08        14.07 o                         
   1   2   0      13027.91      11053.86       539.22 o                         
   2   2   0       8555.43       7961.70       274.19 o                         
   3   2   0        656.51        658.15        24.19 o                         
   4   2   0       3586.83       4207.62       146.23 o                         
   5   2   0        843.65        866.48        31.86 o                         
   6   2   0       2601.37       2983.32       104.69 o                         
   7   2   0         28.26         27.03         5.39 o                         
   8   2   0       1309.75       1318.99        48.87 o                         
   9   2   0        224.22        242.85        15.04 o                         
  10   2   0        121.18        117.74        11.20 o                         
  11   2   0        179.57        192.81        15.47 o                         
  12   2   0        100.74         85.80        14.95 o                         
   1   3   0        820.42        728.13        30.27 o                         
   2   3   0       1414.79       1435.30        50.49 o                         
   3   3   0        365.68        344.83        15.79 o                         
   4   3   0       3479.34       3890.19       135.12 o                         
   5   3   0          2.20         14.99         3.50 o                         
   6   3   0        132.06        335.74        17.12 o                         
   7   3   0         96.30        114.73         8.71 o                         
   8   3   0        396.81        360.29        19.04 o                         
   9   3   0        902.02        914.13        36.38 o                         
  10   3   0         47.53         31.15         9.86 o                         
  11   3   0        302.83        240.34        19.35 o                         
  12   3   0        234.53        207.44        15.89 o                         
   0   4   0       2912.00       2843.79       198.35 o                         
   1   4   0          9.96         16.90         3.43 o                         
   2   4   0       1443.03       1371.83        56.30 o                         
   3   4   0        270.72        275.25        15.26 o                         
   4   4   0       1949.12       1916.34        86.09 o                         
   5   4   0        320.11        357.02        14.99 o                         
   6   4   0          0.03         10.87         4.34 o                         
   7   4   0        433.67        426.28        20.86 o                         
   8   4   0         98.51        140.29        10.53 o                         
   9   4   0         93.89        103.37        10.01 o                         
  10   4   0        239.88        213.68        13.33 o                         
  11   4   0        332.59        248.10        16.92 o                         
   1   5   0         97.16         97.96         7.57 o                         
   2   5   0        223.78        309.74        15.56 o                         
   3   5   0         77.97         92.57         7.88 o                         
   4   5   0        381.37        409.42        19.77 o                         
   5   5   0         14.96         30.11        13.52 o                         
   6   5   0        695.13        595.14        29.65 o                         
   7   5   0        201.69        202.40        12.11 o                         
   8   5   0          0.88         -3.96         6.31 o                         
   9   5   0         26.76         25.57         7.68 o                         
  10   5   0        108.71        106.89        10.10 o                         
  11   5   0          0.54        -10.06        11.01 o                         
   0   6   0        411.21        512.22        28.85 o                         
   1   6   0        139.71        141.23        11.42 o                         
   2   6   0        460.40        480.29        22.79 o                         
   3   6   0         38.42        102.89        10.16 o                         
   4   6   0        142.04        131.02         9.21 o                         
   5   6   0        563.96        591.14        24.71 o                         
   6   6   0          6.23         27.39         7.78 o                         
   7   6   0          0.54         -7.21         7.21 o                         
   8   6   0        240.06        215.98        16.03 o                         
   9   6   0        306.46        287.66        25.43 o                         
  10   6   0        184.44        151.65        17.48 o                         
   1   7   0        464.31        441.62        22.08 o                         
   2   7   0         79.04         78.86         8.99 o                         
   3   7   0         28.15         15.84         6.74 o                         
   4   7   0         14.17         12.11        11.58 o                         
   5   7   0         72.41         82.64         8.67 o                         
   6   7   0          5.95         -1.87         7.14 o                         
   7   7   0         45.66         38.12        11.42 o                         
   8   7   0        257.95        295.65        35.97 o                         
   9   7   0        112.06        110.47        32.58 o                         
  10   7   0          7.15         19.88        26.61 o                         
   0   8   0          9.88         27.74         9.65 o                         
   1   8   0          0.98          0.96         6.39 o                         
   2   8   0         81.65        103.94        11.29 o                         
   3   8   0          1.77         12.82         7.90 o                         
   4   8   0         69.14         78.23        10.78 o                         
   5   8   0         26.38         34.67         9.91 o                         
   6   8   0        168.50        171.69        13.36 o                         
   7   8   0         82.15         77.60        12.16 o                         
   8   8   0         20.22         11.82        12.65 o                         
   9   8   0          7.48          1.19        15.89 o                         
   1   9   0         12.19         10.35         8.35 o                         
   2   9   0          9.71         16.28         8.69 o                         
   3   9   0        107.56        122.62        19.87 o                         
   4   9   0         33.55         40.36        11.83 o                         
   5   9   0         61.09         73.64        13.20 o                         
   6   9   0         38.58          6.96        12.83 o                         
   7   9   0          3.54         16.65        19.25 o                         
   8   9   0         36.42         76.58        27.75 o                         
   0  10   0        134.03        147.85        30.44 o                         
   1  10   0         24.57         29.21        13.00 o                         
   2  10   0          2.50         -4.60        12.58 o                         
   3  10   0          1.36          9.67        12.61 o                         
   4  10   0          6.82         -3.67        13.85 o                         
   5  10   0         10.96         -3.22        17.38 o                         
   6  10   0         17.56        -14.13        17.07 o                         
   1  11   0          7.09          5.62        14.45 o                         
   2  11   0         78.31         50.83        16.35 o                         
   3  11   0         13.34         42.46        15.84 o                         
   4  11   0          0.02         44.01        28.09 o                         
 -11   0   1         76.87         63.11        36.31 o                         
  -9   0   1         24.33         31.41        10.66 o                         
  -7   0   1        522.21        612.94        34.70 o                         
  -5   0   1       2300.88       2998.86       148.28 o                         
  -3   0   1       9614.75      10688.93       521.06 o                         
   3   0   1        902.24        943.58        47.51 o                         
   5   0   1        176.39        195.34        13.30 o                         
   7   0   1        457.04        640.81        35.79 o                         
   9   0   1        402.32        454.30        49.79 o                         
  11   0   1         69.92         59.09        16.28 o                         
 -12   1   1         27.73         12.23        11.47 o                         
 -11   1   1         32.02         31.58         9.43 o                         
 -10   1   1        118.78        108.58        11.54 o                         
  -9   1   1         32.28         34.39         7.64 o                         
  -8   1   1         49.91         62.14         7.25 o                         
  -7   1   1       2159.63       2514.85       102.44 o                         
  -6   1   1        197.01        193.19        10.00 o                         
  -5   1   1          4.77          9.21         3.32 o                         
  -4   1   1        510.38        648.51        23.87 o                         
  -3   1   1       5440.49       5861.42       202.45 o                         
  -2   1   1        239.75        230.33        21.79 o                         
  -1   1   1       4807.46       4394.96       174.82 o                         
   1   1   1       2017.80       1910.67        66.27 o                         
   2   1   1       4885.35       5235.30       180.80 o                         
   3   1   1        677.89        836.71        29.97 o                         
   4   1   1         82.56         85.73         6.48 o                         
   5   1   1        999.08       1059.40        38.37 o                         
   6   1   1        614.86        667.80        25.57 o                         
   7   1   1        220.30        204.45        12.49 o                         
   8   1   1        373.36        418.28        19.01 o                         
   9   1   1         80.94         93.19        11.59 o                         
  10   1   1         70.93         67.09        11.62 o                         
  11   1   1         88.17         91.47        12.92 o                         
  12   1   1         60.59         69.33        15.17 o                         
 -12   2   1         11.99         -1.57        16.06 o                         
 -11   2   1        183.91        160.86        12.32 o                         
 -10   2   1         13.08         27.54         9.67 o                         
  -9   2   1        288.56        272.76        15.87 o                         
  -8   2   1         54.93         56.99         9.51 o                         
  -7   2   1         73.82         89.45         8.82 o                         
  -6   2   1        273.91        295.13        13.30 o                         
  -5   2   1       3813.40       4190.84       145.92 o                         
  -4   2   1        265.75        297.42        14.26 o                         
  -3   2   1       2168.16       2378.87        83.36 o                         
  -2   2   1       8828.97       7925.94       315.08 o                         
  -1   2   1      12103.38      10311.31       355.21 o                         
   0   2   1        124.28        103.93         7.01 o                         
   1   2   1       3280.66       2811.66        97.45 o                         
   2   2   1       3554.77       3383.09       117.12 o                         
   3   2   1        597.39        685.41        24.91 o                         
   4   2   1        229.21        259.05        11.04 o                         
   5   2   1       3320.81       3779.33       131.89 o                         
   6   2   1          0.98          2.90         3.95 o                         
   7   2   1         73.52         66.62         6.54 o                         
   8   2   1        285.59        293.03        15.30 o                         
   9   2   1          1.84         12.69         7.36 o                         
  10   2   1        173.84        164.94        12.84 o                         
  11   2   1         81.85         65.85        12.37 o                         
  12   2   1        113.64        113.61        16.50 o                         
 -12   3   1        108.95         75.88        13.57 o                         
 -11   3   1        192.44        161.17        12.69 o                         
 -10   3   1          4.31         -0.64         7.87 o                         
  -9   3   1         13.64         15.69         7.40 o                         
  -8   3   1        643.94        619.99        25.56 o                         
  -7   3   1        704.66        780.48        30.00 o                         
  -6   3   1        402.89        447.95        23.74 o                         
  -5   3   1       1473.05       1592.72        56.70 o                         
  -4   3   1       2225.63       2219.54        90.93 o                         
  -3   3   1        351.39        362.70        15.15 o                         
  -2   3   1       1832.59       1787.01        62.76 o                         
  -1   3   1       1343.55       1423.59        50.15 o                         
   0   3   1       1340.60       1243.41        88.00 o                         
   1   3   1       1225.90       1018.85        36.06 o                         
   2   3   1        745.19        682.12        24.74 o                         
   3   3   1        453.26        531.25        19.91 o                         
   4   3   1       1429.10       1563.12        55.49 o                         
   5   3   1        751.24        696.90        38.83 o                         
   6   3   1        174.20        185.57        10.29 o                         
   7   3   1        304.33        303.32        14.74 o                         
   8   3   1         47.70         62.79         7.51 o                         
   9   3   1         54.36         65.91         8.80 o                         
  10   3   1          0.58          3.30         9.02 o                         
  11   3   1         42.23         36.77        15.26 o                         
  12   3   1         65.18         78.99        16.29 o                         
 -11   4   1         11.69          2.26        10.02 o                         
 -10   4   1        115.38        124.56        12.52 o                         
  -9   4   1         27.18         34.90         7.47 o                         
  -8   4   1        153.63        158.26        12.29 o                         
  -7   4   1        225.72        218.19        12.46 o                         
  -6   4   1          7.30         15.08         4.23 o                         
  -5   4   1         11.43         30.27         3.97 o                         
  -4   4   1        161.91        216.87        15.66 o                         
  -3   4   1       8363.46       8482.96       293.58 o                         
  -2   4   1         87.93         65.91         5.42 o                         
  -1   4   1        825.23        806.56        33.95 o                         
   0   4   1         29.42         31.22         4.64 o                         
   1   4   1          8.60         16.31         5.01 o                         
   2   4   1          3.86          6.49         3.22 o                         
   3   4   1         28.98         26.19         3.50 o                         
   4   4   1         75.68         66.58         5.30 o                         
   5   4   1        557.43        512.07        21.84 o                         
   6   4   1        641.05        666.63        36.23 o                         
   7   4   1        489.06        476.02        20.56 o                         
   8   4   1        308.27        257.33        14.82 o                         
   9   4   1        227.94        200.64        14.08 o                         
  10   4   1         41.71         37.93        10.40 o                         
  11   4   1          0.86         26.00        23.07 o                         
 -11   5   1         87.18         99.63        11.66 o                         
 -10   5   1         20.41         10.51         8.26 o                         
  -9   5   1         63.64         52.61         7.10 o                         
  -8   5   1        204.41        199.51        10.34 o                         
  -7   5   1          0.91         10.11         6.36 o                         
  -6   5   1        488.18        503.31        22.02 o                         
  -5   5   1        377.33        421.24        18.55 o                         
  -4   5   1         17.96         30.24         4.67 o                         
  -3   5   1        271.24        248.77        11.82 o                         
  -2   5   1        793.77        831.19        35.79 o                         
  -1   5   1       1371.77       1419.57        58.70 o                         
   0   5   1       1286.29       1403.82        50.11 o                         
   1   5   1        110.46        124.75        11.85 o                         
   2   5   1        802.96        774.49        40.84 o                         
   3   5   1         18.05         23.71         3.53 o                         
   4   5   1        110.20        114.71         8.08 o                         
   5   5   1         43.60         36.13         5.44 o                         
   6   5   1          0.41          7.34         7.19 o                         
   7   5   1        330.27        271.42        23.74 o                         
   8   5   1        132.08        125.76        10.39 o                         
   9   5   1        103.06         70.75         9.99 o                         
  10   5   1         12.33          8.89        10.61 o                         
  11   5   1         61.93         38.09        11.88 o                         
 -10   6   1         61.88         85.38        15.58 o                         
  -9   6   1         83.97         69.68        15.76 o                         
  -8   6   1         73.02         77.81        11.17 o                         
  -7   6   1         14.63          4.49         7.28 o                         
  -6   6   1         94.57         87.96        13.39 o                         
  -5   6   1        156.19        164.29        10.97 o                         
  -4   6   1        227.42        206.06        11.91 o                         
  -3   6   1         83.32         76.48         7.82 o                         
  -2   6   1        117.90        138.39        10.52 o                         
  -1   6   1         22.30         28.36         6.23 o                         
   0   6   1        542.27        543.59        21.47 o                         
   1   6   1         98.95        112.36         9.20 o                         
   2   6   1        660.86        741.79        32.89 o                         
   3   6   1         14.05         22.92         7.22 o                         
   4   6   1         16.01          7.92         8.20 o                         
   5   6   1        521.36        468.09        23.42 o                         
   6   6   1        113.12        117.64        11.35 o                         
   7   6   1        161.36        153.71        13.62 o                         
   8   6   1          2.28          6.44         6.85 o                         
   9   6   1          1.43         -1.52         7.40 o                         
  10   6   1         45.96         34.74         9.44 o                         
 -10   7   1          3.48         39.57        28.66 o                         
  -9   7   1         48.15         56.54        13.75 o                         
  -8   7   1          7.21         15.76        13.59 o                         
  -7   7   1         32.58         25.66         8.96 o                         
  -6   7   1          1.69         -2.08         7.29 o                         
  -5   7   1         10.57          9.90         6.58 o                         
  -4   7   1         72.26         86.34         9.54 o                         
  -3   7   1        122.88        137.53        11.61 o                         
  -2   7   1         38.95         41.98         7.41 o                         
  -1   7   1         13.24         19.39         6.11 o                         
   0   7   1        146.53        142.65        10.14 o                         
   1   7   1          0.00          8.87         5.82 o                         
   2   7   1        189.18        184.09        13.63 o                         
   3   7   1         51.31         58.19         8.24 o                         
   4   7   1         25.45         30.08        10.21 o                         
   5   7   1        127.18        140.50        11.07 o                         
   6   7   1         18.53         18.38         8.58 o                         
   7   7   1        101.30         88.96        10.60 o                         
   8   7   1         90.35         69.56        11.82 o                         
   9   7   1        221.13        208.73        28.08 o                         
  10   7   1         11.69         27.56        17.05 o                         
  -9   8   1         30.69         34.14        16.32 o                         
  -8   8   1         13.69         35.98        13.49 o                         
  -7   8   1          0.06         39.70        11.08 o                         
  -6   8   1         38.38         43.89         9.87 o                         
  -5   8   1         42.94         42.77         9.84 o                         
  -4   8   1        116.36        104.22        11.60 o                         
  -3   8   1          0.18          4.28         9.22 o                         
  -2   8   1         40.28         41.48         9.07 o                         
  -1   8   1        249.17        218.71        13.89 o                         
   0   8   1         52.49         52.99         7.63 o                         
   1   8   1          1.19         -5.91         6.43 o                         
   2   8   1          0.09          0.99         7.58 o                         
   3   8   1         12.34         15.63         8.13 o                         
   4   8   1         41.10         39.81         9.41 o                         
   5   8   1        173.36        192.51        16.52 o                         
   6   8   1          0.00         -1.94        10.23 o                         
   7   8   1        195.20        192.17        16.25 o                         
   8   8   1          3.37          0.54        12.85 o                         
   9   8   1         15.38         23.37        15.52 o                         
  -8   9   1          0.04        -13.81        15.41 o                         
  -7   9   1          5.13         -8.91        14.74 o                         
  -6   9   1          1.71          7.42        20.25 o                         
  -5   9   1          1.45          2.84        18.74 o                         
  -4   9   1          7.21          5.31        10.49 o                         
  -3   9   1        131.55        154.42        15.36 o                         
  -2   9   1         12.58         17.98         8.98 o                         
  -1   9   1         29.13         34.25        11.28 o                         
   0   9   1          0.96          7.15        11.00 o                         
   1   9   1         24.78         23.12         9.06 o                         
   2   9   1         22.97         16.17         9.29 o                         
   3   9   1        241.78        221.26        18.25 o                         
   4   9   1         13.33          2.48        10.55 o                         
   5   9   1         39.46         39.20        14.58 o                         
   6   9   1         31.10         49.59        19.48 o                         
   7   9   1          0.55          8.96        25.73 o                         
   8   9   1         12.59         36.60        22.68 o                         
  -6  10   1          0.00         -3.75        24.62 o                         
  -5  10   1         23.57         53.16        24.36 o                         
  -4  10   1          3.22          6.05        15.31 o                         
  -3  10   1          0.04         -7.34        13.07 o                         
  -2  10   1          0.89         -4.13        10.87 o                         
  -1  10   1          3.61         17.83        10.94 o                         
   0  10   1        172.45        198.19        15.62 o                         
   1  10   1         21.13         30.99        10.94 o                         
   2  10   1         45.27         70.35        20.60 o                         
   3  10   1          9.60         24.85        13.94 o                         
   4  10   1          0.59          0.94        13.89 o                         
   5  10   1         10.03         10.21        15.74 o                         
   6  10   1          7.49         15.78        17.58 o                         
  -4  11   1         29.24         84.22        21.18 o                         
  -3  11   1          8.32          4.58        17.30 o                         
  -2  11   1          6.18         40.96        14.98 o                         
  -1  11   1         18.45         32.62        14.44 o                         
   0  11   1          0.67         25.48        15.23 o                         
   1  11   1         27.78         67.89        15.34 o                         
   2  11   1         10.53         26.71        15.07 o                         
   3  11   1         10.94         21.48        15.94 o                         
   4  11   1         56.91        119.76        21.23 o                         
 -12   0   2        104.45        114.16        18.15 o                         
 -10   0   2         82.11         70.99        12.18 o                         
  -8   0   2         98.20        108.83        12.21 o                         
  -6   0   2        495.23        575.96        47.64 o                         
  -4   0   2       1413.57       1466.04       106.22 o                         
  -2   0   2       3397.86       3575.25       162.73 o                         
   2   0   2        623.74        859.49        43.18 o                         
   4   0   2        177.63        161.64        11.05 o                         
   6   0   2          0.07         -0.22         5.30 o                         
   8   0   2         93.32        119.21        15.72 o                         
  10   0   2        107.64        105.33        16.06 o                         
  12   0   2          0.91        -18.70        18.70 o                         
 -12   1   2         39.92         50.35        17.38 o                         
 -11   1   2         31.62         15.51         9.40 o                         
 -10   1   2         57.03         64.38         8.56 o                         
  -9   1   2        117.06        115.25         9.06 o                         
  -8   1   2          1.73          4.96         5.73 o                         
  -7   1   2        624.42        669.72        38.73 o                         
  -6   1   2        313.09        335.60        14.46 o                         
  -5   1   2        105.47        138.17         7.70 o                         
  -4   1   2          1.98          1.35         2.45 o                         
  -3   1   2        851.01        903.18        26.34 o                         
  -2   1   2       2108.18       1955.84        80.80 o                         
  -1   1   2       4493.24       3754.93       130.08 o                         
   0   1   2        165.35        141.35         8.18 o                         
   1   1   2        299.00        321.55        11.85 o                         
   2   1   2       2550.21       2889.42       100.26 o                         
   3   1   2        258.06        271.37        10.83 o                         
   4   1   2          1.09          2.89         2.52 o                         
   5   1   2          3.17          2.52         3.41 o                         
   6   1   2        392.60        428.37        17.69 o                         
   7   1   2          2.15          1.70         4.67 o                         
   8   1   2         12.31         14.38         7.08 o                         
   9   1   2         80.28         98.76        14.24 o                         
  10   1   2        359.26        382.86        21.18 o                         
  11   1   2          0.07        -11.10        15.16 o                         
  12   1   2        122.96        110.01        15.32 o                         
 -12   2   2          0.07        -13.53        13.53 o                         
 -11   2   2         16.36         25.80        11.72 o                         
 -10   2   2        712.95        659.97        24.32 o                         
  -9   2   2          3.65          5.22         6.16 o                         
  -8   2   2          0.83          5.32         5.11 o                         
  -7   2   2         52.27         65.35         8.14 o                         
  -6   2   2        153.66        150.02         8.88 o                         
  -5   2   2        277.05        366.39        14.94 o                         
  -4   2   2       2275.56       2534.41        78.99 o                         
  -3   2   2         45.45         59.55         3.11 o                         
  -2   2   2       2140.90       1982.63        83.78 o                         
  -1   2   2        858.07        688.57        25.04 o                         
   0   2   2        327.91        261.93        14.63 o                         
   1   2   2        880.04        849.58        30.04 o                         
   2   2   2        455.96        431.28        16.54 o                         
   3   2   2       1384.82       1484.59        52.36 o                         
   4   2   2        342.96        352.72        14.18 o                         
   5   2   2          0.65          5.92         3.56 o                         
   6   2   2        448.50        465.97        18.99 o                         
   7   2   2         21.42         26.07         5.65 o                         
   8   2   2        205.73        212.37        14.25 o                         
   9   2   2          3.78          6.95         7.27 o                         
  10   2   2        106.36        133.61        15.42 o                         
  11   2   2          3.58         -0.26        11.05 o                         
  12   2   2         79.22         80.16        15.52 o                         
 -12   3   2         41.67          7.28        12.64 o                         
 -11   3   2         54.22         46.28        10.67 o                         
 -10   3   2        115.72        116.43         9.69 o                         
  -9   3   2         54.44         52.04         7.55 o                         
  -8   3   2        105.30        113.29         7.62 o                         
  -7   3   2        102.39        126.48         8.13 o                         
  -6   3   2        148.30        143.85        10.45 o                         
  -5   3   2         95.69        102.49         5.61 o                         
  -4   3   2          9.16         20.43         2.31 o                         
  -3   3   2        284.62        279.14        11.85 o                         
  -2   3   2        136.72        198.65         8.78 o                         
  -1   3   2        190.85        178.77        11.90 o                         
   0   3   2       3440.70       3243.66       159.60 o                         
   1   3   2        983.03        939.53        38.69 o                         
   2   3   2        182.76        191.37         8.25 o                         
   3   3   2        214.66        230.47         9.97 o                         
   4   3   2        201.22        226.99        10.31 o                         
   5   3   2        891.33        877.76        36.77 o                         
   6   3   2         28.09         40.05         5.26 o                         
   7   3   2          1.80         -1.45         5.01 o                         
   8   3   2          9.27          5.92         6.20 o                         
   9   3   2          0.82          3.56         7.46 o                         
  10   3   2         78.35         73.96        10.99 o                         
  11   3   2         59.01         62.58        12.81 o                         
  12   3   2         40.56         45.23        17.14 o                         
 -11   4   2        130.28        118.00        14.86 o                         
 -10   4   2          5.68         16.60         7.89 o                         
  -9   4   2          3.15         -0.09         6.25 o                         
  -8   4   2         42.52         40.01         5.69 o                         
  -7   4   2        104.37         86.90         6.17 o                         
  -6   4   2          0.07          1.99         2.87 o                         
  -5   4   2        127.95        130.99         8.44 o                         
  -4   4   2        151.97        167.81         9.21 o                         
  -3   4   2       2651.03       2477.62        87.29 o                         
  -2   4   2       2359.53       2108.15        74.35 o                         
  -1   4   2        183.75        174.56         9.38 o                         
   0   4   2          1.33          0.30         2.83 o                         
   1   4   2        140.92        125.66         7.72 o                         
   2   4   2         76.27         87.48         5.57 o                         
   3   4   2         95.22         77.20         5.56 o                         
   4   4   2       1062.14       1017.83        38.26 o                         
   5   4   2          7.76          2.78         3.81 o                         
   6   4   2         34.27         30.67         5.30 o                         
   7   4   2        138.86        155.18        10.88 o                         
   8   4   2         55.97         46.18        13.13 o                         
   9   4   2         49.54         43.07         8.91 o                         
  10   4   2         79.97         66.01        11.15 o                         
  11   4   2         26.52          9.85        12.76 o                         
 -11   5   2          3.21        -17.68        19.11 o                         
 -10   5   2          2.69         -5.24        12.17 o                         
  -9   5   2         53.38         48.21        10.49 o                         
  -8   5   2          8.35          7.44         8.02 o                         
  -7   5   2        147.26        141.35        14.43 o                         
  -6   5   2        302.46        274.63        14.82 o                         
  -5   5   2        472.05        491.47        20.83 o                         
  -4   5   2        374.29        361.76        16.03 o                         
  -3   5   2        271.08        249.04        11.92 o                         
  -2   5   2          8.70         16.08         4.23 o                         
  -1   5   2        841.14        872.50        37.10 o                         
   0   5   2         87.67         76.11         6.67 o                         
   1   5   2        201.92        163.82        12.39 o                         
   2   5   2         50.52         29.71         4.62 o                         
   3   5   2         34.06         45.65         4.65 o                         
   4   5   2         54.76         63.57         5.77 o                         
   5   5   2         35.42         40.09         5.39 o                         
   6   5   2          7.43          2.72         5.08 o                         
   7   5   2        165.79        164.48        14.02 o                         
   8   5   2          3.82          9.10        11.58 o                         
   9   5   2         19.73         18.15         9.07 o                         
  10   5   2         89.30         58.81        12.11 o                         
  11   5   2         28.88         29.42        15.19 o                         
 -10   6   2          0.00          1.09        13.81 o                         
  -9   6   2         11.46        -10.13        11.01 o                         
  -8   6   2        150.39        117.46        12.30 o                         
  -7   6   2         22.95         27.90        16.55 o                         
  -6   6   2        180.63        163.58        16.47 o                         
  -5   6   2          2.64         18.99         6.34 o                         
  -4   6   2       1150.59       1047.18        39.58 o                         
  -3   6   2        122.75        153.79        19.81 o                         
  -2   6   2          8.23         10.93         4.81 o                         
  -1   6   2          1.68          7.19         4.65 o                         
   0   6   2          2.47         -2.02         3.78 o                         
   1   6   2         56.38         57.10         8.46 o                         
   2   6   2         57.12         76.73         9.47 o                         
   3   6   2         20.56         22.75         6.86 o                         
   4   6   2         23.22         32.75         4.97 o                         
   5   6   2         38.39         51.92         6.20 o                         
   6   6   2         50.26         39.50         6.58 o                         
   7   6   2        112.62        123.89         9.82 o                         
   8   6   2        111.48        124.09        10.81 o                         
   9   6   2         45.11         52.39        10.46 o                         
  10   6   2          2.73          5.20        15.26 o                         
 -10   7   2         55.41         78.61        17.77 o                         
  -9   7   2         27.43         29.13        21.24 o                         
  -8   7   2         12.32         13.97        10.65 o                         
  -7   7   2          0.02         10.11         8.94 o                         
  -6   7   2        476.67        407.07        21.06 o                         
  -5   7   2          2.05         -4.48         6.17 o                         
  -4   7   2         31.88         35.84         9.60 o                         
  -3   7   2          9.15         13.50         6.42 o                         
  -2   7   2         78.10         82.60         9.09 o                         
  -1   7   2         16.37         13.87         6.03 o                         
   0   7   2         74.13         79.67         7.41 o                         
   1   7   2        209.36        196.05        15.16 o                         
   2   7   2         65.79         87.60        10.57 o                         
   3   7   2         14.10         19.43        20.07 o                         
   4   7   2        277.47        271.93        20.81 o                         
   5   7   2         17.61          3.16        10.37 o                         
   6   7   2          4.79          3.31         8.42 o                         
   7   7   2          8.61         -2.53         9.58 o                         
   8   7   2         19.43         10.48        11.93 o                         
   9   7   2          0.55         13.07        18.68 o                         
  10   7   2          5.18         -0.85        16.43 o                         
  -9   8   2          0.52         27.40        16.13 o                         
  -8   8   2        175.25        154.31        15.88 o                         
  -7   8   2          0.30          9.80        10.69 o                         
  -6   8   2         19.90         21.19         8.98 o                         
  -5   8   2         64.11         62.40        13.29 o                         
  -4   8   2        223.12        215.25        16.19 o                         
  -3   8   2        202.63        186.41        14.92 o                         
  -2   8   2         20.04         22.58         8.58 o                         
  -1   8   2         21.60         16.74         6.69 o                         
   0   8   2         62.81         77.49         8.52 o                         
   1   8   2        206.41        213.82        14.02 o                         
   2   8   2        237.60        240.12        17.20 o                         
   3   8   2         21.62         20.76         8.46 o                         
   4   8   2         14.68          8.85         8.90 o                         
   5   8   2         50.70         51.57        15.11 o                         
   6   8   2         11.02          8.70        16.92 o                         
   7   8   2          1.28         -3.29        13.21 o                         
   8   8   2          3.83          1.91        13.06 o                         
   9   8   2          1.74         14.17        16.09 o                         
  -8   9   2          6.58         32.69        16.54 o                         
  -7   9   2          6.50        -10.18        15.02 o                         
  -6   9   2         17.35         28.20        12.84 o                         
  -5   9   2         68.15         72.77        26.46 o                         
  -4   9   2         26.43         39.80        11.55 o                         
  -3   9   2         85.33         94.59        12.40 o                         
  -2   9   2          7.79         18.83         8.36 o                         
  -1   9   2        423.47        413.88        21.30 o                         
   0   9   2          0.87          1.03         8.17 o                         
   1   9   2         43.22         58.22         9.57 o                         
   2   9   2         36.31         43.62        13.15 o                         
   3   9   2          2.99         -0.38        10.04 o                         
   4   9   2         19.41         29.19        11.55 o                         
   5   9   2         10.83         31.78        14.89 o                         
   6   9   2         12.06         10.21        13.87 o                         
   7   9   2          0.74          5.92        15.22 o                         
   8   9   2          1.00        -18.59        18.59 o                         
  -6  10   2          3.17         10.33        33.67 o                         
  -5  10   2          4.91        -14.42        14.51 o                         
  -4  10   2        171.01        205.81        19.84 o                         
  -3  10   2         97.72        113.00        16.00 o                         
  -2  10   2         89.99        113.70        13.44 o                         
  -1  10   2         76.64         78.08        12.17 o                         
   0  10   2          2.80         17.18        13.83 o                         
   1  10   2        162.18        157.76        14.67 o                         
   2  10   2          0.40          2.32        11.22 o                         
   3  10   2         45.13         57.96        14.03 o                         
   4  10   2          4.11          8.43        14.24 o                         
   5  10   2          4.23        -15.26        15.26 o                         
   6  10   2          3.76         21.04        24.82 o                         
  -4  11   2        114.25        136.70        21.83 o                         
  -3  11   2         75.07         80.58        16.47 o                         
  -2  11   2         67.54         60.44        16.64 o                         
  -1  11   2          3.60          6.49        14.06 o                         
   0  11   2          0.48         15.04        14.28 o                         
   1  11   2         11.02         38.21        14.68 o                         
   2  11   2         67.96         89.64        16.68 o                         
   3  11   2          5.27         21.53        16.25 o                         
   4  11   2          0.94         25.94        38.75 o                         
 -11   0   3         15.21         27.39        12.98 o                         
  -9   0   3         71.59         86.19        11.03 o                         
  -7   0   3        363.70        377.07        21.03 o                         
  -5   0   3       6996.47       7871.44       314.11 o                         
  -3   0   3       1210.55       1264.27        69.82 o                         
  -1   0   3         61.40         71.51         3.78 o                         
   1   0   3       9978.54       9773.11       673.96 o                         
   3   0   3       2673.96       2968.93       146.19 o                         
   5   0   3        427.18        494.29        27.36 o                         
   7   0   3          7.22          5.42         6.93 o                         
   9   0   3       1039.03       1074.26        59.06 o                         
  11   0   3         10.97         -8.04        15.69 o                         
 -12   1   3         13.43         -7.03        11.46 o                         
 -11   1   3         51.46         26.41         9.54 o                         
 -10   1   3         13.72         17.79         7.36 o                         
  -9   1   3         89.88         80.73         7.72 o                         
  -8   1   3        377.28        397.08        17.31 o                         
  -7   1   3         65.80         84.30         7.22 o                         
  -6   1   3          0.68         -1.81         3.16 o                         
  -5   1   3        837.63        978.45        29.24 o                         
  -4   1   3          6.43          6.35         2.27 o                         
  -3   1   3        548.19        542.40        24.84 o                         
  -2   1   3       5335.80       4649.54       131.31 o                         
  -1   1   3        535.46        477.69        15.64 o                         
   0   1   3        767.90        638.92        32.49 o                         
   1   1   3       1928.43       2170.62       106.72 o                         
   2   1   3       1278.40       1494.85        52.35 o                         
   3   1   3         20.97         46.61         3.65 o                         
   4   1   3        381.45        480.65        18.47 o                         
   5   1   3          5.95         12.10         3.57 o                         
   6   1   3        199.57        211.49        11.01 o                         
   7   1   3          2.68          3.94         4.96 o                         
   8   1   3          2.55          4.24         6.06 o                         
   9   1   3        285.59        325.20        18.01 o                         
  10   1   3          6.87         14.92         9.03 o                         
  11   1   3        273.20        246.91        18.24 o                         
  12   1   3         25.09         31.03        15.04 o                         
 -12   2   3         16.85          6.63        11.66 o                         
 -11   2   3        229.58        205.63        13.20 o                         
 -10   2   3          9.88          9.58         7.52 o                         
  -9   2   3        185.44        166.96        10.03 o                         
  -8   2   3        216.43        221.37        11.83 o                         
  -7   2   3        608.34        677.88        21.99 o                         
  -6   2   3        203.56        209.20         8.91 o                         
  -5   2   3         40.21         42.50         5.03 o                         
  -4   2   3        692.16        753.07        22.54 o                         
  -3   2   3          6.96          5.67         3.31 o                         
  -2   2   3        928.20        840.73        27.08 o                         
  -1   2   3        362.47        337.35        13.33 o                         
   0   2   3        322.07        279.93        15.83 o                         
   1   2   3          0.12          1.91         1.55 o                         
   2   2   3        175.45        187.19         7.98 o                         
   3   2   3        313.10        309.45        12.42 o                         
   4   2   3          1.70          1.79         2.78 o                         
   5   2   3         30.35         32.85         4.43 o                         
   6   2   3          3.52          1.07         3.94 o                         
   7   2   3          6.84         10.38         5.16 o                         
   8   2   3        315.40        299.33        17.10 o                         
   9   2   3        165.26        174.18        12.55 o                         
  10   2   3        145.62        126.01        14.18 o                         
  11   2   3          8.65         14.37        12.05 o                         
  12   2   3          0.76         13.91        15.53 o                         
 -12   3   3         19.61         10.28        15.17 o                         
 -11   3   3          6.03         19.72         9.59 o                         
 -10   3   3        121.70        109.24         9.78 o                         
  -9   3   3        304.63        307.43        14.40 o                         
  -8   3   3         94.64        104.83         8.07 o                         
  -7   3   3         21.52         22.17         4.42 o                         
  -6   3   3        106.72        120.22         8.36 o                         
  -5   3   3         12.72          5.63         2.32 o                         
  -4   3   3         56.41         65.84         7.08 o                         
  -3   3   3        163.14        160.78        10.93 o                         
  -2   3   3        264.97        242.62        13.18 o                         
  -1   3   3       1993.29       1839.86        75.07 o                         
   0   3   3        759.97        722.56        37.45 o                         
   1   3   3         90.87         76.27         5.39 o                         
   2   3   3        228.08        209.44        10.38 o                         
   3   3   3         33.89         65.33         6.27 o                         
   4   3   3          1.79          6.33         3.12 o                         
   5   3   3         70.36         75.69         9.92 o                         
   6   3   3         36.68         49.78         7.97 o                         
   7   3   3        116.81        131.90         9.69 o                         
   8   3   3        146.39        134.55        10.35 o                         
   9   3   3        543.11        565.17        25.38 o                         
  10   3   3         13.08         15.31        17.54 o                         
  11   3   3         51.70         24.95        12.60 o                         
  12   3   3          6.62         25.18        15.48 o                         
 -11   4   3         17.56         15.58         9.98 o                         
 -10   4   3         14.03         19.26         9.76 o                         
  -9   4   3          4.18         14.91        10.56 o                         
  -8   4   3         37.99         33.21         8.21 o                         
  -7   4   3         37.16         39.28         4.15 o                         
  -6   4   3          9.85         13.94         8.13 o                         
  -5   4   3        295.25        316.95        17.69 o                         
  -4   4   3        134.80        119.06         7.44 o                         
  -3   4   3        803.67        688.51        26.05 o                         
  -2   4   3        116.93         83.82         7.48 o                         
  -1   4   3        145.22        148.35        12.01 o                         
   0   4   3          0.01         -2.74         2.74 o                         
   1   4   3          2.88          5.99         3.19 o                         
   2   4   3         29.55         30.76         3.50 o                         
   3   4   3        166.33        165.34         8.43 o                         
   4   4   3         66.97         70.24         5.67 o                         
   5   4   3         15.48         15.90         4.37 o                         
   6   4   3        295.41        270.38        13.45 o                         
   7   4   3        434.98        398.71        18.21 o                         
   8   4   3        115.51        106.68        12.39 o                         
   9   4   3         10.57          7.75         9.60 o                         
  10   4   3          0.18          8.62        15.75 o                         
  11   4   3         71.59         85.92        14.17 o                         
 -11   5   3          7.75         -7.82        22.28 o                         
 -10   5   3          6.92         12.35        12.50 o                         
  -9   5   3          2.11         12.85        10.10 o                         
  -8   5   3         32.37         19.65         8.49 o                         
  -7   5   3         70.74         60.30        13.00 o                         
  -6   5   3         86.50         67.34         7.39 o                         
  -5   5   3          3.86          4.83         4.19 o                         
  -4   5   3          1.32         -2.97         3.44 o                         
  -3   5   3        123.61        129.20         8.09 o                         
  -2   5   3        873.59        795.80        34.32 o                         
  -1   5   3        269.51        259.60        17.78 o                         
   0   5   3          0.20         -3.71         3.71 o                         
   1   5   3         16.18         20.46         4.45 o                         
   2   5   3         14.50         17.55         4.99 o                         
   3   5   3          5.72          7.54         3.68 o                         
   4   5   3        100.06         92.54         6.96 o                         
   5   5   3        333.19        329.19        15.01 o                         
   6   5   3         55.88         51.94         6.71 o                         
   7   5   3          6.32         10.07         6.25 o                         
   8   5   3         66.05         65.63         8.65 o                         
   9   5   3         15.88         31.28         9.67 o                         
  10   5   3         70.29         60.96        12.29 o                         
  11   5   3         50.52         47.20        17.74 o                         
 -10   6   3         43.44         52.87        21.28 o                         
  -9   6   3         24.31         26.43        11.97 o                         
  -8   6   3         23.83         21.46         9.55 o                         
  -7   6   3         52.10         55.84         8.78 o                         
  -6   6   3         36.48         56.37         9.98 o                         
  -5   6   3        910.01        837.23        33.87 o                         
  -4   6   3        381.20        348.97        16.49 o                         
  -3   6   3        121.65        170.09        11.75 o                         
  -2   6   3         17.19         21.26         4.90 o                         
  -1   6   3         55.21         71.18         7.21 o                         
   0   6   3          8.23         16.12         5.29 o                         
   1   6   3         55.84         54.00         8.24 o                         
   2   6   3         14.46         17.89         5.15 o                         
   3   6   3         14.03         27.16         5.69 o                         
   4   6   3         48.78         38.22         8.68 o                         
   5   6   3         79.03        105.09         8.25 o                         
   6   6   3        171.87        172.33        11.74 o                         
   7   6   3         90.70         91.47         9.09 o                         
   8   6   3          2.38         -0.26         8.16 o                         
   9   6   3        116.58        134.11        21.00 o                         
  10   6   3         37.97         54.47        15.05 o                         
 -10   7   3         18.08         26.86        18.71 o                         
  -9   7   3         10.01         15.54        13.32 o                         
  -8   7   3        157.17        171.20        17.90 o                         
  -7   7   3        133.94        116.19        11.75 o                         
  -6   7   3        101.74         94.20         9.79 o                         
  -5   7   3          0.37         -1.01         6.15 o                         
  -4   7   3        118.52        129.55        11.26 o                         
  -3   7   3         87.88        110.44        10.15 o                         
  -2   7   3         15.09         11.81         6.93 o                         
  -1   7   3         12.81         14.55         6.16 o                         
   0   7   3          4.32          9.29         5.07 o                         
   1   7   3        227.74        197.93        13.42 o                         
   2   7   3        122.86        148.92        15.48 o                         
   3   7   3        110.06        111.87        14.14 o                         
   4   7   3        206.76        211.75        18.60 o                         
   5   7   3         87.36         90.02         7.81 o                         
   6   7   3          6.60         15.94         6.61 o                         
   7   7   3         11.68          2.11         7.45 o                         
   8   7   3         34.46         49.17         9.69 o                         
   9   7   3          0.83          9.06        14.64 o                         
  10   7   3         73.43         64.14        19.52 o                         
  -9   8   3          2.12        -13.61        15.37 o                         
  -8   8   3          8.62         22.04        12.88 o                         
  -7   8   3         11.64         19.01        10.72 o                         
  -6   8   3        265.67        259.37        17.17 o                         
  -5   8   3         18.39         -1.86         8.52 o                         
  -4   8   3          9.55         -3.48         7.70 o                         
  -3   8   3          9.70         -0.58         8.13 o                         
  -2   8   3        211.64        199.05        15.48 o                         
  -1   8   3          3.33         10.31         6.74 o                         
   0   8   3          3.74         -5.69         6.18 o                         
   1   8   3         58.03         63.41         8.39 o                         
   2   8   3         40.10         42.60         8.85 o                         
   3   8   3        177.01        197.34        15.82 o                         
   4   8   3          2.88          2.92        12.92 o                         
   5   8   3          2.69          5.99        11.35 o                         
   6   8   3          0.66          5.47        10.39 o                         
   7   8   3         11.81         28.06        12.30 o                         
   8   8   3          4.36         12.23        14.65 o                         
   9   8   3         97.62         88.65        16.88 o                         
  -7   9   3          1.05        -14.61        14.61 o                         
  -6   9   3         52.89         80.39        14.44 o                         
  -5   9   3        143.55        175.55        16.69 o                         
  -4   9   3          3.46         19.55        14.79 o                         
  -3   9   3          4.21          6.65         9.76 o                         
  -2   9   3        206.49        203.80        14.87 o                         
  -1   9   3         15.90         14.68         9.79 o                         
   0   9   3        389.42        373.12        20.22 o                         
   1   9   3          6.50          9.33         8.53 o                         
   2   9   3         32.48         29.60         9.58 o                         
   3   9   3          0.76          1.77        10.54 o                         
   4   9   3          8.67          3.86        20.79 o                         
   5   9   3          3.11         -9.09        12.22 o                         
   6   9   3         40.09         21.37        14.45 o                         
   7   9   3         55.50         52.41        17.13 o                         
  -6  10   3          2.89         29.89        16.34 o                         
  -5  10   3          0.00         -7.87        14.60 o                         
  -4  10   3        122.18        165.42        18.37 o                         
  -3  10   3        160.36        185.08        18.63 o                         
  -2  10   3         44.47         47.33        11.74 o                         
  -1  10   3          0.06         -3.42        10.59 o                         
   0  10   3          5.82         25.08        10.83 o                         
   1  10   3         51.45         46.10        12.61 o                         
   2  10   3          9.89          1.67        11.43 o                         
   3  10   3          4.32         10.50        14.21 o                         
   4  10   3          1.68         12.91        22.01 o                         
   5  10   3          6.52         16.15        28.48 o                         
   6  10   3          0.47         20.60        18.37 o                         
  -3  11   3          1.59          8.67        14.92 o                         
  -2  11   3         48.26         54.73        15.38 o                         
  -1  11   3          0.89          2.03        14.15 o                         
   0  11   3         84.74        111.11        16.06 o                         
   1  11   3          1.38         17.26        14.98 o                         
   2  11   3          3.53          4.65        15.33 o                         
   3  11   3         21.49         24.85        16.63 o                         
 -12   0   4         19.74         37.18        16.57 o                         
 -10   0   4         56.45         75.91        12.37 o                         
  -8   0   4         14.75          8.69         9.06 o                         
  -6   0   4        207.69        255.67        14.35 o                         
  -4   0   4        288.19        301.13        17.82 o                         
  -2   0   4        398.49        371.64        14.05 o                         
   0   0   4         18.69         18.15         2.49 o                         
   2   0   4        325.01        333.54        18.05 o                         
   4   0   4       1110.25       1297.51        65.59 o                         
   6   0   4        487.23        637.92        35.14 o                         
   8   0   4       1000.82       1082.82        58.35 o                         
  10   0   4        104.22         89.12        25.48 o                         
  12   0   4         84.68         67.32        22.47 o                         
 -12   1   4          3.08          9.22        11.47 o                         
 -11   1   4          8.64         14.02         9.43 o                         
 -10   1   4          0.09         -0.68         7.36 o                         
  -9   1   4         38.54         40.05         6.84 o                         
  -8   1   4         52.04         48.38         5.88 o                         
  -7   1   4         48.63         53.21         5.25 o                         
  -6   1   4          2.84          5.75         3.16 o                         
  -5   1   4        121.08        126.06         6.22 o                         
  -4   1   4        385.73        408.14        14.54 o                         
  -3   1   4          1.38          0.08         1.43 o                         
  -2   1   4        809.81        629.43        17.22 o                         
  -1   1   4        415.14        400.24        12.19 o                         
   0   1   4       2545.55       2131.08        85.64 o                         
   1   1   4        136.16        145.02         6.25 o                         
   2   1   4       1308.15       1361.49        47.89 o                         
   3   1   4        964.44       1159.00        41.25 o                         
   4   1   4        890.43       1047.82        37.87 o                         
   5   1   4         80.15        102.24         7.12 o                         
   6   1   4        316.78        366.22        15.94 o                         
   7   1   4         39.91         45.93         6.34 o                         
   8   1   4        212.39        215.14        13.77 o                         
   9   1   4        145.41        164.51        12.55 o                         
  10   1   4        338.31        352.33        20.94 o                         
  11   1   4         81.72         88.13        24.69 o                         
  12   1   4         30.98         25.17        16.39 o                         
 -12   2   4          3.72          5.52        11.69 o                         
 -11   2   4          9.63         10.56        10.01 o                         
 -10   2   4         16.98         12.41         7.53 o                         
  -9   2   4         21.49         26.15        11.79 o                         
  -8   2   4         28.80         32.20         5.53 o                         
  -7   2   4        112.66        117.77         7.04 o                         
  -6   2   4        404.37        440.48        14.90 o                         
  -5   2   4          5.45          8.55         2.67 o                         
  -4   2   4         31.97         23.89         3.77 o                         
  -3   2   4        430.74        361.95        17.30 o                         
  -2   2   4         44.47         42.48         3.14 o                         
  -1   2   4        791.06        655.80        24.33 o                         
   0   2   4        271.27        233.65        10.65 o                         
   1   2   4       1402.39       1308.51        53.27 o                         
   2   2   4        894.25        971.43        34.56 o                         
   3   2   4        299.00        358.20        14.16 o                         
   4   2   4        102.08        128.64         7.45 o                         
   5   2   4        290.32        338.15        14.48 o                         
   6   2   4         70.19         76.07         6.73 o                         
   7   2   4       1410.10       1415.59        51.95 o                         
   8   2   4        120.76         76.58        11.70 o                         
   9   2   4         73.18         74.55         9.74 o                         
  10   2   4         69.41         79.14        12.08 o                         
  11   2   4         21.15         32.58        12.80 o                         
  12   2   4         30.07         37.58        18.72 o                         
 -12   3   4         41.26         51.07        14.94 o                         
 -11   3   4          0.70         11.30         9.70 o                         
 -10   3   4         12.47         10.71         7.48 o                         
  -9   3   4          0.00          8.19         5.95 o                         
  -8   3   4          0.01         -4.55         4.55 o                         
  -7   3   4         31.74         45.84         4.81 o                         
  -6   3   4         14.18          6.78         2.97 o                         
  -5   3   4         80.84         74.59         6.92 o                         
  -4   3   4        161.70        155.64         8.50 o                         
  -3   3   4        110.43        143.64         7.50 o                         
  -2   3   4         53.82         55.12         6.11 o                         
  -1   3   4        155.16        176.61        10.23 o                         
   0   3   4        227.61        230.38        14.44 o                         
   1   3   4        307.93        257.66        12.18 o                         
   2   3   4        288.14        243.19        10.16 o                         
   3   3   4        664.39        668.80        24.78 o                         
   4   3   4        924.76        879.12        32.32 o                         
   5   3   4        280.32        292.34        13.11 o                         
   6   3   4        257.94        286.81        13.78 o                         
   7   3   4          5.40          6.86         5.50 o                         
   8   3   4        407.66        394.64        19.10 o                         
   9   3   4        104.55        115.03        14.96 o                         
  10   3   4         50.53         14.72        10.04 o                         
  11   3   4          6.79         -4.59        12.44 o                         
  12   3   4          3.02          3.49        16.38 o                         
 -11   4   4          1.14         10.80         9.55 o                         
 -10   4   4          9.50          9.14         7.37 o                         
  -9   4   4         21.63         30.31         7.55 o                         
  -8   4   4         49.62         60.56         9.03 o                         
  -7   4   4         12.37          9.70         5.96 o                         
  -6   4   4         13.59         -1.59         4.78 o                         
  -5   4   4         99.46         94.48         7.18 o                         
  -4   4   4        107.42        133.65         7.90 o                         
  -3   4   4          0.00         -0.30         3.50 o                         
  -2   4   4          7.71          5.10         4.66 o                         
  -1   4   4          9.78         10.61         4.35 o                         
   0   4   4         85.98         71.29         7.14 o                         
   1   4   4        205.22        191.66        10.33 o                         
   2   4   4         75.89         80.57         5.39 o                         
   3   4   4         94.60         95.40         6.48 o                         
   4   4   4          0.10          7.48         3.51 o                         
   5   4   4         63.65         78.16         6.39 o                         
   6   4   4       1158.81       1068.89        39.80 o                         
   7   4   4         32.93         23.88         6.42 o                         
   8   4   4        212.41        227.38        14.53 o                         
   9   4   4          4.04         -1.93         8.79 o                         
  10   4   4         11.72          3.86        10.55 o                         
  11   4   4          9.82         12.93        13.87 o                         
 -11   5   4          0.40          8.60        16.42 o                         
 -10   5   4         50.15         55.44        13.81 o                         
  -9   5   4         25.90         42.49        11.06 o                         
  -8   5   4          8.94         31.72         8.80 o                         
  -7   5   4          1.70         -5.00         6.75 o                         
  -6   5   4          3.99          5.13         5.48 o                         
  -5   5   4          8.49         19.01         8.84 o                         
  -4   5   4          3.23          0.87         3.58 o                         
  -3   5   4         52.23         62.14         6.55 o                         
  -2   5   4       1284.51       1162.74        61.25 o                         
  -1   5   4         16.05         20.54         6.82 o                         
   0   5   4         14.14         14.30         3.67 o                         
   1   5   4          0.24         -2.95         3.75 o                         
   2   5   4          0.14          0.84         4.44 o                         
   3   5   4         55.40         55.99         5.28 o                         
   4   5   4          4.00          7.40         4.22 o                         
   5   5   4         93.92        112.02         9.42 o                         
   6   5   4        620.17        594.48        40.54 o                         
   7   5   4         16.84          9.85         6.39 o                         
   8   5   4        774.63        684.26        28.89 o                         
   9   5   4         40.10         18.69        12.70 o                         
  10   5   4          9.83         -6.69        15.91 o                         
  11   5   4        162.82        153.68        19.66 o                         
 -10   6   4         15.70         25.76        16.77 o                         
  -9   6   4        100.36         82.88        13.02 o                         
  -8   6   4         43.20         41.58        10.26 o                         
  -7   6   4        192.87        179.53        15.04 o                         
  -6   6   4          0.88          8.01         6.54 o                         
  -5   6   4        173.08        176.23        11.45 o                         
  -4   6   4         51.67         42.62         7.10 o                         
  -3   6   4          3.98         17.18         4.87 o                         
  -2   6   4         14.67         27.26         4.96 o                         
  -1   6   4         34.21         29.65         8.34 o                         
   0   6   4        263.31        250.45        14.47 o                         
   1   6   4        289.20        287.09        15.32 o                         
   2   6   4        147.36        136.33        10.46 o                         
   3   6   4          1.86          3.73         6.02 o                         
   4   6   4        209.67        185.61        10.95 o                         
   5   6   4        518.74        476.88        27.38 o                         
   6   6   4        105.19         94.09         8.83 o                         
   7   6   4          0.28          2.79         7.20 o                         
   8   6   4          4.80          1.40         8.49 o                         
   9   6   4        135.24        139.31        13.76 o                         
  10   6   4          2.62        -12.72        12.72 o                         
 -10   7   4          1.01        -20.39        20.39 o                         
  -9   7   4         25.71         37.32        19.69 o                         
  -8   7   4         26.12         12.22        15.23 o                         
  -7   7   4          3.26         -8.49         8.85 o                         
  -6   7   4        128.64        139.11        12.37 o                         
  -5   7   4        138.02        118.40        10.04 o                         
  -4   7   4          1.03          3.74         9.46 o                         
  -3   7   4        897.06        834.79        37.90 o                         
  -2   7   4          8.06         11.56         6.12 o                         
  -1   7   4        170.60        168.74        11.99 o                         
   0   7   4          6.78         10.56         9.47 o                         
   1   7   4         17.70         19.39         7.11 o                         
   2   7   4        439.63        397.03        25.52 o                         
   3   7   4         71.28         76.74         8.46 o                         
   4   7   4         13.69         14.29         6.89 o                         
   5   7   4         33.70         39.96         7.13 o                         
   6   7   4        224.05        221.68        14.57 o                         
   7   7   4         35.09         53.86         9.28 o                         
   8   7   4          0.61         -1.63         9.71 o                         
   9   7   4         14.85         -2.03        14.93 o                         
  -9   8   4         21.79         14.61        18.35 o                         
  -8   8   4          2.98         10.05        15.60 o                         
  -7   8   4        222.26        193.62        16.48 o                         
  -6   8   4        101.83        104.97        11.77 o                         
  -5   8   4         52.18         16.64        14.81 o                         
  -4   8   4         33.74         58.21         9.44 o                         
  -3   8   4         68.39         77.46         9.99 o                         
  -2   8   4          0.17          2.22         7.31 o                         
  -1   8   4        124.25        115.60         9.58 o                         
   0   8   4         67.84         67.69         8.12 o                         
   1   8   4        238.21        259.38        15.38 o                         
   2   8   4         12.81          2.94         9.82 o                         
   3   8   4         37.87         38.78        11.50 o                         
   4   8   4        233.05        234.98        22.30 o                         
   5   8   4         21.18         26.15        12.06 o                         
   6   8   4         24.34         35.04        11.20 o                         
   7   8   4         32.26         45.54        13.28 o                         
   8   8   4          2.56        -16.94        16.94 o                         
  -7   9   4         14.31         17.30        14.98 o                         
  -6   9   4         54.82         58.80        13.59 o                         
  -5   9   4        200.69        176.66        17.23 o                         
  -4   9   4         30.66         43.82        15.13 o                         
  -3   9   4         99.38        111.80        16.33 o                         
  -2   9   4        135.00        168.01        17.29 o                         
  -1   9   4         65.95         87.48        10.26 o                         
   0   9   4          1.82         11.05         8.34 o                         
   1   9   4        188.63        195.77        14.88 o                         
   2   9   4          0.91          2.09         8.92 o                         
   3   9   4         17.48         38.12        11.26 o                         
   4   9   4        151.98        181.91        17.41 o                         
   5   9   4         58.66         54.58        14.87 o                         
   6   9   4         16.79         18.20        20.32 o                         
   7   9   4        124.51        159.96        25.25 o                         
  -6  10   4         15.96         35.49        19.80 o                         
  -5  10   4          2.31         22.94        16.75 o                         
  -4  10   4          1.68         26.20        19.36 o                         
  -3  10   4        186.97        198.42        16.21 o                         
  -2  10   4          1.73          3.20        13.93 o                         
  -1  10   4          1.27          5.29        10.63 o                         
   0  10   4         53.14         58.09        15.41 o                         
   1  10   4         28.87         23.95        11.23 o                         
   2  10   4         33.36         38.75        12.31 o                         
   3  10   4          5.45         15.30        13.81 o                         
   4  10   4          3.44          8.01        15.41 o                         
   5  10   4          8.62        -10.34        16.57 o                         
   6  10   4         17.78         13.82        18.52 o                         
  -3  11   4          0.07        -14.94        14.94 o                         
  -2  11   4          3.02          3.25        14.94 o                         
  -1  11   4          2.14        -20.50        20.50 o                         
   0  11   4         17.15         16.21        18.68 o                         
   1  11   4         21.48         23.55        17.76 o                         
   2  11   4         13.43         10.77        24.36 o                         
   3  11   4          0.26         -6.50        16.65 o                         
 -11   0   5          2.66          6.02        13.29 o                         
  -9   0   5        146.41        166.28        16.19 o                         
  -7   0   5          0.84          3.28         6.00 o                         
  -5   0   5        341.99        332.14        24.12 o                         
  -3   0   5         14.04         15.30         2.75 o                         
  -1   0   5         79.46         81.54         4.45 o                         
   1   0   5         43.84         60.32         5.50 o                         
   3   0   5        420.66        525.79        27.90 o                         
   5   0   5        698.02        892.07        46.65 o                         
   7   0   5         92.88         98.62        11.90 o                         
   9   0   5        245.35        290.65        29.48 o                         
  11   0   5          0.31         -0.94        18.38 o                         
 -12   1   5         34.01         41.55        12.05 o                         
 -11   1   5         18.59         14.38         9.16 o                         
 -10   1   5         23.17         22.46         7.61 o                         
  -9   1   5         16.18         24.65         6.47 o                         
  -8   1   5         13.42          9.87         5.07 o                         
  -7   1   5          7.63          5.83         4.26 o                         
  -6   1   5         53.33         56.72         4.88 o                         
  -5   1   5         44.78         61.22         4.47 o                         
  -4   1   5        457.22        461.35        14.57 o                         
  -3   1   5        154.59        174.89         6.17 o                         
  -2   1   5         78.02         69.00         2.99 o                         
  -1   1   5        263.06        244.24         8.23 o                         
   0   1   5        484.50        417.40        13.84 o                         
   1   1   5       1309.82       1319.66        47.43 o                         
   2   1   5       1897.56       2138.64        74.70 o                         
   3   1   5        176.82        209.36         9.24 o                         
   4   1   5        130.43        140.75         7.81 o                         
   5   1   5        650.13        708.78        26.79 o                         
   6   1   5          0.00          2.54         4.31 o                         
   7   1   5          3.05         -3.19         5.29 o                         
   8   1   5         57.66         80.61         8.49 o                         
   9   1   5         69.62         72.78         9.63 o                         
  10   1   5         35.10         14.41        10.18 o                         
  11   1   5          2.71         26.19        12.89 o                         
  12   1   5         95.65         77.81        18.28 o                         
 -12   2   5          0.04         14.67        11.78 o                         
 -11   2   5         10.96         17.19        16.02 o                         
 -10   2   5         17.53         14.14         7.57 o                         
  -9   2   5         32.66         31.59         6.34 o                         
  -8   2   5          4.83          6.31         5.02 o                         
  -7   2   5        184.10        192.23         9.37 o                         
  -6   2   5          4.93          7.22         3.18 o                         
  -5   2   5        269.79        255.19         9.76 o                         
  -4   2   5         47.19         43.09         2.83 o                         
  -3   2   5          4.37          5.15         2.21 o                         
  -2   2   5        191.35        185.75         7.67 o                         
  -1   2   5       4235.18       3721.46       129.68 o                         
   0   2   5        679.97        615.75        32.41 o                         
   1   2   5        167.19        161.13         7.65 o                         
   2   2   5        587.73        640.70        23.44 o                         
   3   2   5          2.70          8.07         2.91 o                         
   4   2   5        823.17       1017.85        37.01 o                         
   5   2   5        116.33        128.67         8.27 o                         
   6   2   5        122.19        118.16         8.45 o                         
   7   2   5        322.28        328.52        16.17 o                         
   8   2   5          0.00          1.40         6.55 o                         
   9   2   5          3.11          7.90         8.08 o                         
  10   2   5         36.95         49.03        10.87 o                         
  11   2   5         18.21          4.61        12.79 o                         
  12   2   5          2.50         26.02        27.29 o                         
 -12   3   5         23.66         15.96        17.61 o                         
 -11   3   5         33.39         35.18        12.25 o                         
 -10   3   5         14.85         23.80         7.77 o                         
  -9   3   5          0.96         -2.54         5.88 o                         
  -8   3   5          0.41          6.95         4.77 o                         
  -7   3   5        128.53        119.42         7.00 o                         
  -6   3   5        298.89        303.50        12.42 o                         
  -5   3   5        120.14        127.69        10.42 o                         
  -4   3   5         90.55        103.14        10.11 o                         
  -3   3   5        129.45        109.63         5.44 o                         
  -2   3   5        250.12        256.84        12.02 o                         
  -1   3   5        103.95        116.67         8.60 o                         
   0   3   5        176.81        163.25         7.69 o                         
   1   3   5        646.13        635.08        39.22 o                         
   2   3   5         37.86         53.62         4.15 o                         
   3   3   5        618.53        621.87        23.27 o                         
   4   3   5          9.22         15.17         3.70 o                         
   5   3   5          3.68         12.40         4.32 o                         
   6   3   5         54.99         69.25         6.71 o                         
   7   3   5        345.94        348.33        16.98 o                         
   8   3   5         35.89         36.29         7.55 o                         
   9   3   5         23.51          7.27         8.29 o                         
  10   3   5          4.02         35.60        13.41 o                         
  11   3   5         15.13        -12.56        12.56 o                         
 -11   4   5         16.64         25.32        16.19 o                         
 -10   4   5        163.71        166.51        19.44 o                         
  -9   4   5         17.11         48.69        13.61 o                         
  -8   4   5        415.14        396.32        27.26 o                         
  -7   4   5          2.44          2.29        10.11 o                         
  -6   4   5          1.22          1.55         5.80 o                         
  -5   4   5        107.54        120.96        10.32 o                         
  -4   4   5        199.35        189.87        10.09 o                         
  -3   4   5        206.75        180.45        12.61 o                         
  -2   4   5        576.75        528.11        21.38 o                         
  -1   4   5        190.00        171.56        11.20 o                         
   0   4   5        182.16        175.43         8.61 o                         
   1   4   5        205.67        185.81        10.23 o                         
   2   4   5         13.21         14.29         3.34 o                         
   3   4   5        342.68        314.64        17.99 o                         
   4   4   5        199.89        187.33         9.92 o                         
   5   4   5        178.21        158.45         9.89 o                         
   6   4   5        499.76        432.59        19.87 o                         
   7   4   5         16.44         21.51         6.58 o                         
   8   4   5         56.11         53.66        10.65 o                         
   9   4   5         14.97         26.01         9.21 o                         
  10   4   5        166.60        148.88        17.35 o                         
  11   4   5          9.51         19.23        13.96 o                         
 -11   5   5         18.02         24.09        17.38 o                         
 -10   5   5         21.43         21.79        15.65 o                         
  -9   5   5         58.90         45.07        14.92 o                         
  -8   5   5        107.39         94.77        12.20 o                         
  -7   5   5         13.81         14.05         7.02 o                         
  -6   5   5        121.41         97.49         8.89 o                         
  -5   5   5        515.51        511.94        21.91 o                         
  -4   5   5          9.73         17.55         4.42 o                         
  -3   5   5         10.74         10.92         3.03 o                         
  -2   5   5         10.16         19.99         7.40 o                         
  -1   5   5         21.28         37.92         6.34 o                         
   0   5   5        103.82         96.96         9.03 o                         
   1   5   5         17.57         34.13         5.07 o                         
   2   5   5         71.26         82.06         8.43 o                         
   3   5   5        261.35        241.63        11.36 o                         
   4   5   5         16.76         19.62         4.78 o                         
   5   5   5         88.60        102.48        10.44 o                         
   6   5   5          0.59         -5.56         5.56 o                         
   7   5   5          2.36         19.94         6.94 o                         
   8   5   5          2.33          1.89         8.04 o                         
   9   5   5         54.07         64.18        12.82 o                         
  10   5   5         18.95          5.40        16.63 o                         
  11   5   5        159.06        113.08        16.24 o                         
 -10   6   5         53.89         98.42        16.74 o                         
  -9   6   5         61.76         63.45        12.81 o                         
  -8   6   5         31.21         30.62         9.72 o                         
  -7   6   5         46.01         46.86         9.53 o                         
  -6   6   5        159.10        164.52        12.00 o                         
  -5   6   5         32.05         32.19         8.52 o                         
  -4   6   5         54.32         51.57         7.14 o                         
  -3   6   5         85.72         81.16         7.82 o                         
  -2   6   5         15.26          9.13        13.43 o                         
  -1   6   5         99.81         86.24        11.83 o                         
   0   6   5         72.73         78.57         6.84 o                         
   1   6   5          5.35         16.49         5.41 o                         
   2   6   5         43.25         53.01         6.98 o                         
   3   6   5        297.05        280.77        15.71 o                         
   4   6   5         59.80         61.33         6.59 o                         
   5   6   5         49.43         59.58         7.24 o                         
   6   6   5         38.68         36.92         7.19 o                         
   7   6   5         40.37         43.68         8.86 o                         
   8   6   5         70.04         85.82        13.45 o                         
   9   6   5         24.57         13.06        10.82 o                         
  10   6   5         13.60          9.03        13.16 o                         
  -9   7   5          2.74         -4.75        13.61 o                         
  -8   7   5         56.76         41.86        11.53 o                         
  -7   7   5         50.21         58.70        12.17 o                         
  -6   7   5          2.76          6.96         7.91 o                         
  -5   7   5        108.73        107.35         9.94 o                         
  -4   7   5        219.39        228.95        15.25 o                         
  -3   7   5        123.39        117.07        10.35 o                         
  -2   7   5          6.48          8.24         5.53 o                         
  -1   7   5         80.03         89.00         7.22 o                         
   0   7   5          9.57         19.97         8.66 o                         
   1   7   5        164.79        180.53        11.69 o                         
   2   7   5         11.02         19.17         9.67 o                         
   3   7   5         24.22         18.09         7.27 o                         
   4   7   5        376.51        378.20        29.07 o                         
   5   7   5         70.09         76.18         8.18 o                         
   6   7   5         82.99         80.30         9.11 o                         
   7   7   5         11.83          1.41         8.80 o                         
   8   7   5         11.80         14.52        10.52 o                         
   9   7   5          5.58        -11.27        12.36 o                         
  -8   8   5         80.82        118.94        15.73 o                         
  -7   8   5          2.92         20.02        10.63 o                         
  -6   8   5          6.80         26.24         8.95 o                         
  -5   8   5        150.01        150.97        14.03 o                         
  -4   8   5         40.96         30.55        10.87 o                         
  -3   8   5          6.22         10.60         7.78 o                         
  -2   8   5          0.96          1.25         8.88 o                         
  -1   8   5        156.81        144.22        11.06 o                         
   0   8   5        120.75        125.32        12.34 o                         
   1   8   5         91.45        112.05        15.47 o                         
   2   8   5         57.44         63.27        11.68 o                         
   3   8   5          0.02         -5.79         9.71 o                         
   4   8   5        362.55        412.79        25.96 o                         
   5   8   5          1.92         12.52         8.94 o                         
   6   8   5          8.28         16.41         8.82 o                         
   7   8   5        201.26        216.35        15.84 o                         
   8   8   5         19.95         25.95        25.56 o                         
  -7   9   5          8.02         21.53        14.87 o                         
  -6   9   5          0.04         -5.34        11.81 o                         
  -5   9   5        103.41         90.81        13.08 o                         
  -4   9   5         14.38         30.27        10.94 o                         
  -3   9   5         45.52         39.93        10.84 o                         
  -2   9   5        288.65        258.41        17.05 o                         
  -1   9   5         47.19         49.38        13.39 o                         
   0   9   5          1.17          9.57         8.27 o                         
   1   9   5          5.80         -2.51         9.83 o                         
   2   9   5          0.16         -2.86         9.39 o                         
   3   9   5          0.21         19.90        16.70 o                         
   4   9   5         11.70          6.10        18.63 o                         
   5   9   5          1.94        -10.46        14.82 o                         
   6   9   5          0.43         28.94        36.21 o                         
   7   9   5        213.13        247.53        27.49 o                         
  -6  10   5         16.15          3.93        26.41 o                         
  -5  10   5          5.04         15.42        15.45 o                         
  -4  10   5          3.07         21.49        14.15 o                         
  -3  10   5          5.37         14.53        11.10 o                         
  -2  10   5        201.97        215.89        16.83 o                         
  -1  10   5         20.28         25.96        13.91 o                         
   0  10   5         20.57         19.79        10.85 o                         
   1  10   5         29.58         32.81        11.82 o                         
   2  10   5         37.69         53.08        12.73 o                         
   3  10   5         11.39         13.83        15.70 o                         
   4  10   5          0.08         -4.93        15.47 o                         
   5  10   5         26.01         47.74        28.86 o                         
  -3  11   5         31.10         62.11        20.67 o                         
  -2  11   5          7.63         -6.17        14.36 o                         
  -1  11   5          2.74         10.74        14.53 o                         
   0  11   5         14.92          2.66        16.99 o                         
   1  11   5         38.39         86.49        16.34 o                         
   2  11   5         34.07         21.43        15.80 o                         
   3  11   5          4.99         20.55        20.22 o                         
 -12   0   6         22.33         18.36        17.14 o                         
 -10   0   6         71.81         66.83        12.43 o                         
  -8   0   6          3.16          3.13         7.34 o                         
  -6   0   6        538.68        543.46        48.48 o                         
  -4   0   6          0.03         -2.96         2.96 o                         
  -2   0   6       3104.12       2695.45        93.94 o                         
   0   0   6         65.06         70.60         6.24 o                         
   2   0   6        693.45        872.92        44.41 o                         
   4   0   6        768.86        839.89        43.81 o                         
   6   0   6        473.16        434.68        26.14 o                         
   8   0   6        185.22        212.76        19.83 o                         
  10   0   6        300.17        298.47        29.71 o                         
  12   0   6         51.15         49.18        24.98 o                         
 -12   1   6         41.66         16.73        12.32 o                         
 -11   1   6          5.31          2.02         9.47 o                         
 -10   1   6         17.27         11.51         7.72 o                         
  -9   1   6         82.59         83.64         7.70 o                         
  -8   1   6        259.76        269.46        16.02 o                         
  -7   1   6        114.15        124.66         7.68 o                         
  -6   1   6         19.29         15.28         4.06 o                         
  -5   1   6        311.06        326.57        11.43 o                         
  -4   1   6        180.83        171.02         6.66 o                         
  -3   1   6        965.21        811.61        22.48 o                         
  -2   1   6         52.42         42.64         2.35 o                         
  -1   1   6         89.19         91.73         3.39 o                         
   0   1   6        930.35        824.36        26.39 o                         
   1   1   6       1297.34       1404.12        56.25 o                         
   2   1   6        375.33        458.13        17.26 o                         
   3   1   6        218.02        223.43         9.95 o                         
   4   1   6        280.77        351.99        14.59 o                         
   5   1   6        173.72        214.18        10.84 o                         
   6   1   6        226.78        272.61        13.46 o                         
   7   1   6         26.28         26.81         6.40 o                         
   8   1   6        191.30        206.40        14.20 o                         
   9   1   6          0.45         -7.59         8.19 o                         
  10   1   6         18.73         24.20        10.97 o                         
  11   1   6          1.97        -13.19        13.19 o                         
  12   1   6         32.43         18.87        16.50 o                         
 -12   2   6         39.89         38.45        12.60 o                         
 -11   2   6         49.49         37.12         9.75 o                         
 -10   2   6         32.86         32.90         7.89 o                         
  -9   2   6         14.04         19.07         6.99 o                         
  -8   2   6          9.28          8.95         5.60 o                         
  -7   2   6          6.95         16.20         4.16 o                         
  -6   2   6        197.37        179.75         8.17 o                         
  -5   2   6        154.14        185.76         7.51 o                         
  -4   2   6        134.44        130.47         6.95 o                         
  -3   2   6         41.64         50.89         3.62 o                         
  -2   2   6        388.63        373.79        12.09 o                         
  -1   2   6        166.49        194.36         8.18 o                         
   0   2   6        467.70        450.87        29.86 o                         
   1   2   6        371.04        459.17        20.67 o                         
   2   2   6         96.65         95.65         5.67 o                         
   3   2   6          2.21          5.00         2.93 o                         
   4   2   6          3.89          9.72         3.44 o                         
   5   2   6        519.28        563.84        22.17 o                         
   6   2   6          6.86          9.16         4.79 o                         
   7   2   6         35.74         47.79         7.07 o                         
   8   2   6        424.01        450.44        21.22 o                         
   9   2   6          1.42          1.83         8.55 o                         
  10   2   6        167.91        163.69        14.28 o                         
  11   2   6         77.23         79.92        14.36 o                         
  12   2   6          6.70         51.53        20.67 o                         
 -11   3   6         16.70         18.86         9.71 o                         
 -10   3   6        114.43        112.13         9.48 o                         
  -9   3   6        172.32        179.64        10.67 o                         
  -8   3   6        119.27        102.83         7.09 o                         
  -7   3   6        313.40        291.92        11.40 o                         
  -6   3   6          5.38          9.59         5.18 o                         
  -5   3   6         12.75          7.93         7.65 o                         
  -4   3   6         12.03          9.01         3.46 o                         
  -3   3   6          2.68         21.01         2.55 o                         
  -2   3   6        800.68        735.72        28.17 o                         
  -1   3   6          9.09         17.93         4.56 o                         
   0   3   6        650.68        633.81        23.77 o                         
   1   3   6       1806.58       1758.82       124.99 o                         
   2   3   6         69.91         78.15         5.35 o                         
   3   3   6         83.28        130.75         7.45 o                         
   4   3   6       1027.41       1094.01        39.86 o                         
   5   3   6         38.50         35.39         5.09 o                         
   6   3   6        121.14        142.17        10.05 o                         
   7   3   6        494.43        526.65        22.69 o                         
   8   3   6        181.93        191.36        13.30 o                         
   9   3   6        316.24        305.88        19.14 o                         
  10   3   6         72.94         84.97        12.90 o                         
  11   3   6         12.69         25.83        14.02 o                         
 -11   4   6         27.37         68.78        25.07 o                         
 -10   4   6          8.66         -1.99        12.41 o                         
  -9   4   6        171.66        144.74        16.88 o                         
  -8   4   6         12.20         26.64         8.51 o                         
  -7   4   6        593.70        585.88        26.97 o                         
  -6   4   6         10.53          4.00         5.36 o                         
  -5   4   6          0.07         -0.08         4.18 o                         
  -4   4   6        134.15        126.39         7.88 o                         
  -3   4   6        155.64        144.89        11.75 o                         
  -2   4   6          0.39          2.86         4.43 o                         
  -1   4   6        103.78         80.21         8.15 o                         
   0   4   6        594.80        578.43        22.19 o                         
   1   4   6        525.77        496.75        22.29 o                         
   2   4   6          0.86         -0.64         2.54 o                         
   3   4   6        101.51        108.83         7.14 o                         
   4   4   6        658.39        639.65        35.10 o                         
   5   4   6        606.87        579.47        36.84 o                         
   6   4   6        107.79        104.85         8.73 o                         
   7   4   6        584.91        569.46        25.46 o                         
   8   4   6         90.44         84.54         9.37 o                         
   9   4   6        133.62        135.42        14.43 o                         
  10   4   6        247.13        214.86        16.45 o                         
  11   4   6         81.90         92.58        15.88 o                         
 -11   5   6          2.50         34.12        18.49 o                         
 -10   5   6          4.13         38.41        19.61 o                         
  -9   5   6        179.90        154.75        14.89 o                         
  -8   5   6         32.27         28.07         9.66 o                         
  -7   5   6        478.18        457.89        22.55 o                         
  -6   5   6        248.58        243.79        14.34 o                         
  -5   5   6        100.83        100.99         8.13 o                         
  -4   5   6       1025.03        983.94        42.83 o                         
  -3   5   6         81.71         87.51        10.53 o                         
  -2   5   6          1.29          6.07         5.97 o                         
  -1   5   6         40.93         33.85         6.79 o                         
   0   5   6          4.60          2.61         4.48 o                         
   1   5   6        809.21        747.78        32.49 o                         
   2   5   6        381.62        338.88        18.97 o                         
   3   5   6         16.20         18.22         4.23 o                         
   4   5   6        395.06        352.12        18.28 o                         
   5   5   6         59.06         71.66         7.33 o                         
   6   5   6        603.69        512.18        30.83 o                         
   7   5   6        904.99        891.43        37.45 o                         
   8   5   6        127.52        126.25        11.13 o                         
   9   5   6        256.50        240.10        25.19 o                         
  10   5   6        126.16        100.79        13.83 o                         
  11   5   6          7.81         18.63        20.29 o                         
 -10   6   6        205.63        222.25        26.94 o                         
  -9   6   6         11.79         17.09        16.66 o                         
  -8   6   6         71.94         53.47        17.87 o                         
  -7   6   6         32.26         35.47         8.45 o                         
  -6   6   6        465.33        448.60        21.73 o                         
  -5   6   6          1.50          7.68         5.09 o                         
  -4   6   6        505.08        477.70        21.07 o                         
  -3   6   6         23.99         31.40        10.62 o                         
  -2   6   6         21.60         20.82         9.62 o                         
  -1   6   6        153.08        161.06        13.38 o                         
   0   6   6         48.05         55.15         6.07 o                         
   1   6   6        303.22        243.22        14.24 o                         
   2   6   6         46.58         54.21         7.00 o                         
   3   6   6          0.48         10.56         5.67 o                         
   4   6   6       2416.87       2208.93        96.75 o                         
   5   6   6        726.75        708.40        34.17 o                         
   6   6   6        200.49        202.30        12.92 o                         
   7   6   6         75.16         80.70         9.74 o                         
   8   6   6        129.51        125.44        12.15 o                         
   9   6   6         14.57         13.74        11.31 o                         
  10   6   6          8.51         -0.98        13.75 o                         
  -9   7   6          0.20          9.19        26.54 o                         
  -8   7   6          3.50          6.16        15.25 o                         
  -7   7   6         58.12         59.41        10.47 o                         
  -6   7   6         39.27         36.19        11.98 o                         
  -5   7   6          2.99         19.95         6.40 o                         
  -4   7   6        236.02        234.10        15.37 o                         
  -3   7   6        190.38        163.92        16.45 o                         
  -2   7   6        200.11        182.36        16.65 o                         
  -1   7   6         91.90         96.66        11.35 o                         
   0   7   6         18.42         25.64         6.70 o                         
   1   7   6          1.85          0.29         5.81 o                         
   2   7   6       2049.78       2006.33        83.33 o                         
   3   7   6        127.82        133.52        11.77 o                         
   4   7   6         32.53         50.34        13.09 o                         
   5   7   6          0.00          1.02         9.43 o                         
   6   7   6        469.11        404.51        20.17 o                         
   7   7   6         36.23         26.86         9.59 o                         
   8   7   6         11.18         -5.05        10.76 o                         
   9   7   6         46.28         34.91        19.18 o                         
  -8   8   6          0.05         24.33        16.08 o                         
  -7   8   6          3.41         18.81        11.55 o                         
  -6   8   6         45.76         53.74        13.80 o                         
  -5   8   6        129.39        136.65        18.62 o                         
  -4   8   6          9.18          8.64        12.59 o                         
  -3   8   6        250.42        233.54        16.38 o                         
  -2   8   6        138.95        134.91        16.46 o                         
  -1   8   6         84.39         87.28         8.48 o                         
   0   8   6        629.69        581.73        29.54 o                         
   1   8   6         34.43         29.69         9.10 o                         
   2   8   6          4.60         20.57         9.95 o                         
   3   8   6        246.40        239.57        17.65 o                         
   4   8   6        782.67        807.81        37.77 o                         
   5   8   6        157.19        128.43        12.95 o                         
   6   8   6          0.00         11.36         9.46 o                         
   7   8   6        105.70        108.93        12.78 o                         
   8   8   6         45.15         19.47        13.07 o                         
  -7   9   6         54.10         28.15        16.68 o                         
  -6   9   6          0.48        -11.89        11.89 o                         
  -5   9   6         45.97         47.93        15.39 o                         
  -4   9   6         99.42        119.86        14.14 o                         
  -3   9   6         11.30         10.17        13.29 o                         
  -2   9   6         25.72          5.22         8.11 o                         
  -1   9   6        491.88        487.00        23.40 o                         
   0   9   6        285.72        301.77        17.89 o                         
   1   9   6          0.14         -3.40         8.59 o                         
   2   9   6         61.53         71.61        12.71 o                         
   3   9   6         64.25         87.71        15.72 o                         
   4   9   6         35.53         54.22        16.01 o                         
   5   9   6         10.20         10.83        21.27 o                         
   6   9   6        203.38        187.47        27.74 o                         
   7   9   6         19.79         19.72        53.38 o                         
  -5  10   6         48.22         51.17        15.60 o                         
  -4  10   6         19.45         33.47        19.77 o                         
  -3  10   6         56.47         71.50        12.20 o                         
  -2  10   6         58.44         70.74        11.80 o                         
  -1  10   6         11.76         18.76        11.24 o                         
   0  10   6         34.36         29.54        11.24 o                         
   1  10   6        201.72        255.04        34.48 o                         
   2  10   6        370.42        359.97        23.00 o                         
   3  10   6         22.35         37.36        15.59 o                         
   4  10   6         33.65         62.60        17.00 o                         
   5  10   6          5.53          2.81        20.69 o                         
  -2  11   6         83.73         79.13        22.95 o                         
  -1  11   6         54.70         60.16        16.14 o                         
   0  11   6        267.25        293.73        21.28 o                         
   1  11   6         83.75        101.51        17.33 o                         
   2  11   6         98.12        145.34        20.87 o                         
 -11   0   7        141.13        171.08        21.03 o                         
  -9   0   7          5.00         -9.07        15.80 o                         
  -7   0   7        192.33        223.62        14.97 o                         
  -5   0   7        554.12        558.04        36.10 o                         
  -3   0   7         96.53         84.58         5.77 o                         
  -1   0   7       1289.04       1134.89        40.45 o                         
   1   0   7        169.77        179.45        11.24 o                         
   3   0   7        435.33        561.60        30.15 o                         
   5   0   7       1074.07       1415.65        72.47 o                         
   7   0   7       1714.88       1897.78        97.21 o                         
   9   0   7        701.08        736.70        44.85 o                         
  11   0   7        454.43        527.35        42.97 o                         
 -12   1   7          0.46         17.38        12.36 o                         
 -11   1   7         18.36         23.37         9.96 o                         
 -10   1   7        114.91        122.67        11.48 o                         
  -9   1   7        311.05        326.07        16.47 o                         
  -8   1   7          1.91          0.65         8.72 o                         
  -7   1   7         18.42         11.93         4.41 o                         
  -6   1   7         12.44         11.25         4.35 o                         
  -5   1   7         12.74         12.92         3.12 o                         
  -4   1   7        433.21        388.45        12.09 o                         
  -3   1   7        396.62        407.68        12.24 o                         
  -2   1   7          0.51         -0.77         1.66 o                         
  -1   1   7         13.59          9.49         1.57 o                         
   0   1   7         14.05         19.64         2.07 o                         
   1   1   7         47.51         34.86         3.16 o                         
   2   1   7        118.39        157.90         7.65 o                         
   3   1   7       2667.18       3143.44       109.89 o                         
   4   1   7       1123.98       1348.91        48.49 o                         
   5   1   7        574.62        727.11        27.77 o                         
   6   1   7        130.11        164.68        10.70 o                         
   7   1   7        531.69        645.12        26.50 o                         
   8   1   7          4.10          4.92         7.23 o                         
   9   1   7        157.72        169.47        15.58 o                         
  10   1   7          3.21          0.82        15.98 o                         
  11   1   7         50.50         67.54        18.72 o                         
  12   1   7         48.81         79.07        21.60 o                         
 -12   2   7         50.29         71.26        20.14 o                         
 -11   2   7         68.20         71.32        10.31 o                         
 -10   2   7         29.27         12.90         8.13 o                         
  -9   2   7         20.61         28.73         6.50 o                         
  -8   2   7         53.19         67.30         6.31 o                         
  -7   2   7        198.38        195.92         9.50 o                         
  -6   2   7         42.94         44.91         4.13 o                         
  -5   2   7        219.06        213.72         8.29 o                         
  -4   2   7        376.92        325.97        11.73 o                         
  -3   2   7         22.10         14.34         2.83 o                         
  -2   2   7        278.33        267.54         9.40 o                         
  -1   2   7        388.28        336.89        13.93 o                         
   0   2   7       2884.19       2838.43       111.54 o                         
   1   2   7       1506.58       1618.62        57.78 o                         
   2   2   7       3310.32       3467.92       139.26 o                         
   3   2   7         27.14         35.17         4.14 o                         
   4   2   7        309.94        386.82        16.02 o                         
   5   2   7        610.59        744.84        28.48 o                         
   6   2   7          3.75         14.73         6.00 o                         
   7   2   7        342.82        345.73        17.06 o                         
   8   2   7         32.84         21.77         7.79 o                         
   9   2   7          4.38         10.80         9.37 o                         
  10   2   7          2.25         -0.08        10.79 o                         
  11   2   7        706.78        668.00        34.12 o                         
 -11   3   7          0.69         -6.99         9.27 o                         
 -10   3   7         48.48         46.00         7.78 o                         
  -9   3   7        103.42        103.78         7.87 o                         
  -8   3   7        127.09        115.47         7.12 o                         
  -7   3   7        300.32        291.23        18.80 o                         
  -6   3   7         40.70         28.93         6.04 o                         
  -5   3   7        167.70        180.86        10.79 o                         
  -4   3   7          0.27          0.72         2.81 o                         
  -3   3   7        136.84        126.89         6.06 o                         
  -2   3   7        428.81        425.98        15.51 o                         
  -1   3   7       3469.26       3227.32       113.00 o                         
   0   3   7         59.58         80.82         5.70 o                         
   1   3   7        226.31        248.78        20.54 o                         
   2   3   7       1383.91       1417.28        53.86 o                         
   3   3   7         21.43         29.92         3.98 o                         
   4   3   7        709.72        768.57        28.91 o                         
   5   3   7        167.82        193.05        10.89 o                         
   6   3   7         36.59         37.83         7.71 o                         
   7   3   7          2.41          3.20         7.02 o                         
   8   3   7         19.42         17.37         7.83 o                         
   9   3   7        564.95        572.77        26.98 o                         
  10   3   7         33.41         44.02        15.69 o                         
  11   3   7         34.56         29.57        14.41 o                         
 -11   4   7        104.94        159.45        24.62 o                         
 -10   4   7        171.61        192.09        18.11 o                         
  -9   4   7         25.83         34.79        11.01 o                         
  -8   4   7          3.55         -2.03        11.24 o                         
  -7   4   7          0.11          8.84         6.90 o                         
  -6   4   7          8.91          6.87         5.52 o                         
  -5   4   7         94.52         98.13        13.21 o                         
  -4   4   7       1181.33       1106.15        41.19 o                         
  -3   4   7         67.13         66.62         7.10 o                         
  -2   4   7          0.38          8.52         6.39 o                         
  -1   4   7          7.08          7.30         5.25 o                         
   0   4   7        606.50        569.38        22.10 o                         
   1   4   7        571.09        566.35        42.21 o                         
   2   4   7         83.35         70.12        10.03 o                         
   3   4   7         85.90         74.98         5.82 o                         
   4   4   7          0.08          1.85         4.10 o                         
   5   4   7         16.60         20.95         5.25 o                         
   6   4   7       1720.04       1675.71        91.21 o                         
   7   4   7        229.04        212.58        15.70 o                         
   8   4   7         59.95         59.92         9.16 o                         
   9   4   7         19.10         30.56        10.26 o                         
  10   4   7         98.07        102.78        13.82 o                         
  11   4   7        201.09        159.77        18.40 o                         
 -10   5   7          1.32        -15.23        15.23 o                         
  -9   5   7         20.93         22.13        11.69 o                         
  -8   5   7         32.40         34.31        16.34 o                         
  -7   5   7        224.72        260.20        17.30 o                         
  -6   5   7         25.74         16.06         6.10 o                         
  -5   5   7          4.51          5.90         4.62 o                         
  -4   5   7         42.64         41.67         5.23 o                         
  -3   5   7        101.39        133.69        12.48 o                         
  -2   5   7        645.22        614.98        29.47 o                         
  -1   5   7        170.95        169.60        13.07 o                         
   0   5   7         87.80        109.63         7.22 o                         
   1   5   7        280.05        263.01        14.13 o                         
   2   5   7        440.26        421.79        20.34 o                         
   3   5   7       1010.32        954.15        35.13 o                         
   4   5   7        364.54        367.72        24.41 o                         
   5   5   7        210.51        185.84        13.49 o                         
   6   5   7        315.59        288.04        15.55 o                         
   7   5   7         28.13         33.31         7.81 o                         
   8   5   7        198.52        185.97        13.82 o                         
   9   5   7        114.09         93.28        12.02 o                         
  10   5   7         18.10          7.06        12.98 o                         
 -10   6   7         19.53         69.64        18.73 o                         
  -9   6   7          7.98         -0.69        12.94 o                         
  -8   6   7          0.06         12.68        16.08 o                         
  -7   6   7          3.72         -6.53         7.89 o                         
  -6   6   7        166.74        167.00        12.18 o                         
  -5   6   7        507.19        475.16        27.75 o                         
  -4   6   7        113.55        114.81         9.19 o                         
  -3   6   7         10.29         15.64        10.11 o                         
  -2   6   7        700.07        684.10        40.75 o                         
  -1   6   7        114.93        120.61        12.44 o                         
   0   6   7       1174.19       1103.49        41.25 o                         
   1   6   7          6.80          6.06         5.76 o                         
   2   6   7        821.37        727.76        32.68 o                         
   3   6   7        744.65        684.41        42.80 o                         
   4   6   7        255.89        254.07        17.07 o                         
   5   6   7         49.88         54.67         7.35 o                         
   6   6   7         57.21         42.92         7.84 o                         
   7   6   7          0.03          6.62         8.39 o                         
   8   6   7          9.29         25.04        13.60 o                         
   9   6   7         19.52         32.55        13.10 o                         
  10   6   7         52.20         28.21        14.59 o                         
  -9   7   7         14.11         21.96        21.04 o                         
  -8   7   7         11.24         26.23        16.84 o                         
  -7   7   7          0.01         21.16        13.77 o                         
  -6   7   7         42.30         37.05        11.94 o                         
  -5   7   7        295.05        283.54        16.22 o                         
  -4   7   7         92.62        104.91        11.95 o                         
  -3   7   7       1129.11       1041.58        70.98 o                         
  -2   7   7        239.74        251.72        24.22 o                         
  -1   7   7        374.33        349.04        19.43 o                         
   0   7   7        280.10        264.35        14.65 o                         
   1   7   7        240.23        217.76        19.65 o                         
   2   7   7        248.75        259.06        16.42 o                         
   3   7   7         38.14         44.40         9.31 o                         
   4   7   7        327.89        331.60        19.83 o                         
   5   7   7        113.94        123.09         9.89 o                         
   6   7   7         31.01         49.60         8.73 o                         
   7   7   7          7.06          9.38         9.56 o                         
   8   7   7         14.53         11.74        11.40 o                         
   9   7   7          3.08         -1.65        13.82 o                         
  -8   8   7         96.92        101.17        15.90 o                         
  -7   8   7         40.38         48.09        11.67 o                         
  -6   8   7         22.96         16.77        11.73 o                         
  -5   8   7         31.31         24.08         8.66 o                         
  -4   8   7         24.58         35.52         7.49 o                         
  -3   8   7        284.54        288.36        18.95 o                         
  -2   8   7          0.22          5.82         6.93 o                         
  -1   8   7        606.53        605.32        30.69 o                         
   0   8   7        207.02        217.29        16.33 o                         
   1   8   7        340.80        325.62        25.23 o                         
   2   8   7        564.70        573.75        28.87 o                         
   3   8   7         40.86         51.63        10.17 o                         
   4   8   7         46.72         68.95        18.79 o                         
   5   8   7          0.52         11.82        12.71 o                         
   6   8   7        315.55        315.68        32.07 o                         
   7   8   7          1.83          3.56        11.25 o                         
   8   8   7          1.19         22.55        14.58 o                         
  -7   9   7        127.50        117.41        48.12 o                         
  -6   9   7        188.20        181.73        17.54 o                         
  -5   9   7          7.56         28.44        10.55 o                         
  -4   9   7         17.45         22.53         9.90 o                         
  -3   9   7         58.69         56.40        11.55 o                         
  -2   9   7        106.63        116.29        10.51 o                         
  -1   9   7        562.44        522.47        26.07 o                         
   0   9   7         23.27         38.49         9.04 o                         
   1   9   7         18.33         33.96        10.89 o                         
   2   9   7         84.67        117.19        14.66 o                         
   3   9   7        317.99        328.26        28.92 o                         
   4   9   7        110.39        100.95        18.42 o                         
   5   9   7          1.77         -3.17        12.63 o                         
   6   9   7         35.32         33.53        14.49 o                         
   7   9   7         96.33        140.03        18.02 o                         
  -5  10   7          3.01         -4.95        13.99 o                         
  -4  10   7         52.52         67.50        14.64 o                         
  -3  10   7         57.04         52.85        18.60 o                         
  -2  10   7        169.92        195.19        15.05 o                         
  -1  10   7         11.21         36.48        11.06 o                         
   0  10   7         28.88         25.60        11.76 o                         
   1  10   7        659.37        687.83        32.93 o                         
   2  10   7         60.03         87.68        14.24 o                         
   3  10   7          0.03        -13.10        13.14 o                         
   4  10   7         39.53         58.80        21.84 o                         
   5  10   7         27.92         22.05        21.66 o                         
  -2  11   7         47.61         71.56        15.35 o                         
  -1  11   7        190.25        217.75        19.08 o                         
   0  11   7          3.18         46.93        18.08 o                         
   1  11   7        106.69        139.48        17.77 o                         
   2  11   7         19.15         24.09        20.24 o                         
 -12   0   8        499.32        320.74        35.58 o                         
 -10   0   8        228.70        251.21        19.84 o                         
  -8   0   8       1001.77       1092.08        58.90 o                         
  -6   0   8        109.97        116.34        10.02 o                         
  -4   0   8       1810.19       1809.99        70.05 o                         
  -2   0   8       3031.31       2610.12        91.43 o                         
   0   0   8        779.26        970.61        40.35 o                         
   2   0   8       1188.33       1462.52        73.48 o                         
   4   0   8       1180.09       1200.12        75.44 o                         
   6   0   8        372.85        428.92        26.70 o                         
   8   0   8         29.37         31.58        11.53 o                         
  10   0   8         58.59         79.05        18.67 o                         
 -12   1   8        362.68        388.19        34.70 o                         
 -11   1   8         83.70         82.93        10.79 o                         
 -10   1   8        853.92        801.94        30.54 o                         
  -9   1   8        151.94        156.18        11.76 o                         
  -8   1   8        234.89        244.96        15.83 o                         
  -7   1   8          7.82         17.13         4.65 o                         
  -6   1   8        569.57        619.70        22.57 o                         
  -5   1   8          0.38         -2.70         2.70 o                         
  -4   1   8          4.54         12.82         2.50 o                         
  -3   1   8        156.63        127.82         5.07 o                         
  -2   1   8       4086.99       4092.16       100.18 o                         
  -1   1   8       2542.02       2380.31        68.17 o                         
   0   1   8         92.11         94.61         4.63 o                         
   1   1   8        990.70       1049.19        37.62 o                         
   2   1   8         51.87         50.36         5.41 o                         
   3   1   8        104.25        120.36         7.28 o                         
   4   1   8        836.91        919.12        33.98 o                         
   5   1   8         82.17        113.73         8.18 o                         
   6   1   8        117.36        142.29         9.74 o                         
   7   1   8        227.59        267.33        15.16 o                         
   8   1   8        294.45        334.15        18.45 o                         
   9   1   8        115.27        109.53        11.75 o                         
  10   1   8         74.77         57.64        19.08 o                         
  11   1   8        157.61        141.95        17.27 o                         
 -11   2   8         20.58         18.78        10.19 o                         
 -10   2   8        185.40        188.53        12.35 o                         
  -9   2   8         41.83         59.70         7.19 o                         
  -8   2   8        293.22        278.77        12.46 o                         
  -7   2   8          7.06          5.70         3.94 o                         
  -6   2   8         85.17        100.45         5.82 o                         
  -5   2   8         96.00         96.78         4.87 o                         
  -4   2   8        630.05        601.58        19.43 o                         
  -3   2   8        362.36        342.65        11.93 o                         
  -2   2   8        103.92         98.79         5.32 o                         
  -1   2   8         45.99         64.63         4.41 o                         
   0   2   8        205.37        231.88        10.76 o                         
   1   2   8       4965.79       5306.06       164.17 o                         
   2   2   8        282.81        285.27        12.02 o                         
   3   2   8         76.50         96.70         7.55 o                         
   4   2   8         10.20         -1.42         3.52 o                         
   5   2   8         24.78         30.47         5.13 o                         
   6   2   8          0.11          4.98         5.32 o                         
   7   2   8          0.73         -2.64         6.14 o                         
   8   2   8        608.85        615.95        27.00 o                         
   9   2   8          0.01          5.97        15.04 o                         
  10   2   8         17.47         25.29        11.90 o                         
  11   2   8         35.13         40.12        15.30 o                         
 -11   3   8          0.26        -14.35        15.81 o                         
 -10   3   8        165.65        159.20        16.46 o                         
  -9   3   8         59.75         59.43        11.47 o                         
  -8   3   8        254.18        239.69        16.33 o                         
  -7   3   8        202.40        203.14        14.05 o                         
  -6   3   8        405.68        408.49        19.13 o                         
  -5   3   8          1.75          8.21         5.22 o                         
  -4   3   8         37.24         37.52         4.14 o                         
  -3   3   8         22.43         25.30         3.14 o                         
  -2   3   8        336.86        274.66         9.88 o                         
  -1   3   8       3178.86       3089.06        96.57 o                         
   0   3   8        443.05        496.85        19.61 o                         
   1   3   8        137.98        169.54        12.25 o                         
   2   3   8        554.57        589.41        22.30 o                         
   3   3   8         41.42         54.21         4.94 o                         
   4   3   8         37.56         46.85         5.22 o                         
   5   3   8        205.01        216.89        11.88 o                         
   6   3   8         43.02         56.85         6.88 o                         
   7   3   8          2.34         -2.67         6.37 o                         
   8   3   8         62.38         68.06         9.53 o                         
   9   3   8          1.02         24.27         9.79 o                         
  10   3   8        198.63        150.57        16.00 o                         
  11   3   8          7.73         -7.12        15.35 o                         
 -11   4   8         55.36         44.82        18.18 o                         
 -10   4   8         27.90          0.89        14.13 o                         
  -9   4   8          0.09        -12.38        12.38 o                         
  -8   4   8        284.63        294.58        18.43 o                         
  -7   4   8          0.58         -2.42         7.13 o                         
  -6   4   8         24.57         21.28         6.44 o                         
  -5   4   8        861.51        781.50        31.10 o                         
  -4   4   8         33.26         32.36         4.12 o                         
  -3   4   8        202.16        187.51         7.96 o                         
  -2   4   8          1.19          9.85         6.13 o                         
  -1   4   8        362.55        340.04        18.43 o                         
   0   4   8        222.61        215.85        14.05 o                         
   1   4   8         31.37         47.09         7.26 o                         
   2   4   8        369.11        390.64        24.19 o                         
   3   4   8       1601.40       1589.31        56.57 o                         
   4   4   8         87.33         87.12         7.09 o                         
   5   4   8        121.69        155.76        14.64 o                         
   6   4   8          5.87          3.30         6.21 o                         
   7   4   8        256.06        238.44        14.99 o                         
   8   4   8          0.32          1.19         8.58 o                         
   9   4   8         28.49         23.38        10.39 o                         
  10   4   8         32.65         32.14        13.08 o                         
  11   4   8          2.11          8.48        15.74 o                         
 -10   5   8          2.26          5.26        16.54 o                         
  -9   5   8         65.25         47.40        14.11 o                         
  -8   5   8        253.34        196.85        22.90 o                         
  -7   5   8         27.32         35.76         8.83 o                         
  -6   5   8        166.73        144.66        10.93 o                         
  -5   5   8        189.85        193.06        12.79 o                         
  -4   5   8        515.44        475.75        20.69 o                         
  -3   5   8        479.03        430.99        23.60 o                         
  -2   5   8        634.28        567.56        28.22 o                         
  -1   5   8        614.96        574.59        28.01 o                         
   0   5   8        159.11        150.13         8.80 o                         
   1   5   8        407.66        406.66        19.81 o                         
   2   5   8          0.79         -2.90         4.58 o                         
   3   5   8        374.58        368.94        20.79 o                         
   4   5   8        135.06        140.89         9.46 o                         
   5   5   8         43.66         54.22         6.99 o                         
   6   5   8        294.99        294.82        16.04 o                         
   7   5   8          3.31          5.96         7.48 o                         
   8   5   8         22.37          9.37         9.06 o                         
   9   5   8          0.15          0.80        11.19 o                         
  10   5   8          2.21          0.95        13.42 o                         
 -10   6   8          0.16          6.78        21.17 o                         
  -9   6   8         20.55         13.17        14.05 o                         
  -8   6   8          0.96         16.06        11.22 o                         
  -7   6   8         43.49         58.16         9.98 o                         
  -6   6   8          3.55         13.47         8.78 o                         
  -5   6   8         24.19         38.37         7.39 o                         
  -4   6   8         39.66         18.54         9.56 o                         
  -3   6   8        632.24        600.08        37.87 o                         
  -2   6   8        106.21        147.91        13.80 o                         
  -1   6   8         20.67         27.53         8.25 o                         
   0   6   8         95.58         97.85        10.91 o                         
   1   6   8       1191.50       1118.67        42.10 o                         
   2   6   8          4.86          6.17         6.79 o                         
   3   6   8          4.83         -6.04         6.04 o                         
   4   6   8          0.66          1.13         5.17 o                         
   5   6   8          0.82         -6.16         6.16 o                         
   6   6   8         88.76         91.13         9.45 o                         
   7   6   8         10.00         19.45         8.88 o                         
   8   6   8         78.17         65.09        14.22 o                         
   9   6   8         56.93         55.38        15.12 o                         
  10   6   8          0.01         -5.11        18.88 o                         
  -9   7   8         14.37        -15.77        15.77 o                         
  -8   7   8         56.23         77.15        27.09 o                         
  -7   7   8          1.27         13.56         9.72 o                         
  -6   7   8        156.78        154.19        12.83 o                         
  -5   7   8        221.77        249.80        24.23 o                         
  -4   7   8         55.69         73.62        14.53 o                         
  -3   7   8        465.89        489.37        35.06 o                         
  -2   7   8         23.17          7.64        12.00 o                         
  -1   7   8        811.10        746.08        29.98 o                         
   0   7   8        142.49        162.02        11.29 o                         
   1   7   8         21.24         24.24         6.42 o                         
   2   7   8        116.00        119.48        11.08 o                         
   3   7   8        108.26        120.29        11.28 o                         
   4   7   8        498.53        456.77        24.49 o                         
   5   7   8        308.41        309.54        29.53 o                         
   6   7   8         20.22         11.99         8.56 o                         
   7   7   8         57.85         40.17        10.57 o                         
   8   7   8         31.29         33.65        12.33 o                         
   9   7   8         12.07          2.76        14.12 o                         
  -8   8   8         33.21         42.99        15.38 o                         
  -7   8   8         98.57         95.15        13.65 o                         
  -6   8   8         72.33         98.25        24.05 o                         
  -5   8   8        188.84        213.09        28.06 o                         
  -4   8   8         41.56         31.24         7.14 o                         
  -3   8   8         12.45         16.55        20.84 o                         
  -2   8   8         21.27         29.58         5.94 o                         
  -1   8   8         20.11         31.15         8.35 o                         
   0   8   8        171.36        177.91        14.75 o                         
   1   8   8          0.59         -0.28         7.44 o                         
   2   8   8        623.38        622.38        27.61 o                         
   3   8   8        225.39        200.11        15.92 o                         
   4   8   8         13.00         21.84        11.36 o                         
   5   8   8        198.56        223.87        18.51 o                         
   6   8   8        166.44        152.40        16.39 o                         
   7   8   8         10.61         17.45        11.87 o                         
   8   8   8         42.91         31.81        14.29 o                         
  -7   9   8         76.18        147.25        50.34 o                         
  -6   9   8          3.82         19.68        22.95 o                         
  -5   9   8         11.49         57.17        23.27 o                         
  -4   9   8        101.11        107.97        12.06 o                         
  -3   9   8         39.10         48.83        10.50 o                         
  -2   9   8        261.87        279.52        16.33 o                         
  -1   9   8          6.20         21.64        10.67 o                         
   0   9   8         74.50         82.65        12.53 o                         
   1   9   8         15.56         37.02        12.64 o                         
   2   9   8          0.03          9.51        16.31 o                         
   3   9   8         10.24         19.94        11.54 o                         
   4   9   8        339.49        383.92        27.94 o                         
   5   9   8         13.48          5.99        13.45 o                         
   6   9   8         49.92         54.74        15.86 o                         
  -5  10   8         78.04         95.80        15.40 o                         
  -4  10   8         33.92         42.49        13.79 o                         
  -3  10   8         86.34        127.20        12.83 o                         
  -2  10   8          0.18         21.25        10.58 o                         
  -1  10   8          0.68         13.29        10.70 o                         
   0  10   8         91.77        119.12        13.64 o                         
   1  10   8          1.42         13.85        13.44 o                         
   2  10   8         51.12         64.98        16.21 o                         
   3  10   8         52.86         72.39        18.03 o                         
   4  10   8         16.11         31.16        22.06 o                         
   5  10   8          5.34         -2.62        31.37 o                         
   0  11   8        145.44        151.33        17.72 o                         
 -11   0   9        464.70        418.29        33.62 o                         
  -9   0   9        289.74        306.01        21.48 o                         
  -7   0   9         28.46         29.84         8.03 o                         
  -5   0   9          6.21          9.64         4.62 o                         
  -3   0   9          3.60          4.92         3.29 o                         
  -1   0   9       4358.22       4203.94       145.99 o                         
   1   0   9        694.70        680.51        35.68 o                         
   3   0   9        650.53        751.28        39.74 o                         
   5   0   9        101.83        115.98        12.25 o                         
   7   0   9        162.32        181.90        17.62 o                         
   9   0   9         20.51          6.39        14.25 o                         
  11   0   9         59.44         71.47        39.56 o                         
 -11   1   9         83.81         93.62        12.77 o                         
 -10   1   9          9.87         25.36         8.41 o                         
  -9   1   9        605.46        594.37        21.93 o                         
  -8   1   9        125.02        122.73        11.20 o                         
  -7   1   9        283.32        293.53        12.45 o                         
  -6   1   9        310.22        281.49        12.78 o                         
  -5   1   9        473.58        500.25        15.13 o                         
  -4   1   9        442.04        399.62        12.70 o                         
  -3   1   9        552.19        518.52        14.17 o                         
  -2   1   9         85.00         94.58         4.28 o                         
  -1   1   9        421.34        423.45        12.49 o                         
   0   1   9        614.27        590.72        18.11 o                         
   1   1   9         31.89         39.42         3.88 o                         
   2   1   9         12.97         12.42         3.18 o                         
   3   1   9         14.87         28.18         4.92 o                         
   4   1   9        102.74         95.07         8.40 o                         
   5   1   9          0.42          2.51         4.63 o                         
   6   1   9        211.21        196.36        12.38 o                         
   7   1   9         23.56         21.97         6.97 o                         
   8   1   9         29.10         27.69         8.60 o                         
   9   1   9         22.10          6.68        10.10 o                         
  10   1   9          0.19          4.12        12.15 o                         
  11   1   9          2.79         17.52        16.04 o                         
 -11   2   9          4.37         29.27        11.30 o                         
 -10   2   9          0.06          9.24         8.01 o                         
  -9   2   9         37.63         59.89         7.72 o                         
  -8   2   9        242.06        249.97        11.69 o                         
  -7   2   9        587.17        605.33        20.98 o                         
  -6   2   9         24.17         24.11         5.09 o                         
  -5   2   9        163.81        154.24         8.49 o                         
  -4   2   9       1423.44       1276.97        38.20 o                         
  -3   2   9          2.43          3.54         3.10 o                         
  -2   2   9         14.59         15.31         3.06 o                         
  -1   2   9         40.63         34.74         3.57 o                         
   0   2   9         15.18         11.72         2.95 o                         
   1   2   9        173.10        172.47         7.35 o                         
   2   2   9        217.69        241.90        10.79 o                         
   3   2   9        457.52        487.45        19.26 o                         
   4   2   9         89.88        105.81        10.44 o                         
   5   2   9          0.39          0.36         4.52 o                         
   6   2   9         24.69         23.76         5.90 o                         
   7   2   9          4.31          2.40         8.22 o                         
   8   2   9          0.06          2.49         8.47 o                         
   9   2   9         24.95         31.79        10.42 o                         
  10   2   9          0.64         29.81        13.06 o                         
  11   2   9          0.01        -16.38        20.49 o                         
 -11   3   9        130.15        153.00        21.45 o                         
 -10   3   9         14.93         19.75        13.39 o                         
  -9   3   9         33.59         42.21        11.57 o                         
  -8   3   9          5.49          5.30         8.55 o                         
  -7   3   9          5.54          6.59         7.31 o                         
  -6   3   9       1300.71       1242.72        60.81 o                         
  -5   3   9       1211.24       1152.66        38.49 o                         
  -4   3   9        209.84        207.31         9.44 o                         
  -3   3   9        249.08        230.54         9.43 o                         
  -2   3   9        216.29        226.03         8.94 o                         
  -1   3   9        384.33        417.76        15.15 o                         
   0   3   9          2.41          3.34         4.64 o                         
   1   3   9          2.55          2.13         3.36 o                         
   2   3   9        119.03        135.80         7.50 o                         
   3   3   9         10.98         28.07         4.04 o                         
   4   3   9         16.79         16.38         4.68 o                         
   5   3   9        128.31        135.00         9.40 o                         
   6   3   9          7.26          7.27         8.15 o                         
   7   3   9         42.50         32.77         7.64 o                         
   8   3   9         25.45         19.36         9.62 o                         
   9   3   9          0.03         -2.40        10.22 o                         
  10   3   9        375.54        347.57        22.73 o                         
  11   3   9         25.24         26.01        16.51 o                         
 -11   4   9         63.41         74.30        21.56 o                         
 -10   4   9         58.03         50.04        15.50 o                         
  -9   4   9          3.88         18.17        12.06 o                         
  -8   4   9        508.93        495.71        32.95 o                         
  -7   4   9        365.12        336.60        25.04 o                         
  -6   4   9         98.56        107.23         9.60 o                         
  -5   4   9        108.82        100.57         9.24 o                         
  -4   4   9        378.37        369.02        13.86 o                         
  -3   4   9       1023.99        913.27        28.10 o                         
  -2   4   9        282.82        259.53        10.50 o                         
  -1   4   9         16.60         28.65         6.63 o                         
   0   4   9         33.70         31.31         4.05 o                         
   1   4   9          0.01          4.03         3.85 o                         
   2   4   9         45.32         59.45         7.61 o                         
   3   4   9        185.00        206.80        12.96 o                         
   4   4   9         31.83         30.17         5.35 o                         
   5   4   9          1.85         -3.20         5.37 o                         
   6   4   9          7.34         -2.36         6.09 o                         
   7   4   9         69.25         74.76         9.57 o                         
   8   4   9        203.09        195.22        18.96 o                         
   9   4   9         38.87         55.47        12.06 o                         
  10   4   9         15.42         65.04        16.88 o                         
 -10   5   9         73.65         60.66        17.12 o                         
  -9   5   9        381.79        397.17        25.31 o                         
  -8   5   9         54.39         52.70        11.74 o                         
  -7   5   9          0.06         10.31         8.87 o                         
  -6   5   9        352.67        351.21        19.31 o                         
  -5   5   9       1555.83       1475.85        55.35 o                         
  -4   5   9       1323.39       1237.33        41.18 o                         
  -3   5   9         15.52         26.64         8.55 o                         
  -2   5   9        102.45         80.81        10.31 o                         
  -1   5   9         73.60         71.21         9.24 o                         
   0   5   9        161.74        170.83         9.92 o                         
   1   5   9        291.35        290.26        15.78 o                         
   2   5   9        569.58        549.07        25.79 o                         
   3   5   9         60.68         36.96         9.60 o                         
   4   5   9         79.58         84.85        10.04 o                         
   5   5   9        302.18        303.33        23.03 o                         
   6   5   9         18.60         23.65        12.31 o                         
   7   5   9          3.24         -0.29         7.93 o                         
   8   5   9          0.92         11.02        11.18 o                         
   9   5   9         53.98         47.99        12.01 o                         
  10   5   9        168.06        148.75        16.87 o                         
  -9   6   9         25.04         38.36        15.33 o                         
  -8   6   9          0.02         -0.09        11.91 o                         
  -7   6   9         56.06         74.21        10.98 o                         
  -6   6   9        240.74        238.00        15.37 o                         
  -5   6   9          1.67         -2.17         5.67 o                         
  -4   6   9        520.79        485.29        24.66 o                         
  -3   6   9        626.96        603.10        31.47 o                         
  -2   6   9        666.04        595.23        30.69 o                         
  -1   6   9       1483.66       1283.13        56.52 o                         
   0   6   9        450.64        428.18        19.30 o                         
   1   6   9        135.95        144.34        10.19 o                         
   2   6   9        244.77        232.87        15.08 o                         
   3   6   9        324.40        298.90        19.84 o                         
   4   6   9          5.07          1.24        12.32 o                         
   5   6   9        102.48         99.88        13.94 o                         
   6   6   9          0.00          5.00         8.85 o                         
   7   6   9        200.21        190.80        16.05 o                         
   8   6   9          3.34         -8.46        10.51 o                         
   9   6   9         34.23         21.67        13.04 o                         
  -9   7   9          7.57         41.90        18.02 o                         
  -8   7   9         12.95         18.30        13.63 o                         
  -7   7   9          2.49          4.54        17.78 o                         
  -6   7   9         26.16         39.40         9.13 o                         
  -5   7   9          5.48          5.48        12.42 o                         
  -4   7   9        212.61        210.69        24.91 o                         
  -3   7   9       1035.21        879.58        53.40 o                         
  -2   7   9        189.16        208.55        21.75 o                         
  -1   7   9       1208.95       1101.76        50.39 o                         
   0   7   9         72.82         85.67         8.21 o                         
   1   7   9        802.78        741.31        32.80 o                         
   2   7   9         22.20          4.90         8.78 o                         
   3   7   9        428.69        418.41        24.93 o                         
   4   7   9        119.84        119.36        12.03 o                         
   5   7   9          7.09         -7.25         8.95 o                         
   6   7   9          2.07         -0.57         8.68 o                         
   7   7   9         18.09         31.51        10.70 o                         
   8   7   9         20.77         17.64        12.52 o                         
  -8   8   9        198.78        215.30        23.16 o                         
  -7   8   9         18.14         44.13        13.31 o                         
  -6   8   9        135.39        155.89        26.26 o                         
  -5   8   9        122.61        102.31        12.09 o                         
  -4   8   9          1.90        -10.26        20.32 o                         
  -3   8   9        221.43        219.19        24.76 o                         
  -2   8   9         53.67         68.28        18.28 o                         
  -1   8   9        473.01        438.65        24.59 o                         
   0   8   9        301.61        282.84        16.67 o                         
   1   8   9        411.98        410.88        21.27 o                         
   2   8   9        171.22        186.57        20.03 o                         
   3   8   9        211.55        220.50        18.03 o                         
   4   8   9          0.69         21.76        10.70 o                         
   5   8   9         26.64         19.17        11.91 o                         
   6   8   9        206.74        214.16        33.31 o                         
   7   8   9         62.42         86.96        13.72 o                         
  -6   9   9         68.58         75.49        13.66 o                         
  -5   9   9        257.95        269.05        42.91 o                         
  -4   9   9          0.10          1.20        22.75 o                         
  -3   9   9          0.16          0.25        29.04 o                         
  -2   9   9        106.14         92.98        15.73 o                         
  -1   9   9        101.85        120.54        13.17 o                         
   0   9   9          5.59         32.17        10.78 o                         
   1   9   9         91.24         90.10        13.38 o                         
   2   9   9          0.11         25.17        10.71 o                         
   3   9   9        177.31        194.68        27.48 o                         
   4   9   9        555.99        617.32        55.67 o                         
   5   9   9        207.94        196.97        18.83 o                         
   6   9   9          7.49         31.95        16.60 o                         
  -4  10   9         30.82         33.89        16.63 o                         
  -3  10   9        254.74        257.75        17.84 o                         
  -2  10   9          1.52          1.92        11.84 o                         
  -1  10   9         32.29         44.69        11.20 o                         
   0  10   9         63.28        100.45        15.56 o                         
   1  10   9         55.21         79.32        16.40 o                         
   2  10   9         23.21         56.04        26.60 o                         
   3  10   9         23.29         39.75        18.21 o                         
   4  10   9          8.15         25.05        22.37 o                         
 -10   0  10         56.16         56.02        13.51 o                         
  -8   0  10         12.48          5.75         8.51 o                         
  -6   0  10          7.16          1.44         6.03 o                         
  -4   0  10         24.73         20.52         4.53 o                         
  -2   0  10        203.00        178.44         9.22 o                         
   0   0  10        136.41        132.45        17.59 o                         
   2   0  10         14.33         15.55         6.51 o                         
   4   0  10         55.38         56.68         8.22 o                         
   6   0  10         19.64         16.95         9.23 o                         
   8   0  10         20.08         14.12        12.73 o                         
  10   0  10         43.55         37.62        19.58 o                         
 -11   1  10          0.19         -9.32        10.53 o                         
 -10   1  10         50.60         64.60         9.61 o                         
  -9   1  10         79.65         83.30         8.33 o                         
  -8   1  10        251.46        276.69        15.06 o                         
  -7   1  10         93.00        109.10         7.43 o                         
  -6   1  10         34.00         39.68         4.82 o                         
  -5   1  10         18.29         20.79         3.42 o                         
  -4   1  10          5.79          3.17         2.67 o                         
  -3   1  10          5.04          2.12         2.34 o                         
  -2   1  10          0.15          0.83         2.17 o                         
  -1   1  10        191.29        184.20         7.29 o                         
   0   1  10        196.95        208.26         7.99 o                         
   1   1  10         15.30         18.86         3.10 o                         
   2   1  10          3.36          1.21         3.25 o                         
   3   1  10          6.38          6.62         3.68 o                         
   4   1  10        273.33        288.38        13.55 o                         
   5   1  10         12.44         27.58         5.55 o                         
   6   1  10         38.33         47.43         6.78 o                         
   7   1  10          3.33         -2.96         6.98 o                         
   8   1  10        181.14        203.54        14.59 o                         
   9   1  10         19.77          8.69        11.02 o                         
  10   1  10          0.01         -2.29        13.44 o                         
  11   1  10          8.76         -1.88        16.97 o                         
 -11   2  10         13.75         -0.83        11.05 o                         
 -10   2  10          1.66         -7.60         9.59 o                         
  -9   2  10         49.64         58.07         7.30 o                         
  -8   2  10          0.99          2.40         4.91 o                         
  -7   2  10        206.88        200.43        11.21 o                         
  -6   2  10         31.24         40.78         7.59 o                         
  -5   2  10          3.38         -2.53         4.36 o                         
  -4   2  10        312.20        271.69        11.27 o                         
  -3   2  10        428.99        380.77        13.58 o                         
  -2   2  10          0.38          2.16         3.11 o                         
  -1   2  10         19.69         24.25         4.23 o                         
   0   2  10         64.50         74.14         4.49 o                         
   1   2  10         59.84         61.85         4.33 o                         
   2   2  10         80.54         91.08         6.36 o                         
   3   2  10         35.62         30.89         4.49 o                         
   4   2  10          3.60          8.31         4.45 o                         
   5   2  10         39.46         34.93         5.84 o                         
   6   2  10          0.19         -2.45         9.66 o                         
   7   2  10         24.87         15.18         7.47 o                         
   8   2  10         37.19         55.20         9.72 o                         
   9   2  10         15.37          6.76        10.78 o                         
  10   2  10         10.79         -0.71        13.35 o                         
  11   2  10         35.42         19.96        16.45 o                         
 -11   3  10         44.55         39.36        30.21 o                         
 -10   3  10          1.95         37.51        14.85 o                         
  -9   3  10         42.33         26.04        11.71 o                         
  -8   3  10        136.49        165.15        15.35 o                         
  -7   3  10         12.31          7.47         8.84 o                         
  -6   3  10       1163.99       1103.72        42.45 o                         
  -5   3  10          0.54          0.41         4.65 o                         
  -4   3  10         94.80         97.41         6.55 o                         
  -3   3  10         33.19         25.38         4.04 o                         
  -2   3  10         94.42         89.67         6.07 o                         
  -1   3  10        121.19        104.59         7.16 o                         
   0   3  10       1169.65       1101.16        40.59 o                         
   1   3  10        215.76        201.96        15.23 o                         
   2   3  10         76.88         58.21         5.93 o                         
   3   3  10          0.58          7.46         3.77 o                         
   4   3  10         84.15         79.94         6.88 o                         
   5   3  10          4.35         -2.75         5.08 o                         
   6   3  10         21.86         30.32         6.87 o                         
   7   3  10         17.34         27.76         8.05 o                         
   8   3  10        122.29        117.18        11.59 o                         
   9   3  10        112.99        105.38        12.88 o                         
  10   3  10         56.85         39.55        14.23 o                         
  11   3  10          3.86        -24.68        24.68 o                         
 -10   4  10          5.75         16.10        18.04 o                         
  -9   4  10        378.45        426.62        28.51 o                         
  -8   4  10          2.98          7.73        15.45 o                         
  -7   4  10         48.34         45.23         9.57 o                         
  -6   4  10         48.44         38.16        15.39 o                         
  -5   4  10         61.20         64.49         8.21 o                         
  -4   4  10         98.15         89.21         6.32 o                         
  -3   4  10        606.38        567.49        18.96 o                         
  -2   4  10          1.62         -2.64         3.43 o                         
  -1   4  10          4.97         10.41         3.36 o                         
   0   4  10          0.37         -3.22         4.54 o                         
   1   4  10        680.96        663.62        29.75 o                         
   2   4  10         15.25         10.21         5.61 o                         
   3   4  10         26.70         38.39         4.88 o                         
   4   4  10        246.04        239.97        18.42 o                         
   5   4  10          3.15          0.73         5.56 o                         
   6   4  10         27.67         21.31         7.20 o                         
   7   4  10        242.47        199.19        15.97 o                         
   8   4  10         53.35         44.02         9.93 o                         
   9   4  10          8.95         20.37        15.27 o                         
  10   4  10          1.58         15.34        15.26 o                         
 -10   5  10         30.03         38.79        17.80 o                         
  -9   5  10         34.97         30.06        14.63 o                         
  -8   5  10         49.34         52.57        12.14 o                         
  -7   5  10         55.57         56.74        10.42 o                         
  -6   5  10         83.47         88.36        13.60 o                         
  -5   5  10         48.50         41.37         7.69 o                         
  -4   5  10          1.25         -4.80         4.80 o                         
  -3   5  10         53.16         43.89         5.38 o                         
  -2   5  10        179.57        180.64        20.93 o                         
  -1   5  10          0.27          0.75         6.22 o                         
   0   5  10         74.21         45.17         8.62 o                         
   1   5  10         24.26         43.95         6.72 o                         
   2   5  10        195.85        203.31        13.32 o                         
   3   5  10         12.35         17.82         6.25 o                         
   4   5  10        263.09        213.23        12.22 o                         
   5   5  10        226.77        190.90        14.55 o                         
   6   5  10         48.43         49.29         8.46 o                         
   7   5  10          9.86         -5.93        15.59 o                         
   8   5  10         25.40         31.98        14.06 o                         
   9   5  10         86.71         93.81        19.17 o                         
  10   5  10         17.27         21.10        22.16 o                         
  -9   6  10          0.06         17.52        15.82 o                         
  -8   6  10         43.05         86.15        17.82 o                         
  -7   6  10        280.02        271.30        18.64 o                         
  -6   6  10         12.16         23.09        10.87 o                         
  -5   6  10         39.69         28.57        11.88 o                         
  -4   6  10         21.92         18.76         6.28 o                         
  -3   6  10        137.84        139.70        14.33 o                         
  -2   6  10         18.23         26.57        14.05 o                         
  -1   6  10        133.80        145.33         9.46 o                         
   0   6  10        224.51        233.61        22.18 o                         
   1   6  10         35.54         31.82         7.06 o                         
   2   6  10         98.26        100.47        10.44 o                         
   3   6  10        184.20        184.21        15.81 o                         
   4   6  10         59.44         88.81        10.43 o                         
   5   6  10          0.31         -6.70         6.70 o                         
   6   6  10         10.87         10.80         8.22 o                         
   7   6  10          2.77          8.42         9.56 o                         
   8   6  10        136.58        115.28        13.53 o                         
   9   6  10          0.13         10.76        20.75 o                         
  -8   7  10        117.95        156.84        18.16 o                         
  -7   7  10          5.74         20.66        12.19 o                         
  -6   7  10          8.32          5.87         9.23 o                         
  -5   7  10          7.65         17.05         7.34 o                         
  -4   7  10        187.67        188.65        37.03 o                         
  -3   7  10        109.14        101.21        17.59 o                         
  -2   7  10          2.48          1.06        10.47 o                         
  -1   7  10         77.75         68.29         8.12 o                         
   0   7  10        142.90        122.15         9.95 o                         
   1   7  10          6.15         12.78         6.47 o                         
   2   7  10         51.27         71.35        16.57 o                         
   3   7  10         26.37         23.97         8.73 o                         
   4   7  10         72.23         68.28        10.79 o                         
   5   7  10         41.69         31.94        10.44 o                         
   6   7  10         55.51         79.08        15.86 o                         
   7   7  10         26.59          7.94        11.46 o                         
   8   7  10         72.39         58.34        13.82 o                         
  -7   8  10         10.19         23.19        14.38 o                         
  -6   8  10        316.13        353.18        23.93 o                         
  -5   8  10          0.02          1.47        10.96 o                         
  -4   8  10          9.37         18.35        19.10 o                         
  -3   8  10         38.97         49.59        17.81 o                         
  -2   8  10         36.80         53.39        16.93 o                         
  -1   8  10         40.19         45.29         7.65 o                         
   0   8  10         12.32         20.44         7.61 o                         
   1   8  10         57.19         74.21        14.75 o                         
   2   8  10        112.50        106.25        11.67 o                         
   3   8  10         26.90         27.89        15.82 o                         
   4   8  10          5.78         19.83        11.10 o                         
   5   8  10         32.31         63.44        13.06 o                         
   6   8  10          9.15          4.27        13.72 o                         
   7   8  10         22.91         33.27        24.20 o                         
  -6   9  10         18.03         58.08        19.27 o                         
  -5   9  10          0.54         -0.44        41.89 o                         
  -4   9  10         52.75         76.00        47.79 o                         
  -3   9  10          1.55          1.93        21.50 o                         
  -2   9  10         20.82         11.75        19.68 o                         
  -1   9  10         34.59         44.80        10.86 o                         
   0   9  10         54.65         59.73        11.91 o                         
   1   9  10          4.87         37.34        10.48 o                         
   2   9  10         36.14         28.92        11.45 o                         
   3   9  10         19.47         23.21        20.20 o                         
   4   9  10          0.25         21.52        14.42 o                         
   5   9  10        193.06        198.22        21.22 o                         
   6   9  10         18.61        -27.87        27.87 o                         
  -4  10  10         64.09         66.51        30.39 o                         
  -3  10  10         56.90         68.21        26.85 o                         
  -2  10  10         79.77         93.10        11.32 o                         
  -1  10  10         78.59         56.31        15.81 o                         
   0  10  10          2.48         -8.23        19.78 o                         
   1  10  10         39.46         45.92        16.26 o                         
   2  10  10          1.97        -15.90        15.90 o                         
   3  10  10         80.21         77.71        26.45 o                         
 -11   0  11          1.16          6.50        16.12 o                         
  -9   0  11         46.84         56.21        11.54 o                         
  -7   0  11         13.83         28.17        12.04 o                         
  -5   0  11        494.47        458.31        26.18 o                         
  -3   0  11        382.00        357.43        15.42 o                         
  -1   0  11        271.10        325.98        17.61 o                         
   1   0  11          0.68         -1.92         4.12 o                         
   3   0  11        301.42        330.30        20.53 o                         
   5   0  11         37.11         49.05         9.73 o                         
   7   0  11          3.30         13.71        18.63 o                         
   9   0  11         66.54         46.29        17.46 o                         
  11   0  11          3.40          1.75        25.39 o                         
 -11   1  11          7.84         23.09        11.14 o                         
 -10   1  11          0.07         -4.23         8.74 o                         
  -9   1  11         80.70         88.94         9.88 o                         
  -8   1  11          0.88          8.83         6.03 o                         
  -7   1  11        484.69        503.13        21.38 o                         
  -6   1  11        174.30        177.56         8.02 o                         
  -5   1  11          1.05         11.95         3.46 o                         
  -4   1  11          0.87          9.48         3.02 o                         
  -3   1  11        107.68        102.28         4.93 o                         
  -2   1  11        164.67        149.39         6.06 o                         
  -1   1  11       1150.10       1026.21        33.68 o                         
   0   1  11       1084.98       1057.46        36.28 o                         
   1   1  11        182.79        192.62         8.67 o                         
   2   1  11        120.36        109.99         7.23 o                         
   3   1  11          9.87          9.65         4.00 o                         
   4   1  11          6.61          3.27         4.40 o                         
   5   1  11         96.46        112.66         8.58 o                         
   6   1  11         14.84         20.80         6.63 o                         
   7   1  11        209.02        210.56        14.86 o                         
   8   1  11         43.73         54.98        13.33 o                         
   9   1  11         31.59         25.12        11.47 o                         
  10   1  11          5.39          6.93        18.62 o                         
  11   1  11         24.99         85.52        18.73 o                         
 -11   2  11          0.10          5.68        14.94 o                         
 -10   2  11         23.38         22.28         8.18 o                         
  -9   2  11          0.01         -2.51         7.64 o                         
  -8   2  11          1.23          9.63         5.42 o                         
  -7   2  11          6.35         18.85         5.06 o                         
  -6   2  11          0.01         -2.38         7.06 o                         
  -5   2  11        105.99        102.96         7.36 o                         
  -4   2  11       1155.49       1009.04        31.21 o                         
  -3   2  11        434.60        375.75        13.73 o                         
  -2   2  11        240.54        231.47        10.56 o                         
  -1   2  11        430.55        397.68        17.10 o                         
   0   2  11         51.45         51.22         3.55 o                         
   1   2  11          1.65          1.48         3.01 o                         
   2   2  11        231.11        238.03        11.25 o                         
   3   2  11         71.61         70.80         6.09 o                         
   4   2  11         61.10         62.40         6.42 o                         
   5   2  11        107.10        122.85        11.85 o                         
   6   2  11         28.60         28.32        10.53 o                         
   7   2  11         20.13          4.71         8.45 o                         
   8   2  11          0.05         -9.51         9.51 o                         
   9   2  11         71.69         66.09        12.62 o                         
  10   2  11          6.16         -4.80        14.27 o                         
  11   2  11          8.78         -5.30        42.35 o                         
 -10   3  11          0.81          1.48        15.23 o                         
  -9   3  11         23.67         57.03        13.75 o                         
  -8   3  11          0.01         -7.88         9.82 o                         
  -7   3  11         27.08         26.01         8.95 o                         
  -6   3  11        100.46        116.56        10.56 o                         
  -5   3  11        155.63        155.73         9.78 o                         
  -4   3  11        202.24        195.06         9.93 o                         
  -3   3  11         85.41         84.40         6.09 o                         
  -2   3  11        161.28        143.17         8.08 o                         
  -1   3  11        285.07        235.35        12.05 o                         
   0   3  11        189.82        197.26        10.87 o                         
   1   3  11         42.53         61.86         6.53 o                         
   2   3  11         12.81         15.60         3.45 o                         
   3   3  11          0.99          3.30         3.97 o                         
   4   3  11         22.87         16.46         5.17 o                         
   5   3  11          0.06          1.39         5.50 o                         
   6   3  11         79.82         70.23         8.25 o                         
   7   3  11         36.24         42.73         9.14 o                         
   8   3  11          9.85         20.48        10.03 o                         
   9   3  11         16.00         18.35        13.27 o                         
  10   3  11         12.63         19.76        14.93 o                         
 -10   4  11         52.88         65.52        21.21 o                         
  -9   4  11         10.03         35.00        13.96 o                         
  -8   4  11         12.86         22.87        11.10 o                         
  -7   4  11         66.74         64.46        13.08 o                         
  -6   4  11          4.71         -1.09         7.81 o                         
  -5   4  11         43.78         40.76         6.08 o                         
  -4   4  11          1.69          8.31         6.92 o                         
  -3   4  11        818.26        707.01        25.19 o                         
  -2   4  11          2.16          1.72         3.89 o                         
  -1   4  11         34.47         45.41         8.37 o                         
   0   4  11          6.27          7.33         4.31 o                         
   1   4  11          0.80          7.42         4.27 o                         
   2   4  11        135.27        128.23        10.75 o                         
   3   4  11          0.22          6.06         4.70 o                         
   4   4  11         15.57          6.55         5.24 o                         
   5   4  11         31.05         26.03         8.73 o                         
   6   4  11        140.49        138.52        11.03 o                         
   7   4  11         17.56         29.55         8.83 o                         
   8   4  11         22.06         25.35        10.51 o                         
   9   4  11          1.29          5.96        12.30 o                         
  10   4  11         48.15         28.33        17.55 o                         
 -10   5  11          0.29         14.18        20.13 o                         
  -9   5  11          0.08         -1.90        17.85 o                         
  -8   5  11         47.31         47.45        12.75 o                         
  -7   5  11         53.28         49.29        11.13 o                         
  -6   5  11          1.02         11.56         8.88 o                         
  -5   5  11        244.16        220.66        14.05 o                         
  -4   5  11          6.21         15.15         4.75 o                         
  -3   5  11        246.30        204.05        10.53 o                         
  -2   5  11          5.26          7.99         3.41 o                         
  -1   5  11          1.94         12.45         8.45 o                         
   0   5  11          1.47          0.37         4.36 o                         
   1   5  11          9.43          8.35         5.92 o                         
   2   5  11         14.66         10.00         5.91 o                         
   3   5  11         75.25         68.30         8.59 o                         
   4   5  11         12.12         11.32         5.63 o                         
   5   5  11        341.46        268.05        24.97 o                         
   6   5  11         16.92         13.83         7.69 o                         
   7   5  11         19.80         20.40         9.04 o                         
   8   5  11          8.61          5.26        13.16 o                         
   9   5  11         15.34          5.45        13.39 o                         
  -9   6  11         15.31         23.60        16.96 o                         
  -8   6  11         19.66         22.98        14.65 o                         
  -7   6  11         18.94          8.57        11.18 o                         
  -6   6  11         41.77         60.01        15.64 o                         
  -5   6  11         46.16         46.23         8.26 o                         
  -4   6  11         11.88         25.20         6.19 o                         
  -3   6  11        194.52        172.07        16.01 o                         
  -2   6  11        119.76        131.71        14.32 o                         
  -1   6  11         36.95         33.48         5.15 o                         
   0   6  11         51.08         33.19         9.17 o                         
   1   6  11          1.40         -0.74         6.98 o                         
   2   6  11          6.28          0.00         6.67 o                         
   3   6  11        140.44        126.08        11.98 o                         
   4   6  11          6.62         11.58         8.25 o                         
   5   6  11          6.81          9.25        10.51 o                         
   6   6  11         57.74         46.67        10.46 o                         
   7   6  11         90.40         79.87        12.46 o                         
   8   6  11         78.33         39.47        15.23 o                         
   9   6  11        106.13         59.31        16.41 o                         
  -8   7  11         74.81        126.10        21.86 o                         
  -7   7  11         10.46          5.36        13.12 o                         
  -6   7  11          0.35         32.94        11.74 o                         
  -5   7  11         57.24         43.77        16.74 o                         
  -4   7  11          7.05         -9.84        23.90 o                         
  -3   7  11         84.05         74.54        17.01 o                         
  -2   7  11         54.29         45.10        12.41 o                         
  -1   7  11         52.71         28.49        11.38 o                         
   0   7  11         36.62         21.72        10.91 o                         
   1   7  11         30.47         27.95        15.41 o                         
   2   7  11          2.17         17.43        10.22 o                         
   3   7  11         91.02         86.57        11.12 o                         
   4   7  11         20.88         16.06        10.00 o                         
   5   7  11         46.70         50.98        12.17 o                         
   6   7  11        381.60        367.79        20.55 o                         
   7   7  11         13.70         22.45        11.82 o                         
   8   7  11         43.98         26.98        19.37 o                         
  -7   8  11         20.54          7.58        30.19 o                         
  -6   8  11        109.90        126.15        21.26 o                         
  -5   8  11         15.98         35.21        13.10 o                         
  -4   8  11         46.61         39.79        21.40 o                         
  -3   8  11         93.74         83.30        45.19 o                         
  -2   8  11        110.60        125.90        21.43 o                         
  -1   8  11         75.41         92.42         9.97 o                         
   0   8  11         54.95         43.17        16.09 o                         
   1   8  11         20.36         36.83         8.93 o                         
   2   8  11          0.80         -6.19         8.97 o                         
   3   8  11         20.82          7.18        11.07 o                         
   4   8  11         72.61         91.02        21.60 o                         
   5   8  11          0.60         -1.46        15.13 o                         
   6   8  11         13.44         39.34        14.85 o                         
   7   8  11         66.30         47.56        23.25 o                         
  -5   9  11          0.82         28.75        34.79 o                         
  -4   9  11         31.59         54.72        24.86 o                         
  -3   9  11         32.47         44.34        22.90 o                         
  -2   9  11          6.58          1.76        20.77 o                         
  -1   9  11          4.57         -4.25        17.49 o                         
   0   9  11         21.22         24.64        13.79 o                         
   1   9  11         15.55         10.71        10.66 o                         
   2   9  11         17.28         27.71        11.56 o                         
   3   9  11          4.28         -7.62        12.46 o                         
   4   9  11        115.30        138.87        17.70 o                         
   5   9  11         25.04         -1.37        16.61 o                         
  -3  10  11          5.16         38.41        28.03 o                         
  -2  10  11          7.81         32.64        26.18 o                         
  -1  10  11          0.07          6.48        10.74 o                         
   0  10  11          6.97         20.31        14.86 o                         
   1  10  11          9.93         18.63        27.70 o                         
   2  10  11         14.97         16.28        22.64 o                         
   3  10  11          5.26         -2.91        15.85 o                         
 -10   0  12          0.43        -13.18        13.18 o                         
  -8   0  12         36.58         49.34        15.21 o                         
  -6   0  12       1928.36       1955.86       103.78 o                         
  -4   0  12          2.71         -1.27         4.60 o                         
  -2   0  12        320.22        317.62        14.61 o                         
   0   0  12        305.66        307.12        21.52 o                         
   2   0  12        472.66        447.66        25.92 o                         
   4   0  12         99.16        103.51        11.54 o                         
   6   0  12          5.43          5.55         9.77 o                         
   8   0  12        414.92        391.88        32.27 o                         
  10   0  12         25.39         66.09        33.79 o                         
 -11   1  12          6.78         32.06        16.52 o                         
 -10   1  12          9.66         19.40         9.92 o                         
  -9   1  12        110.43        123.07        10.21 o                         
  -8   1  12        378.17        370.84        18.95 o                         
  -7   1  12         11.75         13.61         5.34 o                         
  -6   1  12         21.28         28.90         4.49 o                         
  -5   1  12          6.48         14.00         3.77 o                         
  -4   1  12         19.65         20.03         3.36 o                         
  -3   1  12        543.88        532.67        15.15 o                         
  -2   1  12        495.70        474.73        13.68 o                         
  -1   1  12          2.38          4.82         2.84 o                         
   0   1  12        108.58        138.12         6.80 o                         
   1   1  12         96.86        101.45         8.73 o                         
   2   1  12        196.59        219.55        10.98 o                         
   3   1  12         23.11         22.08         5.04 o                         
   4   1  12          0.06         -0.99         4.99 o                         
   5   1  12        109.14        101.38         8.71 o                         
   6   1  12        258.43        262.94        15.67 o                         
   7   1  12          0.42          7.18         8.35 o                         
   8   1  12          0.61         31.49        10.38 o                         
   9   1  12         16.98         22.97        12.58 o                         
  10   1  12         89.66         90.80        28.07 o                         
 -10   2  12         30.48         55.22        23.16 o                         
  -9   2  12         20.50          5.89        12.10 o                         
  -8   2  12         21.66         17.54         9.91 o                         
  -7   2  12        344.79        323.65        20.45 o                         
  -6   2  12        191.76        176.64        10.57 o                         
  -5   2  12        806.87        762.91        25.17 o                         
  -4   2  12         62.65         71.36         6.26 o                         
  -3   2  12         21.88         27.47         4.78 o                         
  -2   2  12          5.38          9.92         4.35 o                         
  -1   2  12         40.33         32.86         5.30 o                         
   0   2  12        131.80        123.27         6.54 o                         
   1   2  12         14.59         15.12         3.25 o                         
   2   2  12          0.16          1.61         3.75 o                         
   3   2  12         46.52         49.10         5.85 o                         
   4   2  12         45.19         54.06         6.48 o                         
   5   2  12        276.42        263.04        14.69 o                         
   6   2  12         46.04         58.86         8.61 o                         
   7   2  12         96.82         85.48        10.42 o                         
   8   2  12        198.58        225.62        16.04 o                         
   9   2  12         79.80         99.23        14.12 o                         
  10   2  12         17.87          6.69        15.59 o                         
 -10   3  12        211.53        183.07        24.54 o                         
  -9   3  12         50.24         75.22        14.14 o                         
  -8   3  12          4.45         -1.04        11.03 o                         
  -7   3  12         65.37         69.20        10.47 o                         
  -6   3  12        117.97        116.91         9.52 o                         
  -5   3  12         83.55         78.05         8.24 o                         
  -4   3  12         91.19         80.99         8.76 o                         
  -3   3  12        143.36        125.22         7.91 o                         
  -2   3  12        127.89        128.77         8.20 o                         
  -1   3  12        121.40        117.38         8.57 o                         
   0   3  12          3.71         18.01         4.89 o                         
   1   3  12        204.93        193.05        11.02 o                         
   2   3  12         35.97         38.80         4.36 o                         
   3   3  12        435.53        451.52        19.26 o                         
   4   3  12        204.02        180.65        11.31 o                         
   5   3  12         79.94         60.24         7.64 o                         
   6   3  12          0.01          0.44         7.18 o                         
   7   3  12          0.73          0.82         8.42 o                         
   8   3  12         70.56         76.89        11.90 o                         
   9   3  12         40.50         55.07        13.35 o                         
  10   3  12         37.01         38.18        15.64 o                         
 -10   4  12         10.35          1.04        26.50 o                         
  -9   4  12         75.24         76.19        19.17 o                         
  -8   4  12        116.57        134.12        16.48 o                         
  -7   4  12         39.14         38.07        14.70 o                         
  -6   4  12         35.85         31.00         8.97 o                         
  -5   4  12         55.57         44.13         6.97 o                         
  -4   4  12        829.94        704.01        23.74 o                         
  -3   4  12        125.72        106.09         8.24 o                         
  -2   4  12         19.80         13.06         5.37 o                         
  -1   4  12          1.28         -3.07         4.33 o                         
   0   4  12          2.52          4.95         4.50 o                         
   1   4  12        144.21        152.27         9.92 o                         
   2   4  12         23.57         26.11         6.19 o                         
   3   4  12          0.12         -3.33         4.85 o                         
   4   4  12          4.13         10.24         5.62 o                         
   5   4  12         77.90         84.36         8.63 o                         
   6   4  12        363.84        322.88        18.11 o                         
   7   4  12         10.44          2.74         8.99 o                         
   8   4  12          1.42         -8.71        10.47 o                         
   9   4  12          1.95        -13.09        13.09 o                         
  10   4  12         29.18          8.18        19.43 o                         
  -9   5  12         54.73         91.84        18.34 o                         
  -8   5  12          3.19         36.80        13.57 o                         
  -7   5  12         43.55         49.72        16.41 o                         
  -6   5  12          2.40         16.55         9.68 o                         
  -5   5  12          4.98          4.88         7.30 o                         
  -4   5  12         84.46         80.02         7.58 o                         
  -3   5  12         39.65         38.70         6.89 o                         
  -2   5  12         85.04         68.28         9.98 o                         
  -1   5  12         15.49         10.30         7.50 o                         
   0   5  12          0.79          6.20         6.12 o                         
   1   5  12         13.39          5.52         6.10 o                         
   2   5  12         17.43         19.24         7.43 o                         
   3   5  12          1.27          0.36         6.54 o                         
   4   5  12        545.14        480.32        28.58 o                         
   5   5  12        102.36        112.00         9.76 o                         
   6   5  12          5.49         -6.10         7.99 o                         
   7   5  12          0.00         -3.77         9.52 o                         
   8   5  12         16.19         18.40        12.32 o                         
   9   5  12         61.00         49.65        22.44 o                         
  -9   6  12         11.14         18.01        19.13 o                         
  -8   6  12         93.04        137.80        18.15 o                         
  -7   6  12         72.54         74.38        13.63 o                         
  -6   6  12        122.61        137.40        13.42 o                         
  -5   6  12         39.57         36.95         9.72 o                         
  -4   6  12        168.96        154.78        10.18 o                         
  -3   6  12        292.64        228.96        14.38 o                         
  -2   6  12         24.36          7.22        10.11 o                         
  -1   6  12          0.05         -4.46         4.46 o                         
   0   6  12          6.53         12.03         5.57 o                         
   1   6  12          2.81         11.21         6.02 o                         
   2   6  12          0.68         -6.95         6.95 o                         
   3   6  12          3.27         -2.55         7.72 o                         
   4   6  12          8.76         26.69         9.42 o                         
   5   6  12        110.12        106.47         9.39 o                         
   6   6  12         98.54        103.34        11.21 o                         
   7   6  12        110.92        125.86        13.33 o                         
   8   6  12         40.78         44.73        13.28 o                         
  -8   7  12         81.88        111.36        19.35 o                         
  -7   7  12         44.69         48.20        14.90 o                         
  -6   7  12         23.03         55.53        12.96 o                         
  -5   7  12         54.71         81.96        12.06 o                         
  -4   7  12         33.26         51.85        19.28 o                         
  -3   7  12         10.56         33.06        18.15 o                         
  -2   7  12         23.86         13.96        12.49 o                         
  -1   7  12        112.45        116.54        16.00 o                         
   0   7  12         12.81         21.93         6.78 o                         
   1   7  12          1.29          7.84         7.14 o                         
   2   7  12          1.79         15.42         8.12 o                         
   3   7  12         24.86         14.60         9.58 o                         
   4   7  12         24.43         16.00        10.56 o                         
   5   7  12         53.19         47.83        12.58 o                         
   6   7  12          4.66         16.72        13.64 o                         
   7   7  12         34.44         11.98        13.89 o                         
  -6   8  12         33.17         57.21        14.79 o                         
  -5   8  12          0.04          1.16        23.64 o                         
  -4   8  12         22.27         22.58        29.50 o                         
  -3   8  12         62.77         49.47        20.68 o                         
  -2   8  12          0.15          0.16        14.63 o                         
  -1   8  12         35.02         26.11        14.91 o                         
   0   8  12        118.81        120.08        11.11 o                         
   1   8  12         46.69         48.67        14.55 o                         
   2   8  12         11.22          3.81         9.70 o                         
   3   8  12         20.39         36.77        12.25 o                         
   4   8  12          0.01          7.39        13.56 o                         
   5   8  12         94.88        110.02        15.78 o                         
   6   8  12          3.10        -15.97        15.97 o                         
  -5   9  12          1.45         29.71        48.69 o                         
  -4   9  12          1.33         43.66        25.96 o                         
  -3   9  12         10.95         45.21        24.42 o                         
  -2   9  12          7.16         12.47        22.51 o                         
  -1   9  12          0.40         -8.34         9.09 o                         
   0   9  12         30.28         55.33        15.38 o                         
   1   9  12         15.66         16.53        11.25 o                         
   2   9  12         39.19         54.13        13.17 o                         
   3   9  12        115.60        132.64        24.77 o                         
   4   9  12          7.98         41.24        16.11 o                         
   5   9  12         48.38         45.26        17.92 o                         
  -2  10  12          0.12         26.20        29.92 o                         
  -1  10  12          4.96         20.11        23.78 o                         
   0  10  12          0.10         12.53        20.30 o                         
   1  10  12        151.99        169.77        20.28 o                         
  -9   0  13         58.96         71.94        13.09 o                         
  -7   0  13        768.57        764.67        63.21 o                         
  -5   0  13          5.51          7.64         5.96 o                         
  -3   0  13        254.70        233.57        12.42 o                         
  -1   0  13        720.95        695.63        41.13 o                         
   1   0  13         15.96         21.87         5.57 o                         
   3   0  13       2589.43       2669.08       133.71 o                         
   5   0  13        368.91        405.77        27.02 o                         
   7   0  13        163.98        160.68        18.87 o                         
   9   0  13         75.80         32.19        27.49 o                         
 -10   1  13         13.75          1.78         9.73 o                         
  -9   1  13         69.81         78.61         9.11 o                         
  -8   1  13         19.16         23.26         6.72 o                         
  -7   1  13        116.50        138.13         8.66 o                         
  -6   1  13          6.39          9.43         4.82 o                         
  -5   1  13         18.11         25.88         4.14 o                         
  -4   1  13          4.29          6.29         3.39 o                         
  -3   1  13         28.18         22.05         3.44 o                         
  -2   1  13         79.30         78.63         4.85 o                         
  -1   1  13        341.18        333.16        12.01 o                         
   0   1  13        758.91        734.69        22.96 o                         
   1   1  13        877.26        859.28        26.63 o                         
   2   1  13       1098.82       1083.34        40.09 o                         
   3   1  13          0.03         11.90         6.71 o                         
   4   1  13         18.94         27.27         6.27 o                         
   5   1  13        123.97        127.51        15.58 o                         
   6   1  13        328.51        311.09        17.56 o                         
   7   1  13         21.32         15.88         9.02 o                         
   8   1  13        126.81        126.74        13.45 o                         
   9   1  13          3.63         -2.81        13.34 o                         
  10   1  13         33.04         28.15        17.21 o                         
 -10   2  13         54.63         73.06        29.35 o                         
  -9   2  13          6.45         10.18        13.86 o                         
  -8   2  13        130.22        103.88        12.79 o                         
  -7   2  13        252.44        243.25        16.76 o                         
  -6   2  13         87.08         80.74         8.32 o                         
  -5   2  13        306.84        256.40        13.05 o                         
  -4   2  13         32.26         28.80         5.82 o                         
  -3   2  13         10.79         10.14         4.84 o                         
  -2   2  13          0.01         -2.69         4.86 o                         
  -1   2  13         48.77         43.27         6.05 o                         
   0   2  13        610.24        563.45        18.18 o                         
   1   2  13         40.82         50.26         4.43 o                         
   2   2  13        126.67        133.94         8.18 o                         
   3   2  13         15.17         17.13         7.45 o                         
   4   2  13        552.66        544.02        22.86 o                         
   5   2  13        511.76        528.63        23.04 o                         
   6   2  13        132.53        133.91        11.04 o                         
   7   2  13          1.21         -1.81         9.10 o                         
   8   2  13         22.63         41.41        18.43 o                         
   9   2  13         25.18         36.91        13.73 o                         
  10   2  13          0.98         -5.46        16.58 o                         
 -10   3  13          5.42         11.76        28.31 o                         
  -9   3  13          5.52         22.45        14.21 o                         
  -8   3  13         39.62         53.92        12.98 o                         
  -7   3  13         20.99         29.37        10.61 o                         
  -6   3  13         25.17         20.45         8.03 o                         
  -5   3  13         80.50         86.53         8.28 o                         
  -4   3  13        168.76        152.05         9.71 o                         
  -3   3  13         65.91         73.87         7.16 o                         
  -2   3  13          0.18          7.44         5.86 o                         
  -1   3  13         66.84         54.98         6.62 o                         
   0   3  13         28.12         27.45         6.92 o                         
   1   3  13         16.61         26.40         8.87 o                         
   2   3  13        108.20        108.80         6.87 o                         
   3   3  13       1091.16       1042.72        49.55 o                         
   4   3  13          0.75          3.22         5.75 o                         
   5   3  13          1.74         11.67         6.65 o                         
   6   3  13          7.83         23.03         8.02 o                         
   7   3  13        220.03        228.07        16.94 o                         
   8   3  13        126.65        105.03        16.39 o                         
   9   3  13         30.77         45.45        17.65 o                         
  10   3  13         26.19        -21.55        21.55 o                         
  -9   4  13        212.62        195.36        19.94 o                         
  -8   4  13          0.00        -11.95        12.87 o                         
  -7   4  13          0.22         25.36        13.87 o                         
  -6   4  13        218.14        245.01        15.50 o                         
  -5   4  13         81.17         74.03         8.33 o                         
  -4   4  13         52.82         46.95         6.86 o                         
  -3   4  13          0.00         -0.74         5.33 o                         
  -2   4  13          7.91         -2.82         5.65 o                         
  -1   4  13         29.26         37.33         9.47 o                         
   0   4  13         70.09         76.65         7.50 o                         
   1   4  13          0.90          3.16         5.37 o                         
   2   4  13         75.62         95.13         9.60 o                         
   3   4  13         43.48         35.51         4.90 o                         
   4   4  13        233.01        238.54        14.60 o                         
   5   4  13        310.83        310.41        16.95 o                         
   6   4  13        102.59         94.18        10.54 o                         
   7   4  13          4.41         -2.27         9.23 o                         
   8   4  13          8.32          9.26        16.33 o                         
   9   4  13          0.79         -5.62        14.09 o                         
  -9   5  13         46.54         97.99        21.10 o                         
  -8   5  13         39.17         35.77        19.60 o                         
  -7   5  13        102.17        144.60        20.41 o                         
  -6   5  13         89.12         76.92        11.64 o                         
  -5   5  13         54.25         68.90         8.27 o                         
  -4   5  13         45.94         38.48         7.17 o                         
  -3   5  13        157.29        152.66        10.52 o                         
  -2   5  13          0.19          5.35         5.70 o                         
  -1   5  13         17.37         31.82         5.97 o                         
   0   5  13          0.22          2.28         9.91 o                         
   1   5  13         52.25         51.99         7.36 o                         
   2   5  13         15.31         17.07         8.54 o                         
   3   5  13         76.24         81.85         9.94 o                         
   4   5  13         61.85         57.63         9.19 o                         
   5   5  13         64.20         54.30        10.43 o                         
   6   5  13         41.53         44.50         9.61 o                         
   7   5  13        216.66        214.63        21.81 o                         
   8   5  13         24.23         36.60        13.12 o                         
   9   5  13         55.85         55.57        17.48 o                         
  -8   6  13         50.17         92.03        28.67 o                         
  -7   6  13         23.65         38.32        14.28 o                         
  -6   6  13         42.31         45.38        12.16 o                         
  -5   6  13          4.27         18.05        10.30 o                         
  -4   6  13          5.06         -5.40         9.43 o                         
  -3   6  13         14.94          5.43         5.83 o                         
  -2   6  13        142.67        116.95        10.20 o                         
  -1   6  13          7.50          4.23         5.56 o                         
   0   6  13          1.71          1.23         5.80 o                         
   1   6  13         41.14         47.14         7.84 o                         
   2   6  13         81.24         82.62         9.60 o                         
   3   6  13         18.78         21.97         8.85 o                         
   4   6  13          0.82         -0.53        10.10 o                         
   5   6  13         99.25         93.51        16.65 o                         
   6   6  13         11.63          2.24        12.56 o                         
   7   6  13         35.72         22.36        11.99 o                         
   8   6  13         69.52         81.62        15.10 o                         
  -7   7  13         46.99         54.22        17.24 o                         
  -6   7  13        112.67        128.98        22.82 o                         
  -5   7  13          6.22          9.23        16.09 o                         
  -4   7  13         36.91         55.57         8.27 o                         
  -3   7  13         35.57         53.81        27.19 o                         
  -2   7  13          5.49         -3.35         6.67 o                         
  -1   7  13          0.05         -3.89         6.67 o                         
   0   7  13         72.05         65.04        10.39 o                         
   1   7  13         81.97         75.83         9.55 o                         
   2   7  13         37.25         32.93        14.38 o                         
   3   7  13          0.06        -14.22        17.11 o                         
   4   7  13          1.24        -10.54        10.54 o                         
   5   7  13          0.10         -9.65        15.41 o                         
   6   7  13         42.75          4.73        14.18 o                         
   7   7  13         87.83         53.54        21.51 o                         
  -6   8  13          5.83         28.26        16.63 o                         
  -5   8  13         20.06         31.43        24.44 o                         
  -4   8  13         37.51          9.46        21.38 o                         
  -3   8  13          0.44          1.35        19.63 o                         
  -2   8  13          7.11         15.62        15.57 o                         
  -1   8  13          0.24         -5.14         7.30 o                         
   0   8  13         17.63         31.85         9.01 o                         
   1   8  13         30.75         33.61        15.70 o                         
   2   8  13         84.03         86.29        12.19 o                         
   3   8  13         19.38         12.19        16.33 o                         
   4   8  13         33.69         13.78        13.67 o                         
   5   8  13         10.02          3.43        14.50 o                         
   6   8  13         79.89         87.92        18.07 o                         
  -4   9  13          0.08          3.73        54.69 o                         
  -3   9  13         10.25         15.70        24.93 o                         
  -2   9  13         47.83         61.97        25.51 o                         
  -1   9  13         34.81         35.35        10.73 o                         
   0   9  13         24.23         18.99        11.48 o                         
   1   9  13          6.06          2.20        22.28 o                         
   2   9  13         14.31          8.54        13.12 o                         
   3   9  13          1.89        -13.82        14.12 o                         
   4   9  13         74.51         64.65        16.05 o                         
 -10   0  14          0.12         11.94        14.78 o                         
  -8   0  14         34.87         26.16        22.87 o                         
  -6   0  14        266.28        268.87        20.37 o                         
  -4   0  14        124.92        148.54        10.73 o                         
  -2   0  14          0.14         -5.18         5.98 o                         
   0   0  14         31.83         37.89         6.50 o                         
   2   0  14        287.37        321.71        21.32 o                         
   4   0  14        145.76        125.45        13.43 o                         
   6   0  14        399.50        399.37        28.93 o                         
   8   0  14          0.02        -13.53        15.78 o                         
  10   0  14         11.07          7.63        25.95 o                         
 -10   1  14          3.29         -2.33         9.92 o                         
  -9   1  14        126.34        132.60        10.30 o                         
  -8   1  14         84.99         89.07         9.79 o                         
  -7   1  14         65.63         63.42         6.83 o                         
  -6   1  14          4.52         -3.45         4.50 o                         
  -5   1  14         52.70         56.77         5.11 o                         
  -4   1  14          2.84          6.49         3.78 o                         
  -3   1  14         54.71         50.81         4.39 o                         
  -2   1  14         46.78         47.89         4.58 o                         
  -1   1  14        372.93        360.37        13.13 o                         
   0   1  14        115.60        123.76         6.96 o                         
   1   1  14          6.89          9.55         3.93 o                         
   2   1  14        186.12        165.75         9.52 o                         
   3   1  14          0.08         -5.12         5.12 o                         
   4   1  14         77.78         85.83         8.52 o                         
   5   1  14        206.18        196.72        13.51 o                         
   6   1  14          0.80         -4.45        12.10 o                         
   7   1  14         80.47         88.07        11.65 o                         
   8   1  14         77.64         53.00        15.63 o                         
   9   1  14          2.34         15.09        14.45 o                         
  10   1  14         21.20          7.74        18.95 o                         
 -10   2  14         50.74         77.22        33.82 o                         
  -9   2  14          6.61         13.05        14.17 o                         
  -8   2  14        186.96        196.79        16.50 o                         
  -7   2  14          1.17         -9.58         9.58 o                         
  -6   2  14          9.40          3.14         7.38 o                         
  -5   2  14          9.22         12.60         6.78 o                         
  -4   2  14        253.24        251.65        12.67 o                         
  -3   2  14          0.12         -5.21         5.21 o                         
  -2   2  14        182.85        165.18        11.16 o                         
  -1   2  14         21.84         19.54         3.90 o                         
   0   2  14          0.06          4.75         3.99 o                         
   1   2  14         48.10         39.57         4.53 o                         
   2   2  14        326.56        297.72        12.97 o                         
   3   2  14        227.98        213.92        12.92 o                         
   4   2  14         16.10         12.44         7.97 o                         
   5   2  14          3.60         -4.05         8.70 o                         
   6   2  14        447.60        470.75        22.96 o                         
   7   2  14         22.92         22.49        16.27 o                         
   8   2  14        528.30        487.50        27.16 o                         
   9   2  14          5.73         -9.92        20.64 o                         
  10   2  14         92.94         71.78        19.72 o                         
 -10   3  14          2.44        -19.05        19.05 o                         
  -9   3  14         37.66         59.07        24.94 o                         
  -8   3  14         27.12         42.50        13.60 o                         
  -7   3  14         31.84          5.91        11.11 o                         
  -6   3  14         11.50         16.40         8.12 o                         
  -5   3  14         38.04         47.81         7.76 o                         
  -4   3  14          0.06          4.79         5.94 o                         
  -3   3  14        167.71        155.65        10.27 o                         
  -2   3  14         69.48         59.94         7.77 o                         
  -1   3  14        186.49        154.71        11.15 o                         
   0   3  14         73.09         70.38         7.94 o                         
   1   3  14         68.48         62.22         7.63 o                         
   2   3  14         54.69         54.50         8.61 o                         
   3   3  14          3.79         -4.55         5.23 o                         
   4   3  14          1.77          2.31         6.10 o                         
   5   3  14        421.70        365.32        20.70 o                         
   6   3  14          8.58          7.71         8.25 o                         
   7   3  14          7.96         -2.99         9.65 o                         
   8   3  14         20.68         -2.32        11.83 o                         
   9   3  14         38.72         58.83        15.64 o                         
  -9   4  14         15.02         -4.08        17.30 o                         
  -8   4  14          0.26          2.28        14.27 o                         
  -7   4  14          0.13        -14.07        14.07 o                         
  -6   4  14         14.97         10.15         9.19 o                         
  -5   4  14         95.80         88.97         9.10 o                         
  -4   4  14          4.12          8.42         7.74 o                         
  -3   4  14        189.39        179.28        11.71 o                         
  -2   4  14        275.92        228.89        15.29 o                         
  -1   4  14          0.46          0.25         5.86 o                         
   0   4  14        113.74        109.51         9.42 o                         
   1   4  14        108.83        118.89        11.72 o                         
   2   4  14        196.86        149.09        12.59 o                         
   3   4  14          6.02          5.56         4.40 o                         
   4   4  14        239.50        241.60        15.77 o                         
   5   4  14          1.25         -2.38        10.40 o                         
   6   4  14        145.89        122.62        11.61 o                         
   7   4  14         36.00         39.33        17.89 o                         
   8   4  14          1.79         16.40        12.75 o                         
   9   4  14         53.03         21.40        24.42 o                         
  -9   5  14         13.62         27.87        22.14 o                         
  -8   5  14         14.68         26.88        16.50 o                         
  -7   5  14          3.30         -0.47        13.47 o                         
  -6   5  14        139.63        168.54        15.18 o                         
  -5   5  14         67.73         69.45        14.36 o                         
  -4   5  14         40.74         57.40         8.15 o                         
  -3   5  14          2.06         -1.52         6.61 o                         
  -2   5  14         10.23          3.22         6.59 o                         
  -1   5  14        156.34        131.95        16.03 o                         
   0   5  14         16.33          9.45         6.14 o                         
   1   5  14        150.03        162.63        11.98 o                         
   2   5  14         26.10         28.47         7.45 o                         
   3   5  14         97.28         84.20        11.75 o                         
   4   5  14         15.57         21.81         9.27 o                         
   5   5  14          7.87         18.82         8.30 o                         
   6   5  14         33.68         25.51        10.56 o                         
   7   5  14         68.65         58.45        13.88 o                         
   8   5  14         22.22         26.66        23.27 o                         
  -8   6  14         80.33        113.61        20.24 o                         
  -7   6  14         73.87         65.57        16.32 o                         
  -6   6  14          4.95         25.72        14.48 o                         
  -5   6  14          0.12         18.64         9.58 o                         
  -4   6  14         93.22        123.77        10.14 o                         
  -3   6  14        157.87        143.84        13.31 o                         
  -2   6  14          0.05         -6.99         6.99 o                         
  -1   6  14        109.42        113.99        10.14 o                         
   0   6  14          0.09         -4.99         6.58 o                         
   1   6  14        276.93        237.90        18.42 o                         
   2   6  14          3.80         11.32         8.84 o                         
   3   6  14          0.81         17.50        10.61 o                         
   4   6  14         28.10          7.00        10.03 o                         
   5   6  14         55.40         53.18        12.91 o                         
   6   6  14          2.21         -6.57        15.00 o                         
   7   6  14         33.89         41.44        13.10 o                         
   8   6  14         29.65         25.87        30.05 o                         
  -7   7  14         11.08         24.79        20.04 o                         
  -6   7  14        319.50        339.02        27.64 o                         
  -5   7  14          8.55         27.68        13.12 o                         
  -4   7  14         39.50         35.45         8.83 o                         
  -3   7  14          2.33        -10.48        10.48 o                         
  -2   7  14         26.10         25.75         8.07 o                         
  -1   7  14         37.14         24.31        14.63 o                         
   0   7  14         14.45         53.42        14.43 o                         
   1   7  14          0.42         -7.95         7.95 o                         
   2   7  14          4.53          5.76        10.19 o                         
   3   7  14          8.49         -5.22        22.51 o                         
   4   7  14         44.23         38.17        12.48 o                         
   5   7  14          2.37         -8.10        13.69 o                         
   6   7  14         26.71         19.80        15.88 o                         
   7   7  14         28.00         37.33        19.65 o                         
  -5   8  14         21.84        -19.82        24.50 o                         
  -4   8  14        184.57        168.13        58.23 o                         
  -3   8  14          7.85        -22.99        22.99 o                         
  -2   8  14          3.16         24.24        20.94 o                         
  -1   8  14          0.64         10.92        13.33 o                         
   0   8  14          0.24         -2.73        13.85 o                         
   1   8  14         58.96         44.01        11.22 o                         
   2   8  14         73.83         70.83        12.50 o                         
   3   8  14          0.79          2.12        13.56 o                         
   4   8  14         10.51         17.10        14.17 o                         
   5   8  14         42.97         48.27        16.63 o                         
  -3   9  14         11.83         40.92        29.15 o                         
  -2   9  14        152.89        155.61        59.76 o                         
  -1   9  14        109.10        100.06        12.48 o                         
   0   9  14          0.22          0.09        20.02 o                         
   1   9  14          6.30        -12.38        12.38 o                         
   2   9  14          1.58         15.39        13.87 o                         
   3   9  14          0.36        -11.52        14.76 o                         
  -9   0  15         23.61         53.21        13.91 o                         
  -7   0  15        161.71        162.69        14.10 o                         
  -5   0  15        457.60        455.37        21.13 o                         
  -3   0  15         54.79         54.60         8.53 o                         
  -1   0  15        425.97        422.02        21.49 o                         
   1   0  15       3283.37       3136.49       141.69 o                         
   3   0  15       3900.70       3930.70       262.83 o                         
   5   0  15         50.05         70.62        25.87 o                         
   7   0  15         21.77         22.49        15.34 o                         
   9   0  15         28.63         37.82        21.41 o                         
 -10   1  15          3.72         -0.37        11.71 o                         
  -9   1  15        109.35        131.55        13.88 o                         
  -8   1  15        103.51        109.16         8.86 o                         
  -7   1  15         62.24         64.76         7.32 o                         
  -6   1  15          1.33          6.70         4.83 o                         
  -5   1  15        638.96        597.88        22.90 o                         
  -4   1  15        123.73        122.74         7.98 o                         
  -3   1  15         29.80         45.75         4.61 o                         
  -2   1  15        565.49        526.95        17.82 o                         
  -1   1  15       1242.63       1157.60        41.09 o                         
   0   1  15        321.74        325.94        12.78 o                         
   1   1  15       1835.18       1750.18        51.77 o                         
   2   1  15        145.24        157.32         9.01 o                         
   3   1  15        685.84        741.20        29.47 o                         
   4   1  15        426.41        475.11        21.49 o                         
   5   1  15       1561.96       1615.56        59.81 o                         
   6   1  15         55.31         59.81         9.93 o                         
   7   1  15         47.01         46.94        11.20 o                         
   8   1  15         29.94         26.08        13.15 o                         
   9   1  15         60.42         66.14        16.75 o                         
  -9   2  15          0.70         20.77        15.88 o                         
  -8   2  15        210.74        218.62        24.76 o                         
  -7   2  15        461.07        465.78        41.18 o                         
  -6   2  15         19.84         26.62         8.44 o                         
  -5   2  15         51.01         44.14         7.97 o                         
  -4   2  15        156.01        150.62         9.79 o                         
  -3   2  15        483.27        444.40        18.82 o                         
  -2   2  15        201.69        207.41        13.46 o                         
  -1   2  15         13.79         13.29         4.32 o                         
   0   2  15          6.18         18.10         3.84 o                         
   1   2  15        155.50        154.14         9.05 o                         
   2   2  15        151.60        159.90         9.62 o                         
   3   2  15       1651.85       1626.58        59.27 o                         
   4   2  15        454.55        464.28        21.14 o                         
   5   2  15         35.69         57.58         8.73 o                         
   6   2  15         81.57         86.52        14.65 o                         
   7   2  15        579.64        535.78        27.35 o                         
   8   2  15         71.37         52.37        13.68 o                         
   9   2  15          0.20          0.07        15.70 o                         
  -9   3  15        221.71        218.24        21.10 o                         
  -8   3  15          4.75         33.10        14.18 o                         
  -7   3  15         53.58         48.12        12.47 o                         
  -6   3  15        444.54        429.21        20.06 o                         
  -5   3  15        201.66        213.18        12.85 o                         
  -4   3  15         23.64         14.93         6.77 o                         
  -3   3  15         41.59         63.08         8.20 o                         
  -2   3  15          6.04         -1.88         9.70 o                         
  -1   3  15        839.50        764.10        31.28 o                         
   0   3  15        256.64        257.59        14.76 o                         
   1   3  15         38.20         34.41         7.24 o                         
   2   3  15          5.90          5.10         4.38 o                         
   3   3  15        324.01        297.21        13.92 o                         
   4   3  15         24.56         18.87         9.71 o                         
   5   3  15        369.00        336.47        18.67 o                         
   6   3  15        443.84        464.32        24.31 o                         
   7   3  15        149.35        142.47        13.84 o                         
   8   3  15         44.20         43.54        13.46 o                         
   9   3  15        121.91        144.27        20.11 o                         
  -9   4  15        238.11        216.91        23.83 o                         
  -8   4  15         48.89         68.95        16.73 o                         
  -7   4  15         10.46         34.59        13.87 o                         
  -6   4  15          8.46         20.08         9.67 o                         
  -5   4  15         41.57         51.08        10.86 o                         
  -4   4  15         38.80         20.91         8.27 o                         
  -3   4  15         77.00         78.60         8.98 o                         
  -2   4  15         86.38         63.56         8.93 o                         
  -1   4  15        110.54        104.71         9.87 o                         
   0   4  15          0.35          3.22         9.32 o                         
   1   4  15        856.19        762.23        31.78 o                         
   2   4  15         20.99         11.26         7.36 o                         
   3   4  15          8.61         17.00         4.78 o                         
   4   4  15         39.84         22.25         7.28 o                         
   5   4  15         37.97         31.92        13.21 o                         
   6   4  15         59.37         59.46        13.46 o                         
   7   4  15          4.54          2.93        11.51 o                         
   8   4  15         84.51         68.59        15.06 o                         
  -8   5  15          0.76         20.34        18.48 o                         
  -7   5  15          0.82         -1.67        14.67 o                         
  -6   5  15         46.73         37.84        11.36 o                         
  -5   5  15        118.02        150.06        24.87 o                         
  -4   5  15        225.16        197.43        13.42 o                         
  -3   5  15         23.68         31.21         9.67 o                         
  -2   5  15        258.43        245.03        16.13 o                         
  -1   5  15        261.75        224.65        15.02 o                         
   0   5  15          3.24          7.70         7.06 o                         
   1   5  15         87.42         87.09        11.63 o                         
   2   5  15          5.21          6.67         7.61 o                         
   3   5  15         61.96         67.05        12.70 o                         
   4   5  15        281.02        323.26        22.52 o                         
   5   5  15         33.19         30.60         8.88 o                         
   6   5  15          1.83         15.85        10.34 o                         
   7   5  15         16.93         42.16        13.15 o                         
   8   5  15         16.32         23.47        22.16 o                         
  -7   6  15        267.26        313.19        24.43 o                         
  -6   6  15         46.93         80.65        17.13 o                         
  -5   6  15          0.89          6.98        10.69 o                         
  -4   6  15         41.77         36.72        15.07 o                         
  -3   6  15          0.10          5.61         9.82 o                         
  -2   6  15        108.44        110.94        11.42 o                         
  -1   6  15         18.85         19.23        10.79 o                         
   0   6  15          0.39         12.93        10.65 o                         
   1   6  15          5.28         -0.46         9.51 o                         
   2   6  15         11.61         14.40         9.27 o                         
   3   6  15        123.30        100.55        12.52 o                         
   4   6  15          5.14          4.01        11.67 o                         
   5   6  15         34.88         22.25        13.17 o                         
   6   6  15         29.20         40.62        15.17 o                         
   7   6  15         73.05         49.23        14.07 o                         
  -6   7  15          0.33         10.48        17.36 o                         
  -5   7  15        126.50        120.26        16.93 o                         
  -4   7  15          0.52         21.37        14.57 o                         
  -3   7  15          0.21          3.81        28.59 o                         
  -2   7  15         40.21         36.51         9.88 o                         
  -1   7  15          1.61         12.44         8.33 o                         
   0   7  15         68.43         87.67        15.88 o                         
   1   7  15          3.92         -3.14         9.06 o                         
   2   7  15         17.92         24.74        10.61 o                         
   3   7  15          3.48         -4.82        10.77 o                         
   4   7  15         40.30         39.00        13.71 o                         
   5   7  15         27.81          5.77        19.26 o                         
   6   7  15         32.89         36.69        17.37 o                         
  -5   8  15         19.63         72.55        44.90 o                         
  -4   8  15         91.00         76.46        26.84 o                         
  -3   8  15         85.64         80.68        25.78 o                         
  -2   8  15         27.18         21.30        15.38 o                         
  -1   8  15          0.32         -5.09        10.18 o                         
   0   8  15         21.58         13.85        10.43 o                         
   1   8  15         34.84         30.64        19.99 o                         
   2   8  15          8.19          1.56        12.11 o                         
   3   8  15          0.42          0.01        18.01 o                         
   4   8  15         36.97         15.49        19.10 o                         
  -2   9  15         84.78        100.38        45.24 o                         
  -1   9  15         27.75         16.54        20.20 o                         
   0   9  15          0.38         -5.77        12.50 o                         
   1   9  15          0.02         -8.96        24.58 o                         
   2   9  15          8.41         -5.50        15.32 o                         
  -8   0  16         15.72         20.39        12.16 o                         
  -6   0  16        543.93        557.37        33.02 o                         
  -4   0  16         71.78         89.09         8.94 o                         
  -2   0  16       4042.17       3706.69       196.79 o                         
   0   0  16        210.03        187.62        19.54 o                         
   2   0  16        159.75        165.54        13.77 o                         
   4   0  16         21.51         23.02        10.73 o                         
   6   0  16          3.02          1.28        13.32 o                         
   8   0  16         61.72         53.78        34.58 o                         
  -9   1  16         13.57         18.68         9.75 o                         
  -8   1  16        108.29        131.27        10.01 o                         
  -7   1  16        105.85        106.70        11.71 o                         
  -6   1  16          0.00          6.90         5.21 o                         
  -5   1  16        437.29        467.38        16.82 o                         
  -4   1  16       1130.07       1066.20        44.31 o                         
  -3   1  16        342.88        320.23        12.21 o                         
  -2   1  16         19.39         34.81         4.89 o                         
  -1   1  16         70.46         78.91         7.79 o                         
   0   1  16        874.95        822.75        26.22 o                         
   1   1  16        400.76        406.58        19.79 o                         
   2   1  16        595.21        588.31        25.57 o                         
   3   1  16        443.69        420.27        19.67 o                         
   4   1  16         34.57         49.25         8.14 o                         
   5   1  16         34.39         41.07         8.99 o                         
   6   1  16        159.28        192.30        14.54 o                         
   7   1  16          0.34          7.17        11.95 o                         
   8   1  16         80.87         85.40        28.63 o                         
   9   1  16          8.92         29.98        16.64 o                         
  -9   2  16          0.30        -12.85        21.25 o                         
  -8   2  16        176.09        171.67        17.74 o                         
  -7   2  16         41.69         24.70        10.71 o                         
  -6   2  16         32.12         37.95         9.66 o                         
  -5   2  16         46.07         36.66         8.50 o                         
  -4   2  16        211.13        190.91        11.46 o                         
  -3   2  16         24.88         28.44         8.11 o                         
  -2   2  16        373.70        303.58        27.02 o                         
  -1   2  16         85.09         71.09         6.20 o                         
   0   2  16        940.75        854.77        26.98 o                         
   1   2  16       1076.15       1042.21        35.00 o                         
   2   2  16         29.82         25.83         5.36 o                         
   3   2  16         49.65         77.53         8.10 o                         
   4   2  16        350.99        349.70        20.15 o                         
   5   2  16         39.34         41.12         9.18 o                         
   6   2  16        170.12        166.32        14.00 o                         
   7   2  16         38.36         42.79        12.58 o                         
   8   2  16         21.33         11.20        14.22 o                         
   9   2  16          5.88        -17.16        17.16 o                         
  -9   3  16          7.89         32.70        18.33 o                         
  -8   3  16         43.15         39.73        15.97 o                         
  -7   3  16         12.69         24.93        13.58 o                         
  -6   3  16         31.56         22.61         9.94 o                         
  -5   3  16          3.60         -4.59         8.57 o                         
  -4   3  16        282.07        263.66        16.15 o                         
  -3   3  16         46.82         60.75         9.92 o                         
  -2   3  16        658.16        627.94        29.37 o                         
  -1   3  16        220.39        190.48        19.19 o                         
   0   3  16        222.46        165.33        18.75 o                         
   1   3  16          5.15          7.45         7.49 o                         
   2   3  16        516.91        472.90        17.16 o                         
   3   3  16          4.73          1.11         6.24 o                         
   4   3  16        206.65        196.77        14.57 o                         
   5   3  16         24.23         42.62        13.79 o                         
   6   3  16        232.21        233.52        16.57 o                         
   7   3  16        249.74        247.42        18.53 o                         
   8   3  16          2.24         -9.32        14.37 o                         
  -8   4  16         21.87         25.79        17.51 o                         
  -7   4  16         14.10         52.63        22.21 o                         
  -6   4  16        133.57        126.76        12.55 o                         
  -5   4  16        108.87        151.09        12.97 o                         
  -4   4  16          3.67          6.01         8.80 o                         
  -3   4  16         19.15         14.18         9.44 o                         
  -2   4  16        487.84        396.85        21.53 o                         
  -1   4  16         13.51          7.62         7.98 o                         
   0   4  16        428.13        411.85        21.37 o                         
   1   4  16         72.18         80.09         9.88 o                         
   2   4  16        262.71        225.30        15.86 o                         
   3   4  16          2.00         -6.41        16.36 o                         
   4   4  16         22.16         28.00         7.10 o                         
   5   4  16         22.48         18.33         9.40 o                         
   6   4  16          0.86        -10.57        10.57 o                         
   7   4  16         90.03         85.25        15.25 o                         
   8   4  16        154.71        143.87        17.55 o                         
  -8   5  16        302.72        357.50        59.32 o                         
  -7   5  16          2.55         27.00        16.80 o                         
  -6   5  16         21.87         34.49        23.29 o                         
  -5   5  16        175.31        171.75        20.10 o                         
  -4   5  16         53.14         41.66        13.27 o                         
  -3   5  16         88.90        125.04        13.85 o                         
  -2   5  16        122.11        109.13        12.16 o                         
  -1   5  16          4.02          2.27        11.95 o                         
   0   5  16        336.26        271.71        17.38 o                         
   1   5  16        129.91        106.70        14.38 o                         
   2   5  16        233.71        221.32        16.36 o                         
   3   5  16          9.09          7.92        10.29 o                         
   4   5  16        115.14        138.24        14.91 o                         
   5   5  16        136.69        125.67        10.11 o                         
   6   5  16         12.57         19.60        11.59 o                         
   7   5  16         20.50          2.99        13.37 o                         
  -7   6  16         47.35         34.01        21.17 o                         
  -6   6  16        138.92        172.85        22.92 o                         
  -5   6  16         22.11         11.58        11.50 o                         
  -4   6  16          0.00          9.42        10.14 o                         
  -3   6  16          6.18          9.62        11.04 o                         
  -2   6  16          0.80         16.19         9.92 o                         
  -1   6  16         38.08         66.54        12.91 o                         
   0   6  16         99.23         73.43        12.64 o                         
   1   6  16          9.94         12.29        11.25 o                         
   2   6  16         12.91         -8.65         9.56 o                         
   3   6  16        530.27        471.65        26.38 o                         
   4   6  16          1.12          4.80        12.44 o                         
   5   6  16          0.34         -0.87        14.33 o                         
   6   6  16         36.56          1.46        16.41 o                         
  -6   7  16         18.07         44.65        21.22 o                         
  -5   7  16         15.38         25.33        13.37 o                         
  -4   7  16         31.69         30.20        15.13 o                         
  -3   7  16          5.02         -7.99        19.57 o                         
  -2   7  16         15.81         24.82        15.40 o                         
  -1   7  16          7.41         14.04        10.47 o                         
   0   7  16         30.56         41.72        10.93 o                         
   1   7  16         17.11         29.39        11.06 o                         
   2   7  16         12.41         -3.51        11.41 o                         
   3   7  16         68.68         45.36        12.87 o                         
   4   7  16          4.61         -7.49        13.95 o                         
   5   7  16         81.12         80.00        17.73 o                         
  -4   8  16         32.58         26.88        29.47 o                         
  -3   8  16          3.35         -9.52        39.51 o                         
  -2   8  16          1.18         22.85        12.36 o                         
  -1   8  16          0.00        -18.33        18.33 o                         
   0   8  16          0.72         -8.91        11.27 o                         
   1   8  16         20.13         18.77        12.70 o                         
   2   8  16         43.72         33.53        14.03 o                         
   3   8  16          4.36          3.99        19.82 o                         
  -9   0  17         96.31        100.39        16.48 o                         
  -7   0  17        226.82        211.75        16.07 o                         
  -5   0  17        390.87        370.10        29.59 o                         
  -3   0  17        197.95        221.22        15.44 o                         
  -1   0  17        279.13        262.41        19.54 o                         
   1   0  17        311.16        253.42        17.52 o                         
   3   0  17         99.08         87.61        26.55 o                         
   5   0  17         39.98         59.14        14.30 o                         
   7   0  17          2.02         13.47        36.01 o                         
   9   0  17          2.41        -13.15        29.24 o                         
  -9   1  17         85.17         75.73        16.88 o                         
  -8   1  17         76.80         94.25         9.22 o                         
  -7   1  17          0.24          4.93         8.13 o                         
  -6   1  17        116.86        132.92         8.31 o                         
  -5   1  17          9.31         12.07         5.80 o                         
  -4   1  17          6.25         14.36         4.79 o                         
  -3   1  17        132.97        125.55         7.83 o                         
  -2   1  17         42.30         21.61         9.23 o                         
  -1   1  17          3.35          4.20         4.89 o                         
   0   1  17        248.10        235.87        11.45 o                         
   1   1  17         36.79         40.00         5.90 o                         
   2   1  17         37.62         51.11         7.86 o                         
   3   1  17         71.23         77.91         8.18 o                         
   4   1  17          1.36         10.85         9.63 o                         
   5   1  17         23.93         24.28         9.34 o                         
   6   1  17        151.03        161.04        14.06 o                         
   7   1  17        139.61        154.58        15.41 o                         
   8   1  17         86.97         82.00        20.80 o                         
  -9   2  17         64.03         85.66        19.48 o                         
  -8   2  17         46.47         67.48        16.36 o                         
  -7   2  17        230.79        258.72        16.87 o                         
  -6   2  17          4.66          3.89         9.86 o                         
  -5   2  17          5.99         -8.65         8.65 o                         
  -4   2  17          0.99          3.99         8.47 o                         
  -3   2  17        196.03        220.10        16.90 o                         
  -2   2  17         28.37         24.90         8.54 o                         
  -1   2  17         70.29         70.65         9.50 o                         
   0   2  17        392.06        358.51        15.12 o                         
   1   2  17        142.71        160.00         9.05 o                         
   2   2  17        114.70        118.24         8.55 o                         
   3   2  17        329.30        299.35        14.96 o                         
   4   2  17          2.89         -4.31         9.06 o                         
   5   2  17          1.00         10.60         8.85 o                         
   6   2  17         12.31         11.57        15.02 o                         
   7   2  17         14.35          5.24        13.71 o                         
   8   2  17          2.46          4.52        15.17 o                         
  -8   3  17         35.74         71.00        18.37 o                         
  -7   3  17         39.23         46.83        18.25 o                         
  -6   3  17        151.13        173.63        13.79 o                         
  -5   3  17         29.49          6.46         9.76 o                         
  -4   3  17          0.27          8.37         9.34 o                         
  -3   3  17          3.58         15.00        10.29 o                         
  -2   3  17          4.53         -6.23         8.68 o                         
  -1   3  17         39.22         31.08         9.18 o                         
   0   3  17         61.18         65.04        17.77 o                         
   1   3  17         30.11         21.30         8.59 o                         
   2   3  17        305.55        272.68        12.37 o                         
   3   3  17          4.08         19.68         6.63 o                         
   4   3  17         28.28         27.84         7.81 o                         
   5   3  17        112.65        113.82        11.94 o                         
   6   3  17          4.13          6.41        15.30 o                         
   7   3  17          2.54         12.75        13.11 o                         
   8   3  17        109.61         92.07        25.88 o                         
  -8   4  17         64.19         95.11        21.33 o                         
  -7   4  17          0.05        -16.15        16.15 o                         
  -6   4  17          0.00        -11.84        11.84 o                         
  -5   4  17        110.72        124.08        13.29 o                         
  -4   4  17         36.56         61.50        10.86 o                         
  -3   4  17        114.09         98.75        14.26 o                         
  -2   4  17         53.06         50.97        10.63 o                         
  -1   4  17        187.23        175.98        13.78 o                         
   0   4  17        354.34        376.97        21.17 o                         
   1   4  17         16.97         30.22         9.41 o                         
   2   4  17          0.46         -8.79         8.79 o                         
   3   4  17         46.41         70.86        11.96 o                         
   4   4  17         70.81         67.54         8.45 o                         
   5   4  17          4.67         -0.94        15.36 o                         
   6   4  17          1.38        -11.37        11.37 o                         
   7   4  17          4.35         17.59        14.02 o                         
  -7   5  17         13.31         32.50        18.92 o                         
  -6   5  17          1.93          2.62        15.11 o                         
  -5   5  17         12.00         32.51        14.05 o                         
  -4   5  17         54.72         50.83        13.24 o                         
  -3   5  17         57.03         76.48        12.89 o                         
  -2   5  17         61.97         26.50        10.86 o                         
  -1   5  17         15.54          2.91         9.76 o                         
   0   5  17         51.81         47.68        10.19 o                         
   1   5  17         31.28         16.07        15.07 o                         
   2   5  17          6.54         -2.41        20.04 o                         
   3   5  17         26.98         20.67        12.08 o                         
   4   5  17          6.19         13.92        18.08 o                         
   5   5  17         16.46         14.55        14.28 o                         
   6   5  17         27.80         13.46        12.54 o                         
   7   5  17         10.15        -21.06        21.06 o                         
  -6   6  17          9.20         36.48        20.24 o                         
  -5   6  17          5.52          9.09        13.58 o                         
  -4   6  17         47.72         34.98        14.27 o                         
  -3   6  17          0.53          2.54        16.02 o                         
  -2   6  17        101.54         74.44        12.92 o                         
  -1   6  17         56.42         85.05        15.40 o                         
   0   6  17         59.41         62.48        11.80 o                         
   1   6  17         26.24         -1.28        17.14 o                         
   2   6  17         10.43         -8.50        10.59 o                         
   3   6  17         36.40         30.67        12.06 o                         
   4   6  17         32.45          4.05        21.22 o                         
   5   6  17         12.53         13.58        37.35 o                         
   6   6  17         31.21        -30.63        30.63 o                         
  -5   7  17         66.85         44.84        33.56 o                         
  -4   7  17          0.32         -7.58        14.92 o                         
  -3   7  17        111.17        140.59        16.59 o                         
  -2   7  17          6.93         28.49        13.41 o                         
  -1   7  17         16.12         10.24        11.93 o                         
   0   7  17         28.23         57.33        12.80 o                         
   1   7  17          2.71          8.71        16.57 o                         
   2   7  17          9.54          8.68        13.00 o                         
   3   7  17         70.01         41.46        19.52 o                         
   4   7  17         40.32         46.25        15.13 o                         
  -2   8  17         20.39         -2.72        14.84 o                         
  -1   8  17         13.30         27.80        19.65 o                         
   0   8  17         44.49         80.14        14.74 o                         
   1   8  17          7.93         -0.47        16.64 o                         
   2   8  17         34.78         24.85        18.47 o                         
  -8   0  18         20.12         40.56        13.50 o                         
  -6   0  18         88.19        104.02        17.08 o                         
  -4   0  18        525.46        545.54        28.28 o                         
  -2   0  18         90.87         92.30        10.26 o                         
   0   0  18          5.87         20.60         8.37 o                         
   2   0  18        103.63        108.09        12.07 o                         
   4   0  18        151.94        163.20        23.48 o                         
   6   0  18         15.74         52.82        17.32 o                         
   8   0  18          9.90          8.78        21.98 o                         
  -8   1  18         23.16         22.97        15.00 o                         
  -7   1  18         72.95         60.15        14.19 o                         
  -6   1  18        118.67        151.37         8.82 o                         
  -5   1  18         39.79         66.97         6.14 o                         
  -4   1  18         11.25         19.01         5.33 o                         
  -3   1  18        107.68        112.67         7.82 o                         
  -2   1  18        269.52        246.47        11.70 o                         
  -1   1  18        128.23        123.29         9.22 o                         
   0   1  18          0.41         -4.14         5.45 o                         
   1   1  18         49.32         42.63         6.94 o                         
   2   1  18         28.62         30.95         6.57 o                         
   3   1  18          1.56         -0.59         6.62 o                         
   4   1  18          2.85         -2.02         9.09 o                         
   5   1  18          2.24         -9.67         9.67 o                         
   6   1  18        144.48        147.63        14.56 o                         
   7   1  18         50.00         66.35        14.56 o                         
   8   1  18          9.21         -6.23        16.33 o                         
  -8   2  18         83.59        103.79        22.17 o                         
  -7   2  18          3.04         -3.39        17.43 o                         
  -6   2  18         30.06         20.92        12.12 o                         
  -5   2  18         82.98        101.99        16.53 o                         
  -4   2  18          7.51          5.61        10.25 o                         
  -3   2  18          4.32         -6.52        12.42 o                         
  -2   2  18         19.11         27.56         9.51 o                         
  -1   2  18         24.20         18.59         8.59 o                         
   0   2  18         67.56         68.69         9.78 o                         
   1   2  18          1.97         -2.17         5.31 o                         
   2   2  18          2.34          7.21         6.09 o                         
   3   2  18          2.96          4.07         6.73 o                         
   4   2  18          0.31         -7.75         7.75 o                         
   5   2  18         25.46         30.93        10.28 o                         
   6   2  18         15.36         38.35        12.18 o                         
   7   2  18          0.00        -13.68        13.68 o                         
   8   2  18          2.46        -10.33        18.73 o                         
  -8   3  18          0.00         -4.40        23.35 o                         
  -7   3  18          1.49         -7.13        18.39 o                         
  -6   3  18        126.89        176.60        20.80 o                         
  -5   3  18         58.56         45.59        12.27 o                         
  -4   3  18         41.03         23.02        10.73 o                         
  -3   3  18          7.77        -10.28        10.64 o                         
  -2   3  18         34.02         57.81        11.11 o                         
  -1   3  18          3.65         -6.40         9.09 o                         
   0   3  18          4.62         13.97         9.31 o                         
   1   3  18         19.62         35.74        11.14 o                         
   2   3  18         85.10         90.46         7.66 o                         
   3   3  18          5.24         -1.98         8.06 o                         
   4   3  18         18.05         24.89         8.62 o                         
   5   3  18         18.00         28.16        10.64 o                         
   6   3  18         18.14         34.52        23.68 o                         
   7   3  18         54.85         27.44        15.09 o                         
  -7   4  18         29.56         47.55        19.37 o                         
  -6   4  18          0.01         -0.42        14.00 o                         
  -5   4  18         39.97         58.25        13.30 o                         
  -4   4  18         26.10         35.18        13.21 o                         
  -3   4  18         30.62         33.77        12.34 o                         
  -2   4  18         39.84         26.11        11.53 o                         
  -1   4  18        239.60        304.99        20.33 o                         
   0   4  18         20.34         25.25        10.02 o                         
   1   4  18          1.13         10.32        13.32 o                         
   2   4  18          7.45          0.72        13.32 o                         
   3   4  18          0.00          8.17        10.20 o                         
   4   4  18         19.81         48.63         8.29 o                         
   5   4  18         56.36         40.70        10.28 o                         
   6   4  18          0.17         10.96        16.15 o                         
   7   4  18         11.62        -14.70        19.06 o                         
  -6   5  18         17.52          7.06        15.56 o                         
  -5   5  18         63.41         98.40        14.83 o                         
  -4   5  18         83.30        118.69        19.53 o                         
  -3   5  18          9.57         16.49        21.94 o                         
  -2   5  18          0.58        -11.75        11.75 o                         
  -1   5  18          5.09         14.50        11.30 o                         
   0   5  18         99.11         85.46        12.34 o                         
   1   5  18         49.27         65.42        12.43 o                         
   2   5  18         34.61         43.40        11.51 o                         
   3   5  18          0.34         10.47        11.69 o                         
   4   5  18         23.76         88.92        22.50 o                         
   5   5  18          0.19        -15.41        15.41 o                         
   6   5  18         30.53          8.72        13.55 o                         
  -5   6  18          1.00         32.57        17.94 o                         
  -4   6  18          1.82         24.63        16.21 o                         
  -3   6  18         24.96         24.49        24.64 o                         
  -2   6  18        342.82        309.83        21.52 o                         
  -1   6  18          3.63         20.75        16.10 o                         
   0   6  18          9.54         -7.76        11.91 o                         
   1   6  18          0.13         -0.52        11.92 o                         
   2   6  18          3.82         14.12        25.54 o                         
   3   6  18          4.96         25.34        23.31 o                         
   4   6  18          2.02        -27.06        27.06 o                         
   5   6  18          0.11         17.64        21.78 o                         
  -4   7  18         28.29         29.40        17.74 o                         
  -3   7  18          3.42         -2.60        29.93 o                         
  -2   7  18          0.00          5.05        15.15 o                         
  -1   7  18          0.92         23.66        18.20 o                         
   0   7  18         46.89         43.89        17.56 o                         
   1   7  18         24.19         22.52        21.39 o                         
   2   7  18          4.55         -1.69        19.12 o                         
   3   7  18         13.08         -6.86        17.89 o                         
  -7   0  19          1.72         -0.99        12.92 o                         
  -5   0  19          9.95         27.54         9.87 o                         
  -3   0  19          7.32          2.65        11.00 o                         
  -1   0  19         56.91         68.87        10.62 o                         
   1   0  19          7.54          9.31        12.53 o                         
   3   0  19         30.03         35.37        11.48 o                         
   5   0  19         47.07         59.50        16.57 o                         
   7   0  19        100.68         94.12        22.86 o                         
  -8   1  19          6.99          5.23        33.34 o                         
  -7   1  19          2.94          1.78        12.49 o                         
  -6   1  19          1.55          8.35        11.12 o                         
  -5   1  19         10.79          8.55         5.26 o                         
  -4   1  19          0.92          5.01         7.46 o                         
  -3   1  19         27.57         27.10         5.99 o                         
  -2   1  19          0.02          0.07         5.64 o                         
  -1   1  19          5.77          0.75         5.89 o                         
   0   1  19          0.55          6.17         5.94 o                         
   1   1  19         34.83         32.39         7.26 o                         
   2   1  19          0.44          3.12         8.44 o                         
   3   1  19         54.63         47.19         8.15 o                         
   4   1  19         10.07         11.91        15.76 o                         
   5   1  19          2.40         -0.23        10.94 o                         
   6   1  19         16.20         19.73        12.76 o                         
   7   1  19         10.30         18.28        18.54 o                         
  -7   2  19          1.68          8.00        17.52 o                         
  -6   2  19         14.40         30.46        12.79 o                         
  -5   2  19          1.39        -11.68        11.68 o                         
  -4   2  19         23.51         23.16        16.90 o                         
  -3   2  19          3.69          0.37        11.10 o                         
  -2   2  19          2.91         11.26         9.89 o                         
  -1   2  19         51.50         65.34        10.73 o                         
   0   2  19         23.31         29.11         5.94 o                         
   1   2  19          3.66          0.71         5.97 o                         
   2   2  19         36.51         56.77         7.57 o                         
   3   2  19          4.15          9.88         7.70 o                         
   4   2  19         39.96         36.59         9.58 o                         
   5   2  19         12.99         16.60        11.43 o                         
   6   2  19          7.02         -6.91        19.02 o                         
   7   2  19         22.85         22.75        15.64 o                         
  -7   3  19         21.61         33.53        21.01 o                         
  -6   3  19          0.74          8.45        14.53 o                         
  -5   3  19          3.40         -5.10        12.80 o                         
  -4   3  19         21.99         17.10        13.00 o                         
  -3   3  19          1.57          0.33        11.85 o                         
  -2   3  19          2.90          1.47        12.43 o                         
  -1   3  19         29.86         39.09        11.24 o                         
   0   3  19          4.51         -5.33         9.73 o                         
   1   3  19          8.72         -4.68        14.13 o                         
   2   3  19          4.45         -0.78        13.96 o                         
   3   3  19         12.27         32.94         7.76 o                         
   4   3  19         23.66         30.55         9.31 o                         
   5   3  19          0.83        -10.31        10.31 o                         
   6   3  19          0.00        -11.05        13.31 o                         
   7   3  19         12.07          0.73        19.45 o                         
  -6   4  19         14.98         40.22        16.51 o                         
  -5   4  19          1.44         -1.81        13.76 o                         
  -4   4  19         16.72         11.35        16.59 o                         
  -3   4  19          0.06          1.61        24.68 o                         
  -2   4  19          0.33        -11.13        12.20 o                         
  -1   4  19         94.69         78.94        13.03 o                         
   0   4  19         19.65          8.83        10.86 o                         
   1   4  19          0.00         31.58        11.24 o                         
   2   4  19          1.10         -6.72        10.90 o                         
   3   4  19         42.68         38.72        13.16 o                         
   4   4  19          9.04          9.36         8.31 o                         
   5   4  19         30.35         37.69        11.07 o                         
   6   4  19         26.48         48.92        14.84 o                         
  -6   5  19         22.79         19.64        17.75 o                         
  -5   5  19          7.72          3.83        17.78 o                         
  -4   5  19          0.01          7.43        16.71 o                         
  -3   5  19          0.03        -11.57        14.65 o                         
  -2   5  19          7.02         16.41        19.27 o                         
  -1   5  19         24.39         33.76        17.98 o                         
   0   5  19         31.55         49.73        12.77 o                         
   1   5  19         43.92         42.67        12.75 o                         
   2   5  19         11.72         11.51        12.47 o                         
   3   5  19          7.36         25.42        14.19 o                         
   4   5  19         23.71         21.75        19.32 o                         
   5   5  19         16.03         37.43        18.43 o                         
  -4   6  19         47.46         69.46        18.96 o                         
  -3   6  19         79.11         79.16        30.06 o                         
  -2   6  19         58.11         46.56        16.22 o                         
  -1   6  19          4.73          9.28        14.87 o                         
   0   6  19         14.91         15.04        13.84 o                         
   1   6  19          0.79         10.66        16.92 o                         
   2   6  19          6.76        -14.11        14.11 o                         
   3   6  19         16.51         -2.13        14.73 o                         
   4   6  19         68.15         31.50        17.03 o                         
  -2   7  19         63.20        101.47        19.26 o                         
  -1   7  19         21.01         17.43        16.47 o                         
   0   7  19          1.77         21.59        15.94 o                         
   1   7  19          7.00         -4.43        16.03 o                         
   2   7  19          6.87        -16.13        16.13 o                         
  -6   0  20          7.30         16.27        11.52 o                         
  -4   0  20          0.50          0.30        17.41 o                         
  -2   0  20          6.29         19.78        10.05 o                         
   0   0  20         75.01         84.92        11.84 o                         
   2   0  20          8.38         13.62        11.07 o                         
   4   0  20          5.16        -11.52        13.05 o                         
   6   0  20         41.47         59.52        34.43 o                         
  -7   1  20         13.60         -4.37        14.01 o                         
  -6   1  20          1.31        -12.22        12.22 o                         
  -5   1  20          0.44         11.93        12.57 o                         
  -4   1  20         34.25         33.34         6.20 o                         
  -3   1  20         20.73         27.30         6.40 o                         
  -2   1  20          1.37         11.45         7.86 o                         
  -1   1  20         17.73         30.56         7.00 o                         
   0   1  20          6.48          7.01         6.80 o                         
   1   1  20         29.00         36.23         7.71 o                         
   2   1  20         19.50         32.33         7.98 o                         
   3   1  20          0.64          8.37         8.36 o                         
   4   1  20          9.46         32.46         9.77 o                         
   5   1  20         35.70         34.62        12.39 o                         
   6   1  20         47.46         44.42        16.87 o                         
   7   1  20          4.21         -5.11        28.34 o                         
  -7   2  20         30.19         60.33        19.97 o                         
  -6   2  20         31.46         32.97        21.70 o                         
  -5   2  20          5.56         23.84        14.82 o                         
  -4   2  20         38.39         42.43        13.72 o                         
  -3   2  20          0.05        -15.60        19.36 o                         
  -2   2  20          1.78         10.18        11.18 o                         
  -1   2  20          0.19         26.55        14.16 o                         
   0   2  20          0.20          3.59        14.27 o                         
   1   2  20         12.42         23.68         7.00 o                         
   2   2  20         19.08         12.39        14.05 o                         
   3   2  20          4.25         20.59         8.44 o                         
   4   2  20         82.41         83.31        11.63 o                         
   5   2  20         10.01         12.13        12.81 o                         
   6   2  20         16.99         31.35        15.69 o                         
  -6   3  20          0.21         -4.18        18.46 o                         
  -5   3  20         23.03         17.47        16.37 o                         
  -4   3  20         20.30         -1.65        15.59 o                         
  -3   3  20          4.71          1.18        15.19 o                         
  -2   3  20         14.09         44.66        13.57 o                         
  -1   3  20          0.06         17.02        12.13 o                         
   0   3  20          0.40          3.70        11.09 o                         
   1   3  20         24.35          2.56        15.64 o                         
   2   3  20          1.23          4.69        11.97 o                         
   3   3  20         11.32         15.06         8.32 o                         
   4   3  20        132.29        146.81        11.79 o                         
   5   3  20         10.95         -5.31        11.33 o                         
   6   3  20          4.73        -11.03        15.00 o                         
  -6   4  20         13.55         49.60        21.65 o                         
  -5   4  20         31.98         39.86        18.27 o                         
  -4   4  20         17.21         35.83        24.38 o                         
  -3   4  20          0.32         11.73        15.18 o                         
  -2   4  20          8.08         16.65        13.87 o                         
  -1   4  20          0.61          4.39        20.39 o                         
   0   4  20          4.97         -7.35        12.68 o                         
   1   4  20         96.77         94.47        14.54 o                         
   2   4  20         23.38         12.11        13.29 o                         
   3   4  20          0.45         -5.43        13.82 o                         
   4   4  20         58.06         72.96        16.42 o                         
   5   4  20          2.72         41.63        11.81 o                         
  -5   5  20         24.63         32.32        20.56 o                         
  -4   5  20          0.22          4.36        24.96 o                         
  -3   5  20          4.12          5.07        16.70 o                         
  -2   5  20         62.18         64.50        17.00 o                         
  -1   5  20          1.36        -12.92        16.41 o                         
   0   5  20          4.44         -7.02        13.63 o                         
   1   5  20          1.37         11.38        13.71 o                         
   2   5  20          7.16         22.18        17.95 o                         
   3   5  20         35.07         24.87        17.07 o                         
   4   5  20          0.28         -8.75        18.96 o                         
  -3   6  20          3.88         30.09        19.84 o                         
  -2   6  20          0.05        -23.50        23.50 o                         
  -1   6  20          0.71         26.61        17.12 o                         
   0   6  20         41.71         58.63        18.12 o                         
   1   6  20          3.76         28.91        26.06 o                         
   2   6  20         12.80          0.17        22.75 o                         
   3   6  20         50.49         60.08        18.88 o                         
  -5   0  21         34.93         12.86        15.67 o                         
  -3   0  21         16.80         13.43        11.43 o                         
  -1   0  21          1.67        -12.87        12.87 o                         
   1   0  21         17.04         -0.30        17.90 o                         
   3   0  21         35.49         36.80        13.63 o                         
   5   0  21         42.76         26.62        34.65 o                         
  -6   1  21          4.58          9.89        14.54 o                         
  -5   1  21         36.58         62.89        14.77 o                         
  -4   1  21          7.64         12.81        17.99 o                         
  -3   1  21          1.71         10.13         7.42 o                         
  -2   1  21         21.88         14.52         8.36 o                         
  -1   1  21          4.64          7.00         7.32 o                         
   0   1  21          0.02         10.66        12.98 o                         
   1   1  21          0.01          8.63         8.52 o                         
   2   1  21          7.18          8.72         8.71 o                         
   3   1  21          6.47         15.34         9.55 o                         
   4   1  21          0.18        -10.32        10.32 o                         
   5   1  21          1.75        -14.29        14.29 o                         
   6   1  21         15.38         13.50        23.97 o                         
  -6   2  21          2.67         17.21        26.16 o                         
  -5   2  21          5.56          1.04        16.04 o                         
  -4   2  21          3.41          5.94        14.71 o                         
  -3   2  21         26.27         37.57        13.94 o                         
  -2   2  21         62.59         86.48        14.32 o                         
  -1   2  21         57.53         63.50        15.86 o                         
   0   2  21         53.53         89.62         7.57 o                         
   1   2  21         12.27         18.72         9.50 o                         
   2   2  21         11.03         13.58        12.67 o                         
   3   2  21          9.68         12.11         9.45 o                         
   4   2  21          8.78          8.99        10.53 o                         
   5   2  21         15.29          9.05        12.70 o                         
   6   2  21          0.01        -16.18        16.18 o                         
  -5   3  21          1.66          3.49        22.71 o                         
  -4   3  21         47.88         88.24        21.23 o                         
  -3   3  21          1.43          0.79        16.34 o                         
  -2   3  21          3.43          7.04        16.11 o                         
  -1   3  21         67.41         87.70        14.63 o                         
   0   3  21          1.88         22.22        16.08 o                         
   1   3  21         66.71         92.40        15.06 o                         
   2   3  21         17.40         45.91        14.15 o                         
   3   3  21         59.85         82.02        10.06 o                         
   4   3  21          8.94         22.13        10.68 o                         
   5   3  21         15.39         23.56        13.18 o                         
  -5   4  21         57.97        107.42        21.96 o                         
  -4   4  21         38.33         80.02        19.49 o                         
  -3   4  21          0.01        -18.50        31.31 o                         
  -2   4  21          2.41         17.78        15.84 o                         
  -1   4  21         21.71         35.21        15.62 o                         
   0   4  21          7.97         16.09        14.45 o                         
   1   4  21         56.75         74.07        15.53 o                         
   2   4  21         57.99         69.78        16.57 o                         
   3   4  21          0.00         -8.11        15.99 o                         
   4   4  21          5.58         11.81        17.50 o                         
  -3   5  21          0.77        -10.19        18.83 o                         
  -2   5  21          0.77        -17.60        17.60 o                         
  -1   5  21         37.77         53.39        19.52 o                         
   0   5  21         25.38         16.04        18.37 o                         
   1   5  21          0.19          5.13        16.38 o                         
   2   5  21          0.05         -7.76        16.71 o                         
   3   5  21          0.02         15.70        17.82 o                         
   0   6  21         42.07         41.21        18.66 o                         
  -4   0  22         48.32         82.08        22.92 o                         
  -2   0  22         24.33         15.39        12.29 o                         
   0   0  22          4.81         -5.02        12.19 o                         
   2   0  22          5.69         40.00        20.84 o                         
   4   0  22         31.20         26.51        21.54 o                         
  -5   1  22          1.08         15.85        15.47 o                         
  -4   1  22          0.19        -13.67        13.67 o                         
  -3   1  22          7.65         20.61        21.09 o                         
  -2   1  22         21.18         46.30        10.98 o                         
  -1   1  22         12.35         12.49         8.20 o                         
   0   1  22         18.18         28.60         8.75 o                         
   1   1  22          0.03          1.95         9.32 o                         
   2   1  22         24.17         49.68        10.41 o                         
   3   1  22          3.05         24.24        16.20 o                         
   4   1  22         23.10         26.48        11.94 o                         
   5   1  22         32.52         31.22        13.60 o                         
  -5   2  22          8.61         13.89        27.47 o                         
  -4   2  22          5.51         29.36        35.36 o                         
  -3   2  22          3.33         15.73        15.12 o                         
  -2   2  22          0.66         17.65        14.45 o                         
  -1   2  22          0.88         30.81        14.18 o                         
   0   2  22          0.09         -0.20        19.19 o                         
   1   2  22         11.56         23.17        10.36 o                         
   2   2  22          1.93         -3.89        16.70 o                         
   3   2  22        105.55        129.84        12.35 o                         
   4   2  22         28.69         73.01        12.64 o                         
   5   2  22          0.03         -9.23        21.59 o                         
  -4   3  22          1.36         -7.11        26.97 o                         
  -3   3  22          1.87          9.58        17.30 o                         
  -2   3  22          2.51         41.07        16.26 o                         
  -1   3  22          7.67         -3.61        15.40 o                         
   0   3  22         24.38         31.88        15.29 o                         
   1   3  22         45.08         63.99        16.13 o                         
   2   3  22         30.32         46.88        20.94 o                         
   3   3  22         22.99         57.67        18.66 o                         
   4   3  22          0.03         29.69        12.17 o                         
  -3   4  22         26.97         41.57        19.44 o                         
  -2   4  22          6.55         48.12        18.48 o                         
  -1   4  22          0.37        -13.75        20.38 o                         
   0   4  22          0.52         13.27        29.23 o                         
   1   4  22         13.51          7.40        16.42 o                         
   2   4  22         44.09         34.27        19.99 o                         
   3   4  22         35.81         89.97        19.42 o                         
  -1   5  22         22.42         89.18        34.67 o                         
   0   5  22          0.17        -14.14        18.95 o                         
   1   5  22         74.00         59.36        27.70 o                         
  -3   0  23        195.05        285.96        23.67 o                         
  -1   0  23         43.34         84.70        15.26 o                         
   1   0  23          1.95         10.12        14.85 o                         
   3   0  23         13.28          5.86        26.65 o                         
  -4   1  23          4.12         31.54        18.69 o                         
  -3   1  23         49.03         92.59        16.19 o                         
  -2   1  23          0.17          5.58         8.82 o                         
  -1   1  23         42.82         67.49        11.77 o                         
   0   1  23         40.07         59.47        13.16 o                         
   1   1  23         36.90         53.00        10.79 o                         
   2   1  23        100.89        176.41        13.63 o                         
   3   1  23         10.32        -11.72        11.72 o                         
   4   1  23          1.13        -18.27        18.27 o                         
  -4   2  23         72.83        143.15        20.30 o                         
  -3   2  23          9.60         15.26        17.51 o                         
  -2   2  23         66.13         85.06        17.46 o                         
  -1   2  23          0.01         -1.13        26.04 o                         
   0   2  23         23.34         51.82        17.81 o                         
   1   2  23          0.02          6.64         9.29 o                         
   2   2  23         35.19         32.58        10.96 o                         
   3   2  23         18.09         22.09        15.21 o                         
  -3   3  23          1.05        -10.99        19.15 o                         
  -2   3  23          1.70        -17.90        17.90 o                         
  -1   3  23         28.05         19.21        17.36 o                         
   0   3  23         10.97         34.83        33.25 o                         
   1   3  23         71.89        107.44        18.43 o                         
   2   3  23        103.72        136.99        24.89 o                         
   0   4  23          3.99        -13.17        18.81 o                         
  -2   0  24         61.28         58.53        16.03 o                         
   0   0  24         64.80         92.91        17.59 o                         
   2   0  24         95.37        158.34        20.72 o                         
  -2   1  24          0.10         20.96        16.53 o                         
  -1   1  24         31.52          8.91        13.60 o                         
   0   1  24         91.57        136.16        12.63 o                         
   1   1  24         32.21         49.26        12.08 o                         
   2   1  24         34.07         46.65        12.78 o                         
  -1   2  24        228.43        355.07        36.83 o                         
   0   2  24          4.70          7.73        26.53 o                         
   1   2  24         41.85         10.14        17.83 o                         
                                                                                
